# Supplementary material for: Hit and go CAS9 delivered through a lentiviral based self-limiting circuit
Source: Nat Commun. 2017 May 22;8:15334. doi: 10.1038/ncomms15334 (PMC5458126; doi:10.1038/ncomms15334)
Supplement: Supplementary Data 1 — Mismatched sites in the reference human genome for the self-targeting sgCas-a determined by Cas-OFFinder software (http://www.rgenome.net/cas-offinder/new) [file ncomms15334-s2.xlsx]

## Sheet: Cas-a
Mismatched sites in the reference human genome for the self-targeting sgCas-a determined by Cas-OFFinder software (http://www.rgenome.net/cas-offinder/new).
crRNA	DNA	Chromosome	Position	Direction	Mismatches
TACGCCGGCTACATTGACGGNRG	TACaCCaGCTACcTTGAgGGCAG	chr8	66092379	+	4
TACGCCGGCTACATTGACGGNRG	TAtGCCGGCTACATgGgtGGCAG	chr8	89503511	-	4
TACGCCGGCTACATTGACGGNRG	gAaGCCGGCTACAaTGAaGGAAG	chr8	124936595	-	4
TACGCCGGCTACATTGACGGNRG	TACtCtGGCTACATTagCGGGGG	chr12	54525245	+	4
TACGCCGGCTACATTGACGGNRG	gACGCCGaCTgCATgGACGGCAG	chr12	57203472	+	4
TACGCCGGCTACATTGACGGNRG	TACcCCaGCTACAggGACGGGAG	chr7	101608320	+	4
TACGCCGGCTACATTGACGGNRG	TAgGgCGtCTACATTcACGGCGG	chr7	151557177	+	4
TACGCCGGCTACATTGACGGNRG	TACtCaGGCcACATTGAgGGAGG	chr5	33639836	-	4
TACGCCGGCTACATTGACGGNRG	TACGCCGtCcACcTTGAaGGCAG	chr13	110150415	-	4
TACGCCGGCTACATTGACGGNRG	gcCGCCGGCTACcTgGACGGCAG	chr19	33301989	-	4
TACGCCGGCTACATTGACGGNRG	TgaGCaGGCTACATTGAgGGAGG	chr10	37828244	-	4
TACGCCGGCTACATTGACGGNRG	TACGCCGagTAaATTGAaGGTGG	chr9	80632708	+	4
TACGCCGGCTACATTGACGGNRG	TgCGCtGGCTACcTgGACGGAAG	chr11	113690246	-	4
TACGCCGGCTACATTGACGGNRG	gAtGCCGGCcAggTTGACGGCGG	chr8	2098899	-	5
TACGCCGGCTACATTGACGGNRG	TAaGtCcGCcACATTGACaGAAG	chr8	9733352	-	5
TACGCCGGCTACATTGACGGNRG	TACGCaGGCTACAcgGcaGGCAG	chr8	38268187	-	5
TACGCCGGCTACATTGACGGNRG	TgCGttGGCTcCATTGAaGGCAG	chr8	65085400	+	5
TACGCCGGCTACATTGACGGNRG	TgCtCCaGCTACAcTGACcGGAG	chr8	66388941	-	5
TACGCCGGCTACATTGACGGNRG	cACGCgGGCgAgATTtACGGTGG	chr8	79768488	-	5
TACGCCGGCTACATTGACGGNRG	TAgtaaGGCTACATTGAaGGAAG	chr8	85219270	-	5
TACGCCGGCTACATTGACGGNRG	TACcCCGGgTAgATgaACGGGGG	chr8	141395702	-	5
TACGCCGGCTACATTGACGGNRG	TAaGatGGaTACATTGAgGGGAG	chr12	55832719	-	5
TACGCCGGCTACATTGACGGNRG	TAtGCCaaCTtCATTGAgGGCAG	chr12	59456843	+	5
TACGCCGGCTACATTGACGGNRG	TAtGtaGGCTACAcTGACGaCAG	chr12	98379950	+	5
TACGCCGGCTACATTGACGGNRG	TACcCCGGCaAtATTcACaGTGG	chr12	116722106	+	5
TACGCCGGCTACATTGACGGNRG	TtCtCaGGCTACcTTGAaGGTAG	chr12	128373363	-	5
TACGCCGGCTACATTGACGGNRG	TgCGCCtGCaACATTGcgGGTGG	chr3	5339582	-	5
TACGCCGGCTACATTGACGGNRG	agCcCCaGCTACtTTGACGGAAG	chr3	7807728	-	5
TACGCCGGCTACATTGACGGNRG	TACcCCaGCaACATTGACccCAG	chr3	15974715	-	5
TACGCCGGCTACATTGACGGNRG	gAgGCCGGaTACATTGAgGaTGG	chr3	17157492	-	5
TACGCCGGCTACATTGACGGNRG	TAaGCtGGCTgCAcTGACaGAGG	chr3	30677109	-	5
TACGCCGGCTACATTGACGGNRG	TACGCCtGCTAgATTtgtGGTGG	chr3	31728183	+	5
TACGCCGGCTACATTGACGGNRG	aACGCatcCTAaATTGACGGAGG	chr3	33217766	+	5
TACGCCGGCTACATTGACGGNRG	TACGtCaGCTcCATTGcCaGAAG	chr3	107344457	+	5
TACGCCGGCTACATTGACGGNRG	TcCcCCaGCTACATTGAgGaGGG	chr3	117036969	-	5
TACGCCGGCTACATTGACGGNRG	TAtGCaGGCTtCAgTGAtGGCAG	chr3	153927590	+	5
TACGCCGGCTACATTGACGGNRG	TAtGgaGGCTAaATTGAaGGCAG	chr3	192525566	-	5
TACGCCGGCTACATTGACGGNRG	TACaCCcGCTACAgTGAaaGGAG	chr3	193342685	+	5
TACGCCGGCTACATTGACGGNRG	cACGagGGaTACATTGAaGGAGG	chr3	195131033	-	5
TACGCCGGCTACATTGACGGNRG	cACGCCtGCTgCATTcACaGAGG	chr7	2001562	+	5
TACGCCGGCTACATTGACGGNRG	aAaGCaGGCaACATTGACtGGAG	chr7	22842000	+	5
TACGCCGGCTACATTGACGGNRG	TAgGtCaGCTgCATTGAaGGGAG	chr7	33790917	-	5
TACGCCGGCTACATTGACGGNRG	cACcCCtGCcACAcTGACGGGGG	chr7	45712582	+	5
TACGCCGGCTACATTGACGGNRG	TACtCaGtCTACAcTGAgGGAAG	chr7	45936437	+	5
TACGCCGGCTACATTGACGGNRG	gAgGttGGCgACATTGACGGGAG	chr7	100885095	+	5
TACGCCGGCTACATTGACGGNRG	TACagCGaCTAgATTGAaGGGAG	chr7	110073887	+	5
TACGCCGGCTACATTGACGGNRG	TACtgtGGCTACtaTGACGGGGG	chr7	148547342	+	5
TACGCCGGCTACATTGACGGNRG	TcCGCCGGCcACgcTGAtGGTGG	chr7	158484947	-	5
TACGCCGGCTACATTGACGGNRG	TttGCCGGaTgCATTGAgGGTAG	chr4	14348880	-	5
TACGCCGGCTACATTGACGGNRG	aACtCCaGCTACATTGACcaCAG	chr4	24341886	-	5
TACGCCGGCTACATTGACGGNRG	TAaGatGGCTAaATTGACaGAAG	chr4	67981331	-	5
TACGCCGGCTACATTGACGGNRG	TACcttGGCaACATTGACtGCAG	chr4	99284395	+	5
TACGCCGGCTACATTGACGGNRG	TACGtaGtCTACAaTGtCGGTGG	chr4	109422597	-	5
TACGCCGGCTACATTGACGGNRG	TAtGCCccCTcCATTGACaGAAG	chr4	150032884	-	5
TACGCCGGCTACATTGACGGNRG	TAaGCaGGCTACATaaAaGGCAG	chr4	155903655	+	5
TACGCCGGCTACATTGACGGNRG	TAaagCGGCTACATTGtCtGGGG	chr4	161039355	+	5
TACGCCGGCTACATTGACGGNRG	TACaCCGagTACgTTGAaGGCGG	chr4	163333335	+	5
TACGCCGGCTACATTGACGGNRG	TACcCtGGCcACATTGAtGtTAG	chr4	177053858	+	5
TACGCCGGCTACATTGACGGNRG	TgtGCCGGCTACAggGAaGGAGG	chr4	186287784	+	5
TACGCCGGCTACATTGACGGNRG	gAgGCCtGCTACATTGcCGaTGG	chr5	351132	+	5
TACGCCGGCTACATTGACGGNRG	TAgaCCaGCTACAcTaACGGAGG	chr5	819910	-	5
TACGCCGGCTACATTGACGGNRG	TAaGCtGaCTACATTGAaGaTGG	chr5	14831650	-	5
TACGCCGGCTACATTGACGGNRG	TACGagGGCTgCATTGgCtGTGG	chr5	18383216	+	5
TACGCCGGCTACATTGACGGNRG	TACcCCGGCacCATgGAgGGTAG	chr5	52757012	-	5
TACGCCGGCTACATTGACGGNRG	TAgGtCtGCTACATTGAttGCAG	chr5	86216285	-	5
TACGCCGGCTACATTGACGGNRG	TAaGCtGGCTcCATTGtCaGAGG	chr5	106233988	+	5
TACGCCGGCTACATTGACGGNRG	TtCtCCaGCTtCATTGAtGGAAG	chr5	125309363	+	5
TACGCCGGCTACATTGACGGNRG	TAtGCCGGagAgATTGAaGGGAG	chr5	133765982	-	5
TACGCCGGCTACATTGACGGNRG	TACcCCtGCTcCcTTGACGtTAG	chr5	144832266	-	5
TACGCCGGCTACATTGACGGNRG	TAtGCtGGgTACATTGAaaGAAG	chr5	160315883	+	5
TACGCCGGCTACATTGACGGNRG	aAaGtCtaCTACATTGACGGCAG	chr5	171876329	+	5
TACGCCGGCTACATTGACGGNRG	TcCGggGGCTgCATTGcCGGCAG	chr5	176035319	-	5
TACGCCGGCTACATTGACGGNRG	TcCGggGGCTgCATTGcCGGCAG	chr5	177808744	+	5
TACGCCGGCTACATTGACGGNRG	gcCGCCGcCcACATTGACGcGGG	chr16	1383735	+	5
TACGCCGGCTACATTGACGGNRG	TAtGtgGGCcACAgTGACGGCAG	chr16	2831457	+	5
TACGCCGGCTACATTGACGGNRG	TACttaGGCTACATTGtgGGGGG	chr16	3660937	+	5
TACGCCGGCTACATTGACGGNRG	aACcCaGtCTACATTGAtGGTAG	chr16	46771054	+	5
TACGCCGGCTACATTGACGGNRG	TgCGCCGGCTgCATgGcCcGCAG	chr16	49635855	-	5
TACGCCGGCTACATTGACGGNRG	TACctCaGCTtCATTGACaGAAG	chr16	77020449	-	5
TACGCCGGCTACATTGACGGNRG	gACGgCGGCgACAgTGAgGGAAG	chr16	88892540	+	5
TACGCCGGCTACATTGACGGNRG	TcCGCCGGCaACAaTGtgGGGAG	chr1	11653317	-	5
TACGCCGGCTACATTGACGGNRG	cAaGtCtGCTtCATTGACGGCAG	chr1	22815120	+	5
TACGCCGGCTACATTGACGGNRG	TcCaCCaGCTACATTGAgGaGAG	chr1	50021709	-	5
TACGCCGGCTACATTGACGGNRG	TcCtCCGGCTtCcTTGcCGGGGG	chr1	59901174	+	5
TACGCCGGCTACATTGACGGNRG	gACcaCGGCgACATaGACGGTGG	chr1	76652458	+	5
TACGCCGGCTACATTGACGGNRG	TACtCgaGCTACtTTGACaGTGG	chr1	95125474	-	5
TACGCCGGCTACATTGACGGNRG	TAatCaGGCTACATTcAtGGAAG	chr1	97704182	-	5
TACGCCGGCTACATTGACGGNRG	cACGCCGGCTgCcTccACGGCGG	chr1	201539017	-	5
TACGCCGGCTACATTGACGGNRG	TctGCCGGCTcCAaTGAgGGAAG	chr1	207060009	-	5
TACGCCGGCTACATTGACGGNRG	cAtGCCaGagACATTGACGGCAG	chr1	217206348	+	5
TACGCCGGCTACATTGACGGNRG	TAaatgGGCTACATTaACGGAGG	chr1	230030036	-	5
TACGCCGGCTACATTGACGGNRG	TACGgCGGCTtCATTGtCatCAG	chr1	240142157	+	5
TACGCCGGCTACATTGACGGNRG	TcCaaaGGCTACATgGACGGAGG	chr1	243932734	-	5
TACGCCGGCTACATTGACGGNRG	gACcCaGGCcACATTGACtGTGG	chr1	247526561	-	5
TACGCCGGCTACATTGACGGNRG	TAacCCtGaTACATTGAtGGTAG	chr13	18228218	-	5
TACGCCGGCTACATTGACGGNRG	ctgGCtGGCTACATTGAtGGAGG	chr13	21670777	-	5
TACGCCGGCTACATTGACGGNRG	TACaCCaGCTACtTTtAtGGAAG	chr13	21881483	-	5
TACGCCGGCTACATTGACGGNRG	TACcCaGGtcACATTGAgGGAGG	chr13	22601750	+	5
TACGCCGGCTACATTGACGGNRG	TAttCaGGtTACATTGACtGAAG	chr13	61730753	-	5
TACGCCGGCTACATTGACGGNRG	gACaCtGcCTACATTGACaGGAG	chr13	110278199	+	5
TACGCCGGCTACATTGACGGNRG	TAaGCaGGCTACAgTGgCGcAAG	chr13	111926150	+	5
TACGCCGGCTACATTGACGGNRG	gACtgCGGCagCATTGACGGCAG	chr13	112938538	+	5
TACGCCGGCTACATTGACGGNRG	TAtGCCGGgTgCATgGAgGGGGG	chr2	6866113	+	5
TACGCCGGCTACATTGACGGNRG	TAgGCCactTACATTGACcGGGG	chr2	28922506	+	5
TACGCCGGCTACATTGACGGNRG	TAaGaaGGCTACATTGAaGcAAG	chr2	36265277	+	5
TACGCCGGCTACATTGACGGNRG	TACaCCGGggACcTTGAgGGCAG	chr2	41531382	-	5
TACGCCGGCTACATTGACGGNRG	cACGCtGGCTACAgTGgCtGCGG	chr2	46656396	-	5
TACGCCGGCTACATTGACGGNRG	TACGCCtGCTACtTTGgaaGAAG	chr2	47616608	+	5
TACGCCGGCTACATTGACGGNRG	TACGtgGGCTACATgGcaGGGAG	chr2	80294414	-	5
TACGCCGGCTACATTGACGGNRG	cAaGCCGGCcACtTTGACtGCAG	chr2	85164071	+	5
TACGCCGGCTACATTGACGGNRG	cAgGCtGGCTgCATTGAaGGCGG	chr2	95293706	+	5
TACGCCGGCTACATTGACGGNRG	TACGCCaGgTAaATTGgCtGCAG	chr2	99819051	-	5
TACGCCGGCTACATTGACGGNRG	TcCGggGGCTACAcTGcCGGCGG	chr2	130128475	-	5
TACGCCGGCTACATTGACGGNRG	TcCGggGGCTACAcTGcCGGCGG	chr2	131210393	+	5
TACGCCGGCTACATTGACGGNRG	TcCGagGGCTACAcTGcCGGCGG	chr2	131544395	+	5
TACGCCGGCTACATTGACGGNRG	TACcCCaGaTcCATaGACGGCAG	chr2	136113065	+	5
TACGCCGGCTACATTGACGGNRG	TAaaCgGGCTACATTGACtcCAG	chr2	163134151	+	5
TACGCCGGCTACATTGACGGNRG	gACGCCGGgTACAgTGAgaGAGG	chr2	187750605	-	5
TACGCCGGCTACATTGACGGNRG	TgCGCCGGCTcCAcTGcCaGTGG	chr2	204317844	+	5
TACGCCGGCTACATTGACGGNRG	TcCcCtGGCTACAgTGAtGGTGG	chr2	216602659	+	5
TACGCCGGCTACATTGACGGNRG	cAgGCtGGCTACATTGgaGGAAG	chr2	219487208	+	5
TACGCCGGCTACATTGACGGNRG	TAacCCtGaTACATTGAtGGTAG	chr22	18190484	+	5
TACGCCGGCTACATTGACGGNRG	TAacCCtGaTACATTGAtGGTAG	chr22	18374785	+	5
TACGCCGGCTACATTGACGGNRG	TAacCCtGaTACATTGAtGGTAG	chr22	18487879	-	5
TACGCCGGCTACATTGACGGNRG	TAacCCtGaTACATTGAtGGTAG	chr22	18745248	-	5
TACGCCGGCTACATTGACGGNRG	TAacCCtGaTACATTGAtGGTAG	chr22	20350226	-	5
TACGCCGGCTACATTGACGGNRG	TAacCCtGaTACATTGAtGGTAG	chr22	21179171	-	5
TACGCCGGCTACATTGACGGNRG	TAacCCtGaTACATTGAtGGTAG	chr22	21313601	+	5
TACGCCGGCTACATTGACGGNRG	TAgGCCGGCcACAgTGACatCAG	chr22	32818715	-	5
TACGCCGGCTACATTGACGGNRG	TACtCtGGCTACAgTGtCGaGAG	chr22	35154105	+	5
TACGCCGGCTACATTGACGGNRG	TcCGCaGGCTAgtaTGACGGCAG	chr22	44895480	+	5
TACGCCGGCTACATTGACGGNRG	ggCaCCtGCTACATTGAtGGTAG	chr22	47367134	+	5
TACGCCGGCTACATTGACGGNRG	TACtCCGaCTACATcaAaGGCAG	chr19	10143885	-	5
TACGCCGGCTACATTGACGGNRG	TAgGCaGcCcACATaGACGGGGG	chr19	10784649	+	5
TACGCCGGCTACATTGACGGNRG	TAgGCCGGgTgCAggGACGGTGG	chr19	14491019	+	5
TACGCCGGCTACATTGACGGNRG	cACcCCtGCTACcTTGAgGGCAG	chr19	33492287	+	5
TACGCCGGCTACATTGACGGNRG	TACGgCGGCggCAgTGAgGGCGG	chr19	38849802	-	5
TACGCCGGCTACATTGACGGNRG	TACGgCGGCTACgggGcCGGTAG	chr19	50668009	-	5
TACGCCGGCTACATTGACGGNRG	atCcCgGGCTACATcGACGGTAG	chr21	44406746	+	5
TACGCCGGCTACATTGACGGNRG	TACGagGGCTAaAaTGAgGGTGG	chr15	49576243	-	5
TACGCCGGCTACATTGACGGNRG	TACtCaGcCTACcTTGACaGAAG	chr15	64176419	-	5
TACGCCGGCTACATTGACGGNRG	TAtGgatGCTtCATTGACGGAAG	chr15	72207495	+	5
TACGCCGGCTACATTGACGGNRG	cACaCtGGaTACATTGAaGGTAG	chr15	76233167	-	5
TACGCCGGCTACATTGACGGNRG	aAtcCtGGCTACATTGACtGTGG	chr15	95223871	-	5
TACGCCGGCTACATTGACGGNRG	TACGCCGGgcACtTTcACGcCAG	chr15	98647885	-	5
TACGCCGGCTACATTGACGGNRG	TACaCttGCTACAcTGACaGAAG	chrY	10131802	-	5
TACGCCGGCTACATTGACGGNRG	gACGCtGGCTACAgTGggGGAAG	chrY	15638590	-	5
TACGCCGGCTACATTGACGGNRG	cACcCCGGCTACtTTGgtGGTGG	chr17	7352670	-	5
TACGCCGGCTACATTGACGGNRG	gAtGCCtGCcACATTGAgGGTGG	chr17	8054365	+	5
TACGCCGGCTACATTGACGGNRG	gACGCCGGCcACgaTGACGaAGG	chr17	11241978	-	5
TACGCCGGCTACATTGACGGNRG	TACGCCGtgTAaATgGAaGGTAG	chr17	27589170	-	5
TACGCCGGCTACATTGACGGNRG	TAgGCCaGCTcCtcTGACGGCAG	chr17	34638067	-	5
TACGCCGGCTACATTGACGGNRG	TcCGCCGGCTgCAaTGAatGAAG	chr17	37134005	-	5
TACGCCGGCTACATTGACGGNRG	TACaCCGtCTACcTgGACtGGAG	chr17	43717250	-	5
TACGCCGGCTACATTGACGGNRG	TACGCCaaCTgCgcTGACGGAAG	chr17	43821439	+	5
TACGCCGGCTACATTGACGGNRG	cACGCaGGCTgCgcTGACGGTGG	chr17	43986743	-	5
TACGCCGGCTACATTGACGGNRG	TACagCaGCTAaATTGAgGGTAG	chr17	44044817	-	5
TACGCCGGCTACATTGACGGNRG	TAtGCttGCTACATTcAgGGAGG	chr17	79053841	+	5
TACGCCGGCTACATTGACGGNRG	cgCGCaGGCTACcgTGACGGGGG	chr17	79455245	+	5
TACGCCGGCTACATTGACGGNRG	TcCGCaGGCcACAgTGACaGGAG	chr17	81160575	-	5
TACGCCGGCTACATTGACGGNRG	gACGCCGGggACATgcACGGGGG	chr17	82883108	-	5
TACGCCGGCTACATTGACGGNRG	TAaGCCGGCTACcTgcgCGGGGG	chr10	1206268	+	5
TACGCCGGCTACATTGACGGNRG	TtgGCtGGCTACATTatCGGAAG	chr10	3300593	+	5
TACGCCGGCTACATTGACGGNRG	gtCGCCGGCTACATccAtGGAGG	chr10	31756416	+	5
TACGCCGGCTACATTGACGGNRG	TACcCtGGCTACcTaGAgGGAGG	chr10	35618702	-	5
TACGCCGGCTACATTGACGGNRG	TAaGCCGGgTACAgTGgCtGGGG	chr10	60778562	+	5
TACGCCGGCTACATTGACGGNRG	TAtGCgGGCTcCATTaACaGAGG	chr10	61927937	+	5
TACGCCGGCTACATTGACGGNRG	TcCtCtGGCaACATTGACtGAGG	chr10	64336312	-	5
TACGCCGGCTACATTGACGGNRG	TACttCtGCTACATTGAaGtAAG	chr10	79653757	-	5
TACGCCGGCTACATTGACGGNRG	TACGCCacCTACAggGAgGGGAG	chr10	86100658	-	5
TACGCCGGCTACATTGACGGNRG	TACtCCtaCTAgATTGAtGGTAG	chr10	94763662	+	5
TACGCCGGCTACATTGACGGNRG	TACtCCtaCTAgATTGAtGGTAG	chr10	94940540	+	5
TACGCCGGCTACATTGACGGNRG	TACtCCGGCTtCtTgGACGaTAG	chr10	104266876	+	5
TACGCCGGCTACATTGACGGNRG	gACGCCGGCTgCAggGcCGGGGG	chr10	111079069	+	5
TACGCCGGCTACATTGACGGNRG	TcCGCCaGCTACATTcAgtGCAG	chr10	123625864	-	5
TACGCCGGCTACATTGACGGNRG	gACcCCGGCTAtATTGcgGGGGG	chr10	124980781	-	5
TACGCCGGCTACATTGACGGNRG	TgCGCCGGCTgCAgaGACGcGGG	chr10	126956090	-	5
TACGCCGGCTACATTGACGGNRG	TtCGCaGtCTgCATTGAtGGAGG	chr6	28908580	-	5
TACGCCGGCTACATTGACGGNRG	TACtCCaGCTACATTGcCtcAGG	chr6	103501093	-	5
TACGCCGGCTACATTGACGGNRG	cACaCtGGCTtCATTGAtGGCAG	chr6	163757522	+	5
TACGCCGGCTACATTGACGGNRG	cACGCCctCTACATTtcCGGGAG	chr6	164231072	+	5
TACGCCGGCTACATTGACGGNRG	TgCGCtGGCTgCAaTGAtGGTGG	chr6	166423966	+	5
TACGCCGGCTACATTGACGGNRG	TACcCCtGCTAtATTGAgtGAAG	chr14	21703062	-	5
TACGCCGGCTACATTGACGGNRG	TACcCCGGtTAaATTGACcaCAG	chr14	31887683	+	5
TACGCCGGCTACATTGACGGNRG	TACaCCtGCcAgATTGAgGGGAG	chr14	45522219	-	5
TACGCCGGCTACATTGACGGNRG	TcCtCtGGCTACATTcACtGTGG	chr14	48375363	-	5
TACGCCGGCTACATTGACGGNRG	cAtGCatGCTACATTGAtGGGAG	chr14	80292866	-	5
TACGCCGGCTACATTGACGGNRG	TAaGCaGGCTgCATTGgCtGTAG	chr14	87189171	-	5
TACGCCGGCTACATTGACGGNRG	gAtGCCGGCTcCATTGAgGaAGG	chr14	95358725	+	5
TACGCCGGCTACATTGACGGNRG	TACGCCaGCTACAagGcCGaCAG	chr14	100538326	-	5
TACGCCGGCTACATTGACGGNRG	TACcCaaGCTACATTGAaGaAGG	chr14	101453359	+	5
TACGCCGGCTACATTGACGGNRG	cACGgCcaCcACATTGACGGTGG	chr14	105529501	-	5
TACGCCGGCTACATTGACGGNRG	TgCtCaGGCTAgATTGACtGCAG	chr20	4370161	-	5
TACGCCGGCTACATTGACGGNRG	TAgGCCtGtgACATTGAaGGAGG	chr20	4474396	-	5
TACGCCGGCTACATTGACGGNRG	gACaCCGGCTACAaTtAtGGGAG	chr20	38696607	+	5
TACGCCGGCTACATTGACGGNRG	aAtGCCaaCTACATTGACGtGAG	chr20	42128748	-	5
TACGCCGGCTACATTGACGGNRG	TggGCtGGCTACgTTGACaGGAG	chr20	46798718	-	5
TACGCCGGCTACATTGACGGNRG	TACaCCaGCTACcTTGgCtGAGG	chr20	46979135	-	5
TACGCCGGCTACATTGACGGNRG	TAaGCCtGCTgCtTTGAtGGAAG	chr20	50249716	+	5
TACGCCGGCTACATTGACGGNRG	cACaCaGGCTACcTTGAtGGTGG	chr9	79457644	-	5
TACGCCGGCTACATTGACGGNRG	TgCcCaGGCTgCATTGAaGGCAG	chr9	84589151	-	5
TACGCCGGCTACATTGACGGNRG	TACGggGGCTACAcTGcCaGCGG	chr9	87938253	-	5
TACGCCGGCTACATTGACGGNRG	TACGggGGCTACAcTGcCaGCGG	chr9	88114684	+	5
TACGCCGGCTACATTGACGGNRG	gAgGCCtGCTACATgGAaGGAAG	chr9	89340605	-	5
TACGCCGGCTACATTGACGGNRG	TtCaCCGGCTcCATaGAaGGTGG	chr9	109053746	-	5
TACGCCGGCTACATTGACGGNRG	TctGtCGGCTACATTtACtGAAG	chr9	112604374	+	5
TACGCCGGCTACATTGACGGNRG	TcCtCCGtCTACATgGACtGCAG	chr9	121775140	-	5
TACGCCGGCTACATTGACGGNRG	cACcCCGGCTtCATTGAgGaGGG	chr9	135299597	-	5
TACGCCGGCTACATTGACGGNRG	gAgGCCGGCcACAgTGAgGGAGG	chr9	135550506	+	5
TACGCCGGCTACATTGACGGNRG	gACcCCaGCcACATTGAgGGAGG	chr9	135706787	+	5
TACGCCGGCTACATTGACGGNRG	gACGCCGGCTggATTcACGcTGG	chrX	40832070	-	5
TACGCCGGCTACATTGACGGNRG	TAtGCCGGCTAttTTGtCtGCAG	chrX	56444407	+	5
TACGCCGGCTACATTGACGGNRG	TAaGgtGGCTAtATTGACaGAAG	chrX	81755962	+	5
TACGCCGGCTACATTGACGGNRG	TAtGgtGGCTcCATTGAaGGTGG	chrX	105230732	-	5
TACGCCGGCTACATTGACGGNRG	TACGCCtGCTAgtTTGcaGGAGG	chrX	137821287	-	5
TACGCCGGCTACATTGACGGNRG	gACGCCGGCTACAgcaAgGGAGG	chr18	6854612	+	5
TACGCCGGCTACATTGACGGNRG	TAgGCCGGgTACAgTGACtcAGG	chr18	9881931	+	5
TACGCCGGCTACATTGACGGNRG	TACGatGGCTACAaTGtCGcTAG	chr18	51416678	+	5
TACGCCGGCTACATTGACGGNRG	TtCGCaGGCTcCATTGACaaAAG	chr18	52339931	+	5
TACGCCGGCTACATTGACGGNRG	TAaGgaGcCTACATTGAgGGAGG	chr11	15670186	-	5
TACGCCGGCTACATTGACGGNRG	TACcCCGGCctCcTTGACaGAGG	chr11	17614113	-	5
TACGCCGGCTACATTGACGGNRG	TAtaCCGGCTgCAaTGcCGGAAG	chr11	21385640	-	5
TACGCCGGCTACATTGACGGNRG	ggtGCCGcCTACATTGAgGGTAG	chr11	24749518	-	5
TACGCCGGCTACATTGACGGNRG	cACaCCtGCcACAaTGACGGAGG	chr11	60941116	+	5
TACGCCGGCTACATTGACGGNRG	gACatCGGCTACATTaACaGAAG	chr11	73237216	-	5
TACGCCGGCTACATTGACGGNRG	TggGCtGGCTACtTTGcCGGGGG	chr11	133335030	+	5
TACGCCGGCTACATTGACGGNRG	TAtGCtGGCTACAaTGAtGaCAG	chr11	134687532	-	5
TACGCCGGCTACATTGACGGNRG	TcCGtgGGaTACAaTGAaGGAAG	chr8	348624	+	6
TACGCCGGCTACATTGACGGNRG	TACGgaGGCccCAgTGAgGGCAG	chr8	383602	+	6
TACGCCGGCTACATTGACGGNRG	aACGCCGGacACATTGAtaaAGG	chr8	766531	-	6
TACGCCGGCTACATTGACGGNRG	ggCGCCtGCTACAgTGAgGaAGG	chr8	1409060	-	6
TACGCCGGCTACATTGACGGNRG	TACaCCaGCcACATTaAgGtGGG	chr8	1736857	-	6
TACGCCGGCTACATTGACGGNRG	TcCGCCGaCgtCtTTGAaGGGGG	chr8	1897067	-	6
TACGCCGGCTACATTGACGGNRG	TACcaCaGCTtCATTaACtGCAG	chr8	2058484	-	6
TACGCCGGCTACATTGACGGNRG	TAgGaCGGCcACAcTGgCcGAGG	chr8	2209722	+	6
TACGCCGGCTACATTGACGGNRG	TACaCtGatTACATTGACcaTGG	chr8	2273952	-	6
TACGCCGGCTACATTGACGGNRG	TACaCtGatTACATTGACcaTGG	chr8	2447762	+	6
TACGCCGGCTACATTGACGGNRG	TtCGgtGGCTAggTTGACaGGAG	chr8	3321095	-	6
TACGCCGGCTACATTGACGGNRG	TtgGaCGGCTcCATTctCGGAGG	chr8	3834720	+	6
TACGCCGGCTACATTGACGGNRG	TACGttGaCTcCATTcACaGAAG	chr8	5364479	-	6
TACGCCGGCTACATTGACGGNRG	aAaGCtGctTACATTGAgGGAGG	chr8	6432932	-	6
TACGCCGGCTACATTGACGGNRG	gAaGCCttaTACATTGtCGGTGG	chr8	11375861	+	6
TACGCCGGCTACATTGACGGNRG	cACcatGGCTACAgTGACGaCGG	chr8	11485213	+	6
TACGCCGGCTACATTGACGGNRG	TACGggaGCTctgTTGACGGAGG	chr8	16196798	-	6
TACGCCGGCTACATTGACGGNRG	TAaGCCtGgTggAaTGACGGTGG	chr8	18547135	+	6
TACGCCGGCTACATTGACGGNRG	TAgGgCGGCTgCATgGACcaGGG	chr8	21319033	-	6
TACGCCGGCTACATTGACGGNRG	TcgGgCGGCTgCATTGgCcGGGG	chr8	22599678	+	6
TACGCCGGCTACATTGACGGNRG	TAaGCCaGCcACAcTGACccTGG	chr8	22948873	+	6
TACGCCGGCTACATTGACGGNRG	TAaaCtGGCTACATgGgCGaTGG	chr8	23003442	-	6
TACGCCGGCTACATTGACGGNRG	TACtgCtGCTACcTTGAtGaAAG	chr8	25047608	+	6
TACGCCGGCTACATTGACGGNRG	acCtCaGGCTgCATTGcCGGGGG	chr8	25540820	-	6
TACGCCGGCTACATTGACGGNRG	TACcCCtGaTAaATTGACtaCAG	chr8	26346789	-	6
TACGCCGGCTACATTGACGGNRG	TgtGCCtGCTAtATTcACaGAGG	chr8	27017430	+	6
TACGCCGGCTACATTGACGGNRG	aACcCCaGCaACATgGAaGGGAG	chr8	27075519	+	6
TACGCCGGCTACATTGACGGNRG	TAtGCCaGCTtCAaTcACtGGAG	chr8	27208064	-	6
TACGCCGGCTACATTGACGGNRG	TACGattGCTAaAgTGAaGGAAG	chr8	28718274	-	6
TACGCCGGCTACATTGACGGNRG	aACaCtGGCTcCATgGAgGGGAG	chr8	28749490	-	6
TACGCCGGCTACATTGACGGNRG	TtCcCCaGCTACtTaaACGGTGG	chr8	29358347	-	6
TACGCCGGCTACATTGACGGNRG	cACGCtGtCTtCATgGAtGGTAG	chr8	29514380	-	6
TACGCCGGCTACATTGACGGNRG	TcCGgaGGCTgaATgGACGGTAG	chr8	29592076	-	6
TACGCCGGCTACATTGACGGNRG	cttGCCGGtTACATTcAtGGCAG	chr8	33343412	-	6
TACGCCGGCTACATTGACGGNRG	gAtGCCtGtTACtTTGACaGTAG	chr8	34656366	-	6
TACGCCGGCTACATTGACGGNRG	cACtCatGCTACcTTGACcGAGG	chr8	34907405	-	6
TACGCCGGCTACATTGACGGNRG	TcCaCCtGCTcCtTTGACaGGAG	chr8	35379171	+	6
TACGCCGGCTACATTGACGGNRG	TAgtagGGCTACATTGACcaCAG	chr8	35453487	+	6
TACGCCGGCTACATTGACGGNRG	TAatCCcagTACATTGAgGGCAG	chr8	35527783	-	6
TACGCCGGCTACATTGACGGNRG	TAgGCCtGCTAgtcTGAgGGAGG	chr8	35933175	-	6
TACGCCGGCTACATTGACGGNRG	cACctCGGCTgCATTGACtaCAG	chr8	37249668	+	6
TACGCCGGCTACATTGACGGNRG	TgCcCCcGCTACcTTGgCGaGGG	chr8	37238218	-	6
TACGCCGGCTACATTGACGGNRG	gcgGCCGGCTAgAgTGAaGGTGG	chr8	37592585	-	6
TACGCCGGCTACATTGACGGNRG	TcCGaaGGCTACAcaGACtGCAG	chr8	41197657	-	6
TACGCCGGCTACATTGACGGNRG	cACcCCtGaTACATTGAgGaCAG	chr8	41258827	-	6
TACGCCGGCTACATTGACGGNRG	TtgGCCaGCTACtcTGgCGGAGG	chr8	41827339	-	6
TACGCCGGCTACATTGACGGNRG	gACtCaGGggACATTGAgGGAGG	chr8	46180040	-	6
TACGCCGGCTACATTGACGGNRG	TACtCCaGgcACAaTGAgGGTGG	chr8	47492893	-	6
TACGCCGGCTACATTGACGGNRG	TACGttGGCaACATTaAaGaTGG	chr8	48521289	+	6
TACGCCGGCTACATTGACGGNRG	TcCtCtGGCcACAgTGACaGTGG	chr8	48788003	+	6
TACGCCGGCTACATTGACGGNRG	ggtGCCtGCcACATTGAgGGCAG	chr8	48748340	-	6
TACGCCGGCTACATTGACGGNRG	TtCGCCGtCccCATTGAgGaAGG	chr8	48920714	+	6
TACGCCGGCTACATTGACGGNRG	TctGCaGGtTACAgTGAtGGTGG	chr8	50949530	+	6
TACGCCGGCTACATTGACGGNRG	TACcCCcaCTgCAgTGAtGGTGG	chr8	51292748	-	6
TACGCCGGCTACATTGACGGNRG	TACtCtGaCTAttTTGAaGGTGG	chr8	52276701	+	6
TACGCCGGCTACATTGACGGNRG	TACGCCtGCTtgtTTtACaGAGG	chr8	53216551	+	6
TACGCCGGCTACATTGACGGNRG	TACGatGGCTACAaTGtCacTAG	chr8	53359515	+	6
TACGCCGGCTACATTGACGGNRG	TACcCCcaCTACAgTtAaGGTGG	chr8	53466095	+	6
TACGCCGGCTACATTGACGGNRG	TAtGCaGGCTACAcacAgGGAAG	chr8	53689415	+	6
TACGCCGGCTACATTGACGGNRG	TtaGCCGaaaACATTGcCGGCAG	chr8	53736308	+	6
TACGCCGGCTACATTGACGGNRG	TAttCCtGtaACATTGACaGAGG	chr8	55391088	+	6
TACGCCGGCTACATTGACGGNRG	TcCGCaGatTcCATTGAtGGTAG	chr8	55405611	+	6
TACGCCGGCTACATTGACGGNRG	cAtGCCGGCTgCAgTGAgGtGGG	chr8	56143230	-	6
TACGCCGGCTACATTGACGGNRG	TACaCtGGCTcCATTGttaGTGG	chr8	56362195	+	6
TACGCCGGCTACATTGACGGNRG	TACaCtGGCTcCATcaACtGGAG	chr8	56752232	-	6
TACGCCGGCTACATTGACGGNRG	TtaGCttGgTACATTGACtGAAG	chr8	56879249	-	6
TACGCCGGCTACATTGACGGNRG	TAtGCCatCTACATTtgtGGAAG	chr8	58567686	-	6
TACGCCGGCTACATTGACGGNRG	aAaGCtGaCaACATTGACGtAGG	chr8	59324043	-	6
TACGCCGGCTACATTGACGGNRG	TAtGCCaGCacCAcTGAaGGAAG	chr8	59714917	+	6
TACGCCGGCTACATTGACGGNRG	TgCtCCaGCTACtTTGgCtGTGG	chr8	60109141	+	6
TACGCCGGCTACATTGACGGNRG	TACtCtGGgTACATTGcCcaTGG	chr8	60509514	+	6
TACGCCGGCTACATTGACGGNRG	TcCtttGtCTACATTGAaGGTGG	chr8	60766603	+	6
TACGCCGGCTACATTGACGGNRG	TAtGCCaaCTACATTtAtaGGAG	chr8	63222643	-	6
TACGCCGGCTACATTGACGGNRG	TAtGCtGGCTgCAggGACaGAAG	chr8	65296825	-	6
TACGCCGGCTACATTGACGGNRG	TAgtCaGGCTACAgTGtgGGGAG	chr8	65595032	-	6
TACGCCGGCTACATTGACGGNRG	TcCGtCaGCTgCAcTGAtGGGAG	chr8	66346668	-	6
TACGCCGGCTACATTGACGGNRG	TAtGtgGGCaAtATaGACGGGAG	chr8	67130330	+	6
TACGCCGGCTACATTGACGGNRG	TACtCttGCaACcTTGACaGTGG	chr8	68326661	+	6
TACGCCGGCTACATTGACGGNRG	TAtGaaGGCTACAaTGtCGtTAG	chr8	71146465	-	6
TACGCCGGCTACATTGACGGNRG	TAgGCCtGCTAgtcTGAgGGAGG	chr8	72389185	-	6
TACGCCGGCTACATTGACGGNRG	cACtCCaaCTAgATTGACtGCAG	chr8	73216040	-	6
TACGCCGGCTACATTGACGGNRG	TACtaCaGCTACATTcAatGTGG	chr8	73399682	+	6
TACGCCGGCTACATTGACGGNRG	TAaGgCGGCTAtgcTGAgGGCAG	chr8	73427600	+	6
TACGCCGGCTACATTGACGGNRG	TAgGgtGGCTgCAgTGACaGAGG	chr8	76220690	-	6
TACGCCGGCTACATTGACGGNRG	TACtCCaGaaAaAgTGACGGTAG	chr8	76908251	-	6
TACGCCGGCTACATTGACGGNRG	TACtCCtGtTAgAgTGAgGGAGG	chr8	80051403	-	6
TACGCCGGCTACATTGACGGNRG	TACaCCtagTAaATTaACGGGAG	chr8	80633010	+	6
TACGCCGGCTACATTGACGGNRG	TAaGatGcCaACATTGACaGTAG	chr8	81946203	+	6
TACGCCGGCTACATTGACGGNRG	TAttggGGCTACATTGttGGTGG	chr8	84321499	+	6
TACGCCGGCTACATTGACGGNRG	TAttCCtGCTACAcTGtCaGGAG	chr8	85877025	-	6
TACGCCGGCTACATTGACGGNRG	cACcCaGGCTACATaGAgcGCAG	chr8	92046397	+	6
TACGCCGGCTACATTGACGGNRG	TtCtCCtGCTcCtTTGAaGGTGG	chr8	92629962	+	6
TACGCCGGCTACATTGACGGNRG	TACtCtGcCaACATTGAaGaTGG	chr8	93910764	+	6
TACGCCGGCTACATTGACGGNRG	TcCtCCaGtTtCATTcACGGCAG	chr8	94068017	+	6
TACGCCGGCTACATTGACGGNRG	aACGgtGGCTACAaTcAaGGGGG	chr8	94586436	+	6
TACGCCGGCTACATTGACGGNRG	TAgGCtGGCcACATccACaGGGG	chr8	95291006	-	6
TACGCCGGCTACATTGACGGNRG	TACaCaGGaTAtcTTGACaGAAG	chr8	95401775	+	6
TACGCCGGCTACATTGACGGNRG	gAtGCCaGCTACAgTGtCtGTGG	chr8	96492156	+	6
TACGCCGGCTACATTGACGGNRG	TgttCaGGCTACATTGAaGaAAG	chr8	96814461	+	6
TACGCCGGCTACATTGACGGNRG	TAaGaaGGCTACATaGAaGcAGG	chr8	97538527	+	6
TACGCCGGCTACATTGACGGNRG	ctCGCCtGCcACATgGACtGAGG	chr8	98394975	+	6
TACGCCGGCTACATTGACGGNRG	TAaGCCattTACATTcAaGGTAG	chr8	99674556	+	6
TACGCCGGCTACATTGACGGNRG	TACGatGGagACATTGtCaGAGG	chr8	100764835	+	6
TACGCCGGCTACATTGACGGNRG	TAgGCCGGgTgCATTGgCtcAAG	chr8	100755044	-	6
TACGCCGGCTACATTGACGGNRG	TAaGaaGtCTgCATTGACtGCAG	chr8	101019250	-	6
TACGCCGGCTACATTGACGGNRG	TAtaCCtGaTACgTTGACtGCAG	chr8	101348463	+	6
TACGCCGGCTACATTGACGGNRG	TgCGagGGCTACATccAgGGTAG	chr8	102122084	+	6
TACGCCGGCTACATTGACGGNRG	TgCcCaGGCTACAgTGcaGGTGG	chr8	102326938	+	6
TACGCCGGCTACATTGACGGNRG	TttGCCtGCTAaAaTGACtGAGG	chr8	103381435	+	6
TACGCCGGCTACATTGACGGNRG	TACcCtGGCaACAaTGctGGAAG	chr8	104161222	-	6
TACGCCGGCTACATTGACGGNRG	TACtCCaGCctgAcTGACGGAGG	chr8	104794189	-	6
TACGCCGGCTACATTGACGGNRG	ataGCCaGCcACATTGACtGAAG	chr8	105185621	-	6
TACGCCGGCTACATTGACGGNRG	TttGCaGGtTACATaGACGcTAG	chr8	105441905	-	6
TACGCCGGCTACATTGACGGNRG	TACGatGGCTgCcTTGAaaGCAG	chr8	106524655	-	6
TACGCCGGCTACATTGACGGNRG	cAgGCCaGCTcCATTGgCGcCAG	chr8	106657589	+	6
TACGCCGGCTACATTGACGGNRG	gACGCCGGCTgCcgTGtgGGAGG	chr8	107122437	+	6
TACGCCGGCTACATTGACGGNRG	gAaGCCtcCTACATTGtCGtCAG	chr8	107613085	+	6
TACGCCGGCTACATTGACGGNRG	TtgGCaGGCTACtTTGAgaGTGG	chr8	108719676	+	6
TACGCCGGCTACATTGACGGNRG	ctCGCtaGtTACATTGACcGCAG	chr8	108805287	-	6
TACGCCGGCTACATTGACGGNRG	TcCtCCGcCTACATTcAgtGCAG	chr8	115612903	-	6
TACGCCGGCTACATTGACGGNRG	TAtGCCaGCTACATgGgtaGCAG	chr8	116699595	+	6
TACGCCGGCTACATTGACGGNRG	TACcCCtGCTcCAaTGtgGGGAG	chr8	116641404	-	6
TACGCCGGCTACATTGACGGNRG	TtaGCaGGCTACcTgGAaGGCAG	chr8	117952371	-	6
TACGCCGGCTACATTGACGGNRG	TAtGCtGaCaACATTGAtGaTGG	chr8	118303738	-	6
TACGCCGGCTACATTGACGGNRG	TACaCtaGCTACATTaACcaCAG	chr8	120586040	+	6
TACGCCGGCTACATTGACGGNRG	TAttCCtGaaACAgTGACGGGAG	chr8	121289054	+	6
TACGCCGGCTACATTGACGGNRG	TACtCtGGCTcaATTGttGGAGG	chr8	121358940	+	6
TACGCCGGCTACATTGACGGNRG	TAaGaaGGtTAtATTGACaGCAG	chr8	121903870	+	6
TACGCCGGCTACATTGACGGNRG	TAtGgtGGCTACATTGAaatGGG	chr8	126935913	-	6
TACGCCGGCTACATTGACGGNRG	cACaCaGGCTtCATgGAtGGGGG	chr8	127939291	+	6
TACGCCGGCTACATTGACGGNRG	cACcCaGGgTgCAaTGACGGAAG	chr8	128025235	-	6
TACGCCGGCTACATTGACGGNRG	aACtCtGGCTACtgTGACtGAGG	chr8	129982355	+	6
TACGCCGGCTACATTGACGGNRG	TtCaCtGGagACATTcACGGCAG	chr8	130033963	-	6
TACGCCGGCTACATTGACGGNRG	TgCtgCcGCTgCAaTGACGGAAG	chr8	131074755	+	6
TACGCCGGCTACATTGACGGNRG	TAtGCCaGagACcTTcACGGCAG	chr8	131473391	+	6
TACGCCGGCTACATTGACGGNRG	aAaaCCaGCTgCtTTGACGGTGG	chr8	131468058	-	6
TACGCCGGCTACATTGACGGNRG	gACGCtGGCagCAgTGACaGCAG	chr8	133191164	+	6
TACGCCGGCTACATTGACGGNRG	gAgGCCtGCTACcTTcAgGGAGG	chr8	135168381	+	6
TACGCCGGCTACATTGACGGNRG	TAgtaCGcCTACATTaAgGGAAG	chr8	137810530	-	6
TACGCCGGCTACATTGACGGNRG	TggGCaGcCTACAcTGAaGGCAG	chr8	138634495	+	6
TACGCCGGCTACATTGACGGNRG	cAgGCaGGCTgCtgTGACGGTGG	chr8	139019740	-	6
TACGCCGGCTACATTGACGGNRG	aAaGCaGGtTtCATTGAtGGTGG	chr8	139228375	-	6
TACGCCGGCTACATTGACGGNRG	gACGCtGGaTACATTGtaGcCAG	chr8	139468606	+	6
TACGCCGGCTACATTGACGGNRG	TAgGCaaGCTACATaGAtaGAAG	chr8	139480432	+	6
TACGCCGGCTACATTGACGGNRG	TcCcCaGGCcACATgGACGcGGG	chr8	139774089	+	6
TACGCCGGCTACATTGACGGNRG	TcCGCCtGCTACtagGACGcAAG	chr8	140526999	-	6
TACGCCGGCTACATTGACGGNRG	aACaCtGGCTtCATTctCGGAGG	chr8	140559784	-	6
TACGCCGGCTACATTGACGGNRG	cACGCCaGtaACATTGACccAGG	chr8	141291729	-	6
TACGCCGGCTACATTGACGGNRG	aACaCCcGCcACATgGAgGGTGG	chr8	141648547	+	6
TACGCCGGCTACATTGACGGNRG	cAgGCCGGCTgCAcgGACcGCAG	chr8	142007331	+	6
TACGCCGGCTACATTGACGGNRG	TctGaCGGCTACAcgcACGGGAG	chr8	142797166	+	6
TACGCCGGCTACATTGACGGNRG	TACGgaGGCTAttTTcACaGCAG	chr8	143025200	+	6
TACGCCGGCTACATTGACGGNRG	TAgGCtGtCTACAcTGgtGGGAG	chr8	143185468	-	6
TACGCCGGCTACATTGACGGNRG	gAaGCCtGCTgCATTtACaGAAG	chr8	143277291	-	6
TACGCCGGCTACATTGACGGNRG	gACGCCccCTcCAcTGAgGGAGG	chr8	143316895	-	6
TACGCCGGCTACATTGACGGNRG	cACGgCaGCTgCcTTcACGGTGG	chr8	143910455	-	6
TACGCCGGCTACATTGACGGNRG	TAtGCCaGCTgtATTctCGGAAG	chr8	144445169	+	6
TACGCCGGCTACATTGACGGNRG	cAgcCCGGCgAgATcGACGGCGG	chr12	1530438	+	6
TACGCCGGCTACATTGACGGNRG	TAtGCCtGCTgaATTGggGGTAG	chr12	1461796	-	6
TACGCCGGCTACATTGACGGNRG	TACGCaGGgTgCATTGgCccTGG	chr12	1874435	-	6
TACGCCGGCTACATTGACGGNRG	TgaGCCtGCTACATTGAattTGG	chr12	3455698	+	6
TACGCCGGCTACATTGACGGNRG	TAtGCCGGCgAggTTGAgGaTGG	chr12	3952205	-	6
TACGCCGGCTACATTGACGGNRG	TAaGCaGGCTttATTtACaGTAG	chr12	3967954	-	6
TACGCCGGCTACATTGACGGNRG	cAgGCCtGCTACAgTcACtGCAG	chr12	5374166	-	6
TACGCCGGCTACATTGACGGNRG	aACaCaGtCaACATTGACtGCAG	chr12	5573103	+	6
TACGCCGGCTACATTGACGGNRG	TAtagCtGCTgCATTGAgGGGAG	chr12	5980823	-	6
TACGCCGGCTACATTGACGGNRG	gAgGCCaGCTcCAgTGACGcAGG	chr12	7161961	+	6
TACGCCGGCTACATTGACGGNRG	TttGCCaGCTtCtTTGAgGGAGG	chr12	7162058	-	6
TACGCCGGCTACATTGACGGNRG	cAgtCaGGCcACAgTGACGGCAG	chr12	7460083	+	6
TACGCCGGCTACATTGACGGNRG	TAaGaCtagTACATTGACtGAAG	chr12	8177639	-	6
TACGCCGGCTACATTGACGGNRG	TACGCCacCTACATTtAaaaTAG	chr12	8780019	-	6
TACGCCGGCTACATTGACGGNRG	gAaGCCaGCTACcTTGtCGtGAG	chr12	10321680	+	6
TACGCCGGCTACATTGACGGNRG	TACtCCccCTtCATccACGGGGG	chr12	10415955	+	6
TACGCCGGCTACATTGACGGNRG	gACGaCGGCgACAgTGcgGGGGG	chr12	12724005	-	6
TACGCCGGCTACATTGACGGNRG	cAgGgaGGCaACATTGACaGCAG	chr12	13449326	-	6
TACGCCGGCTACATTGACGGNRG	TAgGCaGGgTgCAgTGAtGGAAG	chr12	14546456	-	6
TACGCCGGCTACATTGACGGNRG	TACtCCaGCTtCggTGACaGAGG	chr12	16906573	+	6
TACGCCGGCTACATTGACGGNRG	cACGCttGaTttATTGACGGCAG	chr12	17023622	-	6
TACGCCGGCTACATTGACGGNRG	TAgGgtGGCTgCAcTGAaGGCAG	chr12	18582764	-	6
TACGCCGGCTACATTGACGGNRG	TtCcCtGGCcACATTGAaaGTGG	chr12	18707467	+	6
TACGCCGGCTACATTGACGGNRG	TACGCaGGCTtCATaGAgaaTGG	chr12	21332406	+	6
TACGCCGGCTACATTGACGGNRG	TctGtCtGCTACATTGACtcTAG	chr12	21614914	-	6
TACGCCGGCTACATTGACGGNRG	ggaGCCGcCaACATTGAgGGCAG	chr12	21669422	-	6
TACGCCGGCTACATTGACGGNRG	TAaGCttGCTgCATgGACtGTGG	chr12	25586654	+	6
TACGCCGGCTACATTGACGGNRG	TcCcCgGGCTACATTGgaaGAAG	chr12	25674663	+	6
TACGCCGGCTACATTGACGGNRG	TtgGCCaGCTgCATTGAaGaAAG	chr12	26242764	-	6
TACGCCGGCTACATTGACGGNRG	TACaCaGcCgAgATTGACtGGGG	chr12	26536734	+	6
TACGCCGGCTACATTGACGGNRG	aAtGCaGGCTgCAgTGACtGCAG	chr12	27638399	+	6
TACGCCGGCTACATTGACGGNRG	TtCcCaGGCTACATaGcaGGTGG	chr12	29376242	+	6
TACGCCGGCTACATTGACGGNRG	ccaGCCaGCTACcTTGAtGGAGG	chr12	30835774	-	6
TACGCCGGCTACATTGACGGNRG	TgaGCCGGgTggATTGACtGAGG	chr12	32411158	-	6
TACGCCGGCTACATTGACGGNRG	TACcCaGGCTACAgTGcaGtGAG	chr12	37572081	-	6
TACGCCGGCTACATTGACGGNRG	TACcCaGGCTAtAcTcACtGTGG	chr12	39020079	+	6
TACGCCGGCTACATTGACGGNRG	TggaCCGcCTACATgcACGGTGG	chr12	40746657	+	6
TACGCCGGCTACATTGACGGNRG	aAtGgtGGCTACtTTGACGaAAG	chr12	41662676	+	6
TACGCCGGCTACATTGACGGNRG	cACaCgGGCTACATgGtgGGTAG	chr12	41996659	+	6
TACGCCGGCTACATTGACGGNRG	TACtCCtcCTACATTcACtaTAG	chr12	43572576	-	6
TACGCCGGCTACATTGACGGNRG	cACaCtGGCTACAgTGggGGAGG	chr12	44037016	+	6
TACGCCGGCTACATTGACGGNRG	TAgtCaGcCTtCATTGAaGGTAG	chr12	45891605	+	6
TACGCCGGCTACATTGACGGNRG	TgCtCCaGCTAttTTaACGGCGG	chr12	48001424	-	6
TACGCCGGCTACATTGACGGNRG	acCGCCGGCTtCATgcAtGGCAG	chr12	48765937	+	6
TACGCCGGCTACATTGACGGNRG	ggCGCtGGCTgaAgTGACGGGAG	chr12	48978416	-	6
TACGCCGGCTACATTGACGGNRG	cAgGCaGGCcACAgTcACGGCAG	chr12	49951035	-	6
TACGCCGGCTACATTGACGGNRG	TgCaCCccCaACATTGgCGGCAG	chr12	50449204	+	6
TACGCCGGCTACATTGACGGNRG	TACagCGGCTACAgccAgGGCAG	chr12	51721758	+	6
TACGCCGGCTACATTGACGGNRG	TAtGatGGtTACAaTGAaGGAGG	chr12	51712651	-	6
TACGCCGGCTACATTGACGGNRG	aAtGCtGGCTACATgaACaGAGG	chr12	52165322	-	6
TACGCCGGCTACATTGACGGNRG	TACGgCGGaggCATgGgCGGTGG	chr12	52790282	-	6
TACGCCGGCTACATTGACGGNRG	TACtCCGGCgACtgaGACaGGAG	chr12	53297316	+	6
TACGCCGGCTACATTGACGGNRG	TACcCCatCTcCcTTGACtGCAG	chr12	53327136	-	6
TACGCCGGCTACATTGACGGNRG	TgCGCCGGCTtCcTgctCGGCGG	chr12	54017972	-	6
TACGCCGGCTACATTGACGGNRG	TACtgCtGCTtCAgTGAgGGCAG	chr12	55832320	+	6
TACGCCGGCTACATTGACGGNRG	gACaCaGGCTtCATTGcCtGAAG	chr12	56093105	-	6
TACGCCGGCTACATTGACGGNRG	gACaCCGGCTcggTTGAgGGGAG	chr12	56258087	+	6
TACGCCGGCTACATTGACGGNRG	TACagCaGCTACAcTGAaaGGAG	chr12	56733473	+	6
TACGCCGGCTACATTGACGGNRG	TgCGaCGGggACAaTGACtGTGG	chr12	57166151	+	6
TACGCCGGCTACATTGACGGNRG	cACGCCGGCTACcaccAtGGCGG	chr12	57550255	+	6
TACGCCGGCTACATTGACGGNRG	aAtGCCaGCTAacTTGAgGGCAG	chr12	59219770	-	6
TACGCCGGCTACATTGACGGNRG	cttGCaGcaTACATTGACGGCAG	chr12	59453100	+	6
TACGCCGGCTACATTGACGGNRG	gtaGaaaGCTACATTGACGGTAG	chr12	61033870	-	6
TACGCCGGCTACATTGACGGNRG	aAatCaGGCTACATTtACtGAGG	chr12	66987934	-	6
TACGCCGGCTACATTGACGGNRG	gcCGCCGGCgAgtTTGAgGGGAG	chr12	67069281	-	6
TACGCCGGCTACATTGACGGNRG	TAtGCCtGCTgCATTcACcaTGG	chr12	68016905	-	6
TACGCCGGCTACATTGACGGNRG	TAgGCtGGCcACATgGAaGaTGG	chr12	68964854	-	6
TACGCCGGCTACATTGACGGNRG	TACGCatGtTAtATTcAgGGGAG	chr12	69261871	-	6
TACGCCGGCTACATTGACGGNRG	aAtaCtGGCTgCATTGAgGGCAG	chr12	69869858	+	6
TACGCCGGCTACATTGACGGNRG	TACaCCttCTACcaTGACaGGAG	chr12	69947902	+	6
TACGCCGGCTACATTGACGGNRG	TAtGCaGGaTACtTTGAgGtGGG	chr12	70105376	+	6
TACGCCGGCTACATTGACGGNRG	TAgtCCaGCTAtATTGtCaGCAG	chr12	70032464	-	6
TACGCCGGCTACATTGACGGNRG	TcCctgGGCTACATTGgCaGAAG	chr12	70195238	+	6
TACGCCGGCTACATTGACGGNRG	agCGCaGGCTAaAagGACGGTAG	chr12	70334565	+	6
TACGCCGGCTACATTGACGGNRG	TACtCtGGCaACATctAgGGTAG	chr12	70519185	-	6
TACGCCGGCTACATTGACGGNRG	TtaGCaGaCTACATTGgCtGCAG	chr12	72370388	-	6
TACGCCGGCTACATTGACGGNRG	TcaGCtGGCaACAgTGgCGGGAG	chr12	76057474	+	6
TACGCCGGCTACATTGACGGNRG	TACGCCtGCaACgTTGAttaTAG	chr12	76067315	+	6
TACGCCGGCTACATTGACGGNRG	TAtGtCtGCcACATTGggGGAAG	chr12	76590088	-	6
TACGCCGGCTACATTGACGGNRG	TgtcCCGGCTACATgGAaGaAAG	chr12	76772006	-	6
TACGCCGGCTACATTGACGGNRG	TAgGaCaGCcACATTGAaGaGAG	chr12	77114107	+	6
TACGCCGGCTACATTGACGGNRG	gAgGCaGGaTAaATTGAaGGTAG	chr12	80384378	+	6
TACGCCGGCTACATTGACGGNRG	gACaCCaGCTACAgTGggGGAGG	chr12	80821628	+	6
TACGCCGGCTACATTGACGGNRG	TACGCCaGCTcCATaGcCccAGG	chr12	82553760	-	6
TACGCCGGCTACATTGACGGNRG	TACagaGaCTACATaGACGaGGG	chr12	83833851	+	6
TACGCCGGCTACATTGACGGNRG	TAatCCaGCggCATTGACGtGAG	chr12	84104224	+	6
TACGCCGGCTACATTGACGGNRG	aACcCCGtgTACAcTGAtGGTGG	chr12	86053970	+	6
TACGCCGGCTACATTGACGGNRG	TAaGCaGGaaACAgaGACGGAGG	chr12	91077766	-	6
TACGCCGGCTACATTGACGGNRG	TACaCCtGCTtCcTTGACttTGG	chr12	92991524	-	6
TACGCCGGCTACATTGACGGNRG	TtCaCtGGtTAgATTGACtGGGG	chr12	93323891	-	6
TACGCCGGCTACATTGACGGNRG	TAgGCCtGCTAgtcTGACGaGGG	chr12	95457156	+	6
TACGCCGGCTACATTGACGGNRG	TtCcCaaGCTACcaTGACGGGAG	chr12	95647073	+	6
TACGCCGGCTACATTGACGGNRG	aACGCttGaTttATTGACGGCAG	chr12	95753128	+	6
TACGCCGGCTACATTGACGGNRG	TtgGCatGCTAtATTGAaGGAGG	chr12	95771783	-	6
TACGCCGGCTACATTGACGGNRG	TtCtCCaGCTAtATTGACaaTAG	chr12	96272464	-	6
TACGCCGGCTACATTGACGGNRG	aACaCCGGtTACATTGAttaTAG	chr12	96894877	+	6
TACGCCGGCTACATTGACGGNRG	TAaGCttGaTAtATTGAaGGAGG	chr12	99747097	-	6
TACGCCGGCTACATTGACGGNRG	gctGCCaGCTACATTGcCtGGGG	chr12	100302196	+	6
TACGCCGGCTACATTGACGGNRG	TACaCCtGaTtCATgGACtGCAG	chr12	100927565	-	6
TACGCCGGCTACATTGACGGNRG	TACaaaGGCTgCATTGAaGaTGG	chr12	101397217	-	6
TACGCCGGCTACATTGACGGNRG	aACaCCtGCTAaATTaAtGGCAG	chr12	103306385	+	6
TACGCCGGCTACATTGACGGNRG	TtCtCaGaCTgCATTGACtGTGG	chr12	104059109	+	6
TACGCCGGCTACATTGACGGNRG	cAaGCCGGCaACATTcAgGcAAG	chr12	104428939	-	6
TACGCCGGCTACATTGACGGNRG	TggGCtaGCTACATTcACtGTAG	chr12	104764443	+	6
TACGCCGGCTACATTGACGGNRG	TACcCCGGgTgCtTTGACcaTGG	chr12	106581671	-	6
TACGCCGGCTACATTGACGGNRG	TACcCaGGCaACAaatACGGGAG	chr12	106736035	+	6
TACGCCGGCTACATTGACGGNRG	TAtGCaGGCTACAgaGAtGaGGG	chr12	107728288	-	6
TACGCCGGCTACATTGACGGNRG	gAgGCtGGCTcCAgTtACGGAAG	chr12	107878290	-	6
TACGCCGGCTACATTGACGGNRG	TgCaCCtGCTtCAggGACGGCGG	chr12	109651057	+	6
TACGCCGGCTACATTGACGGNRG	cACGagGGCTAgAgTGAtGGAAG	chr12	110623044	-	6
TACGCCGGCTACATTGACGGNRG	TACGCtGGCTcCcTTattGGCAG	chr12	111899139	-	6
TACGCCGGCTACATTGACGGNRG	TgCcCCaGCTACATTGtgGtAAG	chr12	112815844	-	6
TACGCCGGCTACATTGACGGNRG	TAaGCCaGaTACAcTGAaGcTGG	chr12	114018773	-	6
TACGCCGGCTACATTGACGGNRG	TACtCCaGCaACATTGtaGcTAG	chr12	115347090	-	6
TACGCCGGCTACATTGACGGNRG	aAaGCCttCcACATTtACGGGGG	chr12	116276692	+	6
TACGCCGGCTACATTGACGGNRG	TctGCCtGCTtCATTtACGtTGG	chr12	116771895	-	6
TACGCCGGCTACATTGACGGNRG	TAaGCCGGaTACATTtAactGAG	chr12	118007021	+	6
TACGCCGGCTACATTGACGGNRG	TACaCCGtCTACATTctCccAAG	chr12	118308608	-	6
TACGCCGGCTACATTGACGGNRG	aACaCtGGCcAaATgGACGGGGG	chr12	118822701	-	6
TACGCCGGCTACATTGACGGNRG	TctGCCGGCTgaATgGACGcTGG	chr12	121232290	-	6
TACGCCGGCTACATTGACGGNRG	TAttCtGGCaACAgTGAgGGGAG	chr12	121461389	+	6
TACGCCGGCTACATTGACGGNRG	TACGgCcGCTtCcgTGACcGCAG	chr12	121601223	+	6
TACGCCGGCTACATTGACGGNRG	TggGtgGGCTtCATTGAaGGTAG	chr12	123615317	+	6
TACGCCGGCTACATTGACGGNRG	cACGCgGGCcgCAgTGtCGGCGG	chr12	124567122	+	6
TACGCCGGCTACATTGACGGNRG	TACGCtGGCcAgtgTGACaGCAG	chr12	127430524	+	6
TACGCCGGCTACATTGACGGNRG	TAtGCCtGCTctATTtACtGTGG	chr12	131349060	+	6
TACGCCGGCTACATTGACGGNRG	ctCGagGGCTtCATTGAgGGTGG	chr12	131767816	+	6
TACGCCGGCTACATTGACGGNRG	TACtaaGGCTtCATTGcCcGCAG	chr12	132139017	+	6
TACGCCGGCTACATTGACGGNRG	cAgGCgGGCggCAgTGACGGGGG	chr12	132084933	-	6
TACGCCGGCTACATTGACGGNRG	gAaGgCGGCTACAcTcACaGCAG	chr12	132434484	-	6
TACGCCGGCTACATTGACGGNRG	TctGCaGGCTAgAaTGAgGGGAG	chr12	133001314	-	6
TACGCCGGCTACATTGACGGNRG	TAatCCaGCTACcaTGtCGGCAG	chr3	632177	-	6
TACGCCGGCTACATTGACGGNRG	TAaagtGGCTACATTGtCtGTGG	chr3	1693525	-	6
TACGCCGGCTACATTGACGGNRG	TgCGCCcaCTAgATTaAgGGTAG	chr3	1927518	+	6
TACGCCGGCTACATTGACGGNRG	TACatCtGCTACATTtAtGtAGG	chr3	3708297	-	6
TACGCCGGCTACATTGACGGNRG	TgCcCtGcCcACATTGAaGGCAG	chr3	4200345	-	6
TACGCCGGCTACATTGACGGNRG	TgCtaCGGCTACcTTGACaaAAG	chr3	4996680	-	6
TACGCCGGCTACATTGACGGNRG	TAtGCatGCTACtTTGgCGaCAG	chr3	7386363	-	6
TACGCCGGCTACATTGACGGNRG	TgCcCCaGCccCATTGAgGGAGG	chr3	8069763	+	6
TACGCCGGCTACATTGACGGNRG	agCGCCGGCTgCccTGACGtCAG	chr3	8501638	-	6
TACGCCGGCTACATTGACGGNRG	TcCGCCaGCTACcTgaAgGGCAG	chr3	8753082	-	6
TACGCCGGCTACATTGACGGNRG	TACGaCGGgcACAcaGAgGGAGG	chr3	9120240	+	6
TACGCCGGCTACATTGACGGNRG	cACGCCtGCTtCAaaGAgGGGAG	chr3	12923377	+	6
TACGCCGGCTACATTGACGGNRG	TACGttGGggACATTaACGtTGG	chr3	14208674	-	6
TACGCCGGCTACATTGACGGNRG	TACcCCGGCctCcTTGAgGtCAG	chr3	14351048	-	6
TACGCCGGCTACATTGACGGNRG	TACcCCaGCTggAgaGACGGCAG	chr3	14374285	-	6
TACGCCGGCTACATTGACGGNRG	TAtGCtGGCTAaATTcAgGtGGG	chr3	14990923	+	6
TACGCCGGCTACATTGACGGNRG	TcaGCCGGCaAaAcTGACaGCGG	chr3	15020876	-	6
TACGCCGGCTACATTGACGGNRG	TACaCCctCTtCATaGAgGGGAG	chr3	16647308	-	6
TACGCCGGCTACATTGACGGNRG	TAgGCCGGCgAaATgGcCGaCAG	chr3	18349818	+	6
TACGCCGGCTACATTGACGGNRG	TAgGCCtGCTACtTaGACacAAG	chr3	19482983	-	6
TACGCCGGCTACATTGACGGNRG	cACGCttGaTttATTGACGGCGG	chr3	20969252	-	6
TACGCCGGCTACATTGACGGNRG	gAtGCtGtCTACATgGACaGAAG	chr3	21586674	+	6
TACGCCGGCTACATTGACGGNRG	TACGCtGtCTtCgTaGAtGGCAG	chr3	22111664	+	6
TACGCCGGCTACATTGACGGNRG	TtCtCCcaCTgCATaGACGGCAG	chr3	22306548	-	6
TACGCCGGCTACATTGACGGNRG	TAgGCCtGCaACcTgGACaGTAG	chr3	24387281	+	6
TACGCCGGCTACATTGACGGNRG	TACatCtGgTACATTGgCaGGGG	chr3	26143995	-	6
TACGCCGGCTACATTGACGGNRG	TAaGCCctCTtCtTTGAtGGAAG	chr3	26428369	-	6
TACGCCGGCTACATTGACGGNRG	TtgGCtGGCTgCATTGACatGGG	chr3	29936115	-	6
TACGCCGGCTACATTGACGGNRG	TAaGCaGGaTAaATTGAtGaAAG	chr3	34826523	-	6
TACGCCGGCTACATTGACGGNRG	TggaCtGGCTtCATTGAgGGAAG	chr3	36678007	-	6
TACGCCGGCTACATTGACGGNRG	TACtCaGGCTAgATTtAtGaTGG	chr3	37678614	+	6
TACGCCGGCTACATTGACGGNRG	TAgGCCGcCcACAaTGgaGGCAG	chr3	38476049	-	6
TACGCCGGCTACATTGACGGNRG	TAgGCCaGCTACcTgGgCGcAAG	chr3	39352024	+	6
TACGCCGGCTACATTGACGGNRG	cACaCCGGCaAaAcTGAaGGTAG	chr3	41334076	+	6
TACGCCGGCTACATTGACGGNRG	TAaGCtGGacACATTGgtGGGGG	chr3	44102318	+	6
TACGCCGGCTACATTGACGGNRG	TAtGCCGGgTgCAgTGACtcAGG	chr3	44257044	+	6
TACGCCGGCTACATTGACGGNRG	TAtGtCtGCTAttTTGACtGTGG	chr3	46412322	+	6
TACGCCGGCTACATTGACGGNRG	TAtGCCaGaTACATaGgtGGCAG	chr3	46370173	-	6
TACGCCGGCTACATTGACGGNRG	TACGCCtGCTAtAaTGtCcaTGG	chr3	46947098	+	6
TACGCCGGCTACATTGACGGNRG	TtCtCCtGtTACATTGAtGaCAG	chr3	47784040	+	6
TACGCCGGCTACATTGACGGNRG	TtaGCCGGgcACAgTGgCGGGGG	chr3	48542184	+	6
TACGCCGGCTACATTGACGGNRG	TACcCCaatTcCATTGACaGGGG	chr3	49174721	+	6
TACGCCGGCTACATTGACGGNRG	TAaGCCaGgTACtTgGAtGGGAG	chr3	49412794	+	6
TACGCCGGCTACATTGACGGNRG	gAtGtCtGCTtCATTGgCGGGGG	chr3	50125148	+	6
TACGCCGGCTACATTGACGGNRG	TgCGCCtcCTACcTgGAaGGCGG	chr3	50351170	+	6
TACGCCGGCTACATTGACGGNRG	TACaCCtGgaACATTGAgGaTGG	chr3	50364049	-	6
TACGCCGGCTACATTGACGGNRG	TAgGCCGGCTggggTGACaGCAG	chr3	50468239	+	6
TACGCCGGCTACATTGACGGNRG	TAgGCCtGCTAgAcTGAgGaGGG	chr3	51743428	-	6
TACGCCGGCTACATTGACGGNRG	cACaCCcGCTtCcTTGAgGGCGG	chr3	52107498	+	6
TACGCCGGCTACATTGACGGNRG	cACGCaGGCTACgTaGgCGaTGG	chr3	52522350	+	6
TACGCCGGCTACATTGACGGNRG	gACaCtGGCTACcTTttCGGCAG	chr3	52830540	+	6
TACGCCGGCTACATTGACGGNRG	aAacCCaGCTAaAcTGACGGAGG	chr3	53675446	+	6
TACGCCGGCTACATTGACGGNRG	TACcCtGGCTtgAgTGAtGGTAG	chr3	54667506	-	6
TACGCCGGCTACATTGACGGNRG	TACGCCttaTACAcTGttGGTAG	chr3	56241423	+	6
TACGCCGGCTACATTGACGGNRG	TgatCCGGgaACATTcACGGAGG	chr3	56446138	+	6
TACGCCGGCTACATTGACGGNRG	TcCcCCaGCcACAcTGAaGGCAG	chr3	57423045	-	6
TACGCCGGCTACATTGACGGNRG	gAgGCCGGCTAagTTcAaGGAGG	chr3	57694299	+	6
TACGCCGGCTACATTGACGGNRG	TACagCGGCcACcaaGACGGAGG	chr3	58491619	-	6
TACGCCGGCTACATTGACGGNRG	TACtCtGGtTACATTtACcaAGG	chr3	58645892	-	6
TACGCCGGCTACATTGACGGNRG	TAgcCaGGCTACAgTGAgtGGGG	chr3	59840026	+	6
TACGCCGGCTACATTGACGGNRG	TACtCtGGaTACAgTcAgGGGAG	chr3	62428456	+	6
TACGCCGGCTACATTGACGGNRG	gACcCaGGCTACAgTGgaGGCAG	chr3	62976557	+	6
TACGCCGGCTACATTGACGGNRG	TACcCCaGCTACAgcGgCaGGGG	chr3	64445779	-	6
TACGCCGGCTACATTGACGGNRG	TACtCCacCTgaATTGgCGGAGG	chr3	64548984	-	6
TACGCCGGCTACATTGACGGNRG	TACaCttGCgACATTGAtGtCAG	chr3	65553561	-	6
TACGCCGGCTACATTGACGGNRG	TAgGCCGGaTgCAgTGACtcAAG	chr3	65993989	+	6
TACGCCGGCTACATTGACGGNRG	TACtCCaGCTtgAgTGACaGAGG	chr3	69093917	+	6
TACGCCGGCTACATTGACGGNRG	TctGCCGGCTAgAggGAgGGAGG	chr3	70950024	-	6
TACGCCGGCTACATTGACGGNRG	TAgGgaGGCTtCcTTGtCGGGAG	chr3	72641645	+	6
TACGCCGGCTACATTGACGGNRG	TAaGttGGCcACtTTGAgGGTGG	chr3	73583726	-	6
TACGCCGGCTACATTGACGGNRG	TcCGCCtcCTcCATTGACttCAG	chr3	74299897	+	6
TACGCCGGCTACATTGACGGNRG	TggGCCaGaTACtTTGACaGAAG	chr3	74609771	+	6
TACGCCGGCTACATTGACGGNRG	TACaCtGtCTAaATTGtCGtAGG	chr3	74581716	-	6
TACGCCGGCTACATTGACGGNRG	TAtGttGGCTACggTGAgGGAAG	chr3	74862554	-	6
TACGCCGGCTACATTGACGGNRG	TACtgCGGCaAtATTcACaGTAG	chr3	75036824	-	6
TACGCCGGCTACATTGACGGNRG	TAtGatGGtTACAaTGAaGGAGG	chr3	75215419	+	6
TACGCCGGCTACATTGACGGNRG	TACtCCtGgTtCATaGAtGGTGG	chr3	77696449	+	6
TACGCCGGCTACATTGACGGNRG	TACGtgaGaTACATTGAtaGAGG	chr3	77811645	+	6
TACGCCGGCTACATTGACGGNRG	TACtCCtGCTcCAgccACGGAGG	chr3	78509399	+	6
TACGCCGGCTACATTGACGGNRG	TAaGCtGGCcACAgTGAgtGCAG	chr3	81095990	+	6
TACGCCGGCTACATTGACGGNRG	TACtatGcCcACATTGAaGGAAG	chr3	81661196	+	6
TACGCCGGCTACATTGACGGNRG	TACtggGGCcACAgTGAtGGTGG	chr3	83556462	+	6
TACGCCGGCTACATTGACGGNRG	aACaCaGGtTACATgGACaGCAG	chr3	87073623	+	6
TACGCCGGCTACATTGACGGNRG	TAgGCCtcCTAggTTGAgGGAAG	chr3	94065382	+	6
TACGCCGGCTACATTGACGGNRG	TACtCCtGtTtCATgGAaGGAGG	chr3	94472122	-	6
TACGCCGGCTACATTGACGGNRG	TAaGatGGaTAaATTGACaGAAG	chr3	97008604	-	6
TACGCCGGCTACATTGACGGNRG	TcCtCCtGtTACAgTGACtGGAG	chr3	97685568	-	6
TACGCCGGCTACATTGACGGNRG	gAgGCCGGCTgCAgTGggGGAGG	chr3	101383330	+	6
TACGCCGGCTACATTGACGGNRG	TtgGtCaGaTtCATTGACGGCAG	chr3	105322219	+	6
TACGCCGGCTACATTGACGGNRG	TACtCaaGCTtCATTaAtGGCAG	chr3	106534378	-	6
TACGCCGGCTACATTGACGGNRG	gctGCCaGCTACAgTGAgGGAAG	chr3	106820827	+	6
TACGCCGGCTACATTGACGGNRG	gtCGtCGGCTAtAgTGgCGGTAG	chr3	108909986	-	6
TACGCCGGCTACATTGACGGNRG	gAaGaCGGaTAtATTGtCGGGGG	chr3	111065159	-	6
TACGCCGGCTACATTGACGGNRG	TACaCtGGagACcTTGACaGCAG	chr3	111514553	-	6
TACGCCGGCTACATTGACGGNRG	gAgGCCaGCTgCAcTGAgGGAAG	chr3	111603881	-	6
TACGCCGGCTACATTGACGGNRG	cACGCaGGCTgCAgTGgCtGGAG	chr3	115310818	+	6
TACGCCGGCTACATTGACGGNRG	TAaGaaGGtTACAcTGACGaGAG	chr3	116091929	-	6
TACGCCGGCTACATTGACGGNRG	TACaCtGGaTACATTGcgGaCGG	chr3	116215068	+	6
TACGCCGGCTACATTGACGGNRG	TAgGtCaGCTAacTTGACaGAGG	chr3	116517027	+	6
TACGCCGGCTACATTGACGGNRG	TAtGCtaGCTgCATgGAgGGTAG	chr3	117381904	+	6
TACGCCGGCTACATTGACGGNRG	TACtttGGCTACATTtACtcTAG	chr3	118713860	+	6
TACGCCGGCTACATTGACGGNRG	TACtaCtGCTACcTTcAgGGCAG	chr3	121412401	+	6
TACGCCGGCTACATTGACGGNRG	TAtGaCGcCTACtTTGAgGtAAG	chr3	124658499	+	6
TACGCCGGCTACATTGACGGNRG	cACGCttGaTttATTGACGGCAG	chr3	124754300	-	6
TACGCCGGCTACATTGACGGNRG	TcCGgCaGCaACAgTGACtGAGG	chr3	125374667	+	6
TACGCCGGCTACATTGACGGNRG	aACtCtGGCTgCATTtAtGGGAG	chr3	128183398	-	6
TACGCCGGCTACATTGACGGNRG	cACGCttGaTttATTGACGGCAG	chr3	128963655	+	6
TACGCCGGCTACATTGACGGNRG	TACcCaGcCTACATTatCaGAAG	chr3	131199714	-	6
TACGCCGGCTACATTGACGGNRG	TACtCCtcCTAtATTcAaGGCGG	chr3	131734475	-	6
TACGCCGGCTACATTGACGGNRG	TtCcCtGGCTtCATTGcCaGAGG	chr3	134011713	-	6
TACGCCGGCTACATTGACGGNRG	TggGCCGGgcACATTGAaGtCAG	chr3	134684614	+	6
TACGCCGGCTACATTGACGGNRG	gcaGgtGGCTtCATTGACGGTGG	chr3	134804935	+	6
TACGCCGGCTACATTGACGGNRG	TgCaCCaGCTACcTTGcCGcAGG	chr3	135752093	+	6
TACGCCGGCTACATTGACGGNRG	TACcCCtGCTtCATTtgCtGCAG	chr3	135889793	+	6
TACGCCGGCTACATTGACGGNRG	TACctCGGCTgCAgTGAgaGTAG	chr3	139251670	-	6
TACGCCGGCTACATTGACGGNRG	TACaCttGCTACAgTaAaGGGAG	chr3	141567659	-	6
TACGCCGGCTACATTGACGGNRG	TAgGCCaGgTgCAgTGAgGGTAG	chr3	142600411	+	6
TACGCCGGCTACATTGACGGNRG	aACGagtGCTACATTGAttGCAG	chr3	146708371	+	6
TACGCCGGCTACATTGACGGNRG	TACaCCaGCTACATTtAtatGAG	chr3	147506814	+	6
TACGCCGGCTACATTGACGGNRG	TtgGCCtGaTtCATTGACGtAGG	chr3	147657658	+	6
TACGCCGGCTACATTGACGGNRG	aACtCaGGCTACcTTGAttGTAG	chr3	147894147	-	6
TACGCCGGCTACATTGACGGNRG	TACtCtGGgTACAcTGcCtGTGG	chr3	148923163	-	6
TACGCCGGCTACATTGACGGNRG	aACttCGGCTtCATgGAaGGAAG	chr3	149012385	+	6
TACGCCGGCTACATTGACGGNRG	TACGCtGaCTAaATTcACaaGAG	chr3	149403531	-	6
TACGCCGGCTACATTGACGGNRG	TtCtCCGGCaACtTaGAaGGGAG	chr3	150048516	+	6
TACGCCGGCTACATTGACGGNRG	cACGCCGcCcAgATTGgCcGAGG	chr3	150603417	-	6
TACGCCGGCTACATTGACGGNRG	TACGCCaGCcACtgTGtCcGCAG	chr3	152456285	+	6
TACGCCGGCTACATTGACGGNRG	TAaaCCtGCTcCtTTGACaGGAG	chr3	153431336	+	6
TACGCCGGCTACATTGACGGNRG	TACtgtGGtTACATTGgaGGAGG	chr3	153773655	-	6
TACGCCGGCTACATTGACGGNRG	TcCcCaGGCTtCATTGctGGGAG	chr3	155971375	+	6
TACGCCGGCTACATTGACGGNRG	cACtCtGGCTcCATTGAtGaCAG	chr3	156056350	+	6
TACGCCGGCTACATTGACGGNRG	TACGaCaGCTACAaTGtCccTAG	chr3	156601866	+	6
TACGCCGGCTACATTGACGGNRG	TACaCCGtgTtCAcTGAtGGGAG	chr3	157449787	-	6
TACGCCGGCTACATTGACGGNRG	TACcCaGGCTtCAgTGACtaAAG	chr3	158529850	-	6
TACGCCGGCTACATTGACGGNRG	TAaGCCtcaTACATTGcCGaTGG	chr3	159810917	-	6
TACGCCGGCTACATTGACGGNRG	TtaaCtGGCTACATTGAgtGAAG	chr3	160538410	+	6
TACGCCGGCTACATTGACGGNRG	aAgGCCGGCTACATTccCctAAG	chr3	161756114	-	6
TACGCCGGCTACATTGACGGNRG	TACGCtcGCcAgATaaACGGTAG	chr3	162439447	+	6
TACGCCGGCTACATTGACGGNRG	TttaCCtGCTACtTTGAaGGGAG	chr3	163752769	-	6
TACGCCGGCTACATTGACGGNRG	TtaGCaGaCTAaATTGACaGAAG	chr3	164173264	-	6
TACGCCGGCTACATTGACGGNRG	gACcCCGGCTACAgcaAgGGAGG	chr3	167820243	+	6
TACGCCGGCTACATTGACGGNRG	TAaGCCtcaTACATTGtCtGCAG	chr3	167899368	-	6
TACGCCGGCTACATTGACGGNRG	TtCGCCtGaTAtgTTGAtGGCAG	chr3	169410116	-	6
TACGCCGGCTACATTGACGGNRG	cAtGCgGcCTACATgGACtGTAG	chr3	169796869	+	6
TACGCCGGCTACATTGACGGNRG	TACtatGGCTACtTTGAatGAAG	chr3	169829433	-	6
TACGCCGGCTACATTGACGGNRG	gACGgCGGagACAgaGACGGAGG	chr3	169967042	+	6
TACGCCGGCTACATTGACGGNRG	gACGgCGGCgACAggGgCGGTGG	chr3	170357837	+	6
TACGCCGGCTACATTGACGGNRG	TgCGaCGGCTgCAaTGAtGaAGG	chr3	170526645	+	6
TACGCCGGCTACATTGACGGNRG	TAtGCaGGgTACAaTGAaaGGGG	chr3	170886824	-	6
TACGCCGGCTACATTGACGGNRG	TACaCtcaCTACATTGACaaAAG	chr3	175230702	+	6
TACGCCGGCTACATTGACGGNRG	cACGCCaGCTACAcTaAatGAGG	chr3	175372125	-	6
TACGCCGGCTACATTGACGGNRG	TtCtCCatCTtCATTGAaGGTAG	chr3	176685701	-	6
TACGCCGGCTACATTGACGGNRG	cACaCCGGCagCATTGgtGGCGG	chr3	178334454	+	6
TACGCCGGCTACATTGACGGNRG	TcCcCtGGCTtCATTGAgaGCAG	chr3	178591872	+	6
TACGCCGGCTACATTGACGGNRG	gAaGCCtcaTACATTGAtGGTGG	chr3	184865618	+	6
TACGCCGGCTACATTGACGGNRG	TACaCCGGCTctATTGcCtcCAG	chr3	184808126	-	6
TACGCCGGCTACATTGACGGNRG	TACctCcGtTACATTGtgGGTGG	chr3	185042579	+	6
TACGCCGGCTACATTGACGGNRG	agCGCCGGgaACATgGACaGAAG	chr3	185449869	-	6
TACGCCGGCTACATTGACGGNRG	TtaGCCGGgcAtAgTGACGGAAG	chr3	185622960	-	6
TACGCCGGCTACATTGACGGNRG	cAgGCtGGCTgCATTGttGGAGG	chr3	186587957	-	6
TACGCCGGCTACATTGACGGNRG	TAttCtGGCTACAaTGgCaGCAG	chr3	187018612	+	6
TACGCCGGCTACATTGACGGNRG	gcaGCtGGCTACATTGttGGCAG	chr3	188972690	+	6
TACGCCGGCTACATTGACGGNRG	aAtGCaGGaTACAcTGACtGAAG	chr3	189399182	-	6
TACGCCGGCTACATTGACGGNRG	TAgaCtGGCTACATTaAatGAGG	chr3	189732320	-	6
TACGCCGGCTACATTGACGGNRG	TAtGCtGttTACATcGAaGGCAG	chr3	191353494	+	6
TACGCCGGCTACATTGACGGNRG	TACtCCtGCTAtAcTcAgGGAAG	chr3	192923532	+	6
TACGCCGGCTACATTGACGGNRG	TgaGCaGttTACATTGACtGTGG	chr3	192893023	-	6
TACGCCGGCTACATTGACGGNRG	gAtGgCGGCTACATTGAaaaTGG	chr3	193430987	+	6
TACGCCGGCTACATTGACGGNRG	gAgcCCttCTACATTGACGtCAG	chr3	194755871	-	6
TACGCCGGCTACATTGACGGNRG	TACtCaGGCTACAcctACcGAGG	chr3	195121233	+	6
TACGCCGGCTACATTGACGGNRG	TACcCCaGCTACtTccAaGGAGG	chr3	197036129	+	6
TACGCCGGCTACATTGACGGNRG	cACcCCaGCTACtTTGgaGGCAG	chr3	197021969	-	6
TACGCCGGCTACATTGACGGNRG	TAtGCtGGCTgCtTTGggGGAGG	chr3	197226388	+	6
TACGCCGGCTACATTGACGGNRG	TcCGCaGGCcACAcaGcCGGCGG	chr3	197456788	+	6
TACGCCGGCTACATTGACGGNRG	TAtGCCtataACAaTGACGGGAG	chr3	197733717	+	6
TACGCCGGCTACATTGACGGNRG	TACGCgGtCTACgTTGggGaGGG	chr7	816132	-	6
TACGCCGGCTACATTGACGGNRG	TACcCaGGCTACATTccaGcCAG	chr7	879247	-	6
TACGCCGGCTACATTGACGGNRG	TACGCCcatTtCATgGACGcGGG	chr7	1444316	-	6
TACGCCGGCTACATTGACGGNRG	cAgGCCGGCctCAcTcACGGGAG	chr7	1905703	-	6
TACGCCGGCTACATTGACGGNRG	TcgGCCGGCTtCcTgGAgGGCAG	chr7	2644826	+	6
TACGCCGGCTACATTGACGGNRG	cAgGCCGcCaACAgTGAtGGTGG	chr7	2632643	-	6
TACGCCGGCTACATTGACGGNRG	TACGaCGtaTACATgGAtcGAAG	chr7	2868995	-	6
TACGCCGGCTACATTGACGGNRG	cACcCaGGCTAgATgGAgGGCAG	chr7	3276473	-	6
TACGCCGGCTACATTGACGGNRG	TAttCCtGCTACAagGACGtAAG	chr7	3907030	-	6
TACGCCGGCTACATTGACGGNRG	cAaGCtGGCTgCATgGcCGGGGG	chr7	5497555	+	6
TACGCCGGCTACATTGACGGNRG	cACGCCGGCccCggTcACGGCAG	chr7	5487215	-	6
TACGCCGGCTACATTGACGGNRG	aACagCaGCTACATTtAtGGAGG	chr7	5938780	-	6
TACGCCGGCTACATTGACGGNRG	TtgGaCtGtTACAgTGACGGGAG	chr7	6151869	+	6
TACGCCGGCTACATTGACGGNRG	gACGgCGGCTACgggGgCGGTGG	chr7	6447719	-	6
TACGCCGGCTACATTGACGGNRG	TtgGCCGGCacCAcTGAtGGTGG	chr7	6593477	-	6
TACGCCGGCTACATTGACGGNRG	aACagCaGCTACATTtAtGGAGG	chr7	6785974	+	6
TACGCCGGCTACATTGACGGNRG	TAaaCCaGCTAtATgGAtGGGAG	chr7	9449268	+	6
TACGCCGGCTACATTGACGGNRG	TACcCtttCTcCATTGACtGGAG	chr7	12557405	+	6
TACGCCGGCTACATTGACGGNRG	TtCtCCGGCTAtATaGcCaGTAG	chr7	13495647	-	6
TACGCCGGCTACATTGACGGNRG	TAtGCCtGgTAgATTGACttTAG	chr7	14227488	-	6
TACGCCGGCTACATTGACGGNRG	TAgGtCaGCTACcTTtACaGAGG	chr7	14559433	-	6
TACGCCGGCTACATTGACGGNRG	TtCtCtGGCTAaATTGAgaGAAG	chr7	19208779	-	6
TACGCCGGCTACATTGACGGNRG	TACGgCcGCTgCAaTGgCaGAGG	chr7	19651198	-	6
TACGCCGGCTACATTGACGGNRG	atCGCCGGCTggcTTGAgGGAGG	chr7	20776684	+	6
TACGCCGGCTACATTGACGGNRG	TAgGCCGaaTgCgTgGACGGCAG	chr7	22854579	-	6
TACGCCGGCTACATTGACGGNRG	TgCGaCGGCgtCgcTGACGGAGG	chr7	23182062	-	6
TACGCCGGCTACATTGACGGNRG	TACcCaGGtgACcTTGACGcAGG	chr7	24780953	+	6
TACGCCGGCTACATTGACGGNRG	TgCaCCaGCTcCATgGACtGCAG	chr7	26006791	+	6
TACGCCGGCTACATTGACGGNRG	TtCtCCaGCTACATTtAgGtAAG	chr7	26495181	+	6
TACGCCGGCTACATTGACGGNRG	TACcCCtctTgCATTtACGGCAG	chr7	26464580	-	6
TACGCCGGCTACATTGACGGNRG	TtCcCCtGCTtCATTGttGGCGG	chr7	27137230	-	6
TACGCCGGCTACATTGACGGNRG	TAgGCCtGCcgCtTTGAtGGAGG	chr7	27163400	-	6
TACGCCGGCTACATTGACGGNRG	gACcCCGcaTACcTTGAtGGTGG	chr7	27245293	-	6
TACGCCGGCTACATTGACGGNRG	cACGCaGGCTACcTTaAtGaAAG	chr7	29139418	+	6
TACGCCGGCTACATTGACGGNRG	TACGaCaGCcACcTTcACcGCAG	chr7	29459674	+	6
TACGCCGGCTACATTGACGGNRG	TAtGCCaGCTAgATctACaGCAG	chr7	31913944	+	6
TACGCCGGCTACATTGACGGNRG	TAttCCtGCaACATTcAgGGCAG	chr7	32402981	+	6
TACGCCGGCTACATTGACGGNRG	TAtGCCtaCTACAaTGACtaCAG	chr7	34559872	+	6
TACGCCGGCTACATTGACGGNRG	TgaaaCGGCTACATTGtCtGGGG	chr7	36506196	-	6
TACGCCGGCTACATTGACGGNRG	TctGCCGGCTtCAgaGACtGGGG	chr7	36892725	+	6
TACGCCGGCTACATTGACGGNRG	TACGCtGGCacCAgTGttGGCAG	chr7	38051156	+	6
TACGCCGGCTACATTGACGGNRG	TAaGCtGGCTctATTcACaGAAG	chr7	41038659	+	6
TACGCCGGCTACATTGACGGNRG	aACcCCaGgTgCATTGACaGGAG	chr7	41295289	-	6
TACGCCGGCTACATTGACGGNRG	TACtCCGGaTACgTTataGGAAG	chr7	41570277	-	6
TACGCCGGCTACATTGACGGNRG	TAgGgCtGCTAgAcTGACcGTAG	chr7	41975150	-	6
TACGCCGGCTACATTGACGGNRG	TACtCtGagTACATTtAaGGTAG	chr7	42350086	+	6
TACGCCGGCTACATTGACGGNRG	TctGCtGGaTACAgTGACtGTGG	chr7	44247175	+	6
TACGCCGGCTACATTGACGGNRG	TACttgGGCcACtTTGACGaAAG	chr7	45308289	-	6
TACGCCGGCTACATTGACGGNRG	ctCtCCGtgTACAgTGACGGTGG	chr7	45697267	+	6
TACGCCGGCTACATTGACGGNRG	ggCcaCGGaTAgATTGACGGTGG	chr7	47509398	-	6
TACGCCGGCTACATTGACGGNRG	gAtGCaGcCTACATTGAaGtTAG	chr7	47805377	+	6
TACGCCGGCTACATTGACGGNRG	TACcCCtGCTACAaaGAtGcTGG	chr7	47803206	+	6
TACGCCGGCTACATTGACGGNRG	TAtGCaGGCTgCATTGAaccTAG	chr7	49357011	+	6
TACGCCGGCTACATTGACGGNRG	TACcCCGcCTgCcTTGgaGGCAG	chr7	50756329	-	6
TACGCCGGCTACATTGACGGNRG	ggCGCCGtCTtCATTGttGGTGG	chr7	51430492	+	6
TACGCCGGCTACATTGACGGNRG	TAtGCCcaCTACAgTcACaGGAG	chr7	52005882	-	6
TACGCCGGCTACATTGACGGNRG	TAtaCaGGgTACATTGAtGcAAG	chr7	53948455	+	6
TACGCCGGCTACATTGACGGNRG	aAtGCCGGCTtCtTgGgCGGAAG	chr7	64038001	+	6
TACGCCGGCTACATTGACGGNRG	TAgGCCGGgTACAgTGgCtcAAG	chr7	64742891	-	6
TACGCCGGCTACATTGACGGNRG	aAaGCCGGCTACcTgGAgGcAAG	chr7	65038554	-	6
TACGCCGGCTACATTGACGGNRG	cACcCCaaCTAtATTGACaGAGG	chr7	65305951	-	6
TACGCCGGCTACATTGACGGNRG	cAaGCCGGCTACcTgGAgGcAAG	chr7	65873554	-	6
TACGCCGGCTACATTGACGGNRG	TAaGgCGtCTACccTGACGcGGG	chr7	66628582	+	6
TACGCCGGCTACATTGACGGNRG	TAaaCtGaCTACATTGAaGtTGG	chr7	67167114	-	6
TACGCCGGCTACATTGACGGNRG	TAtGCCGGtcAggTTGcCGGAAG	chr7	68861890	-	6
TACGCCGGCTACATTGACGGNRG	TtCcCCGcCcACATTGtaGGAGG	chr7	72109078	+	6
TACGCCGGCTACATTGACGGNRG	aACGCCaGtcAaATTGAtGGAAG	chr7	72157025	+	6
TACGCCGGCTACATTGACGGNRG	TtaGCCGGgTgCAgTGgCGGGAG	chr7	74342885	+	6
TACGCCGGCTACATTGACGGNRG	cttcCCGGCTACAgTGACaGTGG	chr7	74490403	+	6
TACGCCGGCTACATTGACGGNRG	TACtgCaGCTgCAaTGACaGAGG	chr7	76591061	-	6
TACGCCGGCTACATTGACGGNRG	TACaCCtGCacCATTGAgGcAAG	chr7	77273131	+	6
TACGCCGGCTACATTGACGGNRG	TACcaCtGaTACAaTGcCGGAAG	chr7	77481729	-	6
TACGCCGGCTACATTGACGGNRG	gtCGCCGGCgACtTTccCGGCAG	chr7	77799115	+	6
TACGCCGGCTACATTGACGGNRG	TgCtCaGtCTcCATTcACGGGAG	chr7	78141215	-	6
TACGCCGGCTACATTGACGGNRG	TAtGaaGGCcACATTGAaaGAAG	chr7	78603430	+	6
TACGCCGGCTACATTGACGGNRG	gAaGCCtGCTACccTGAaGGGGG	chr7	79245390	+	6
TACGCCGGCTACATTGACGGNRG	TAaaCtGaCTACATTcACtGAGG	chr7	79217266	-	6
TACGCCGGCTACATTGACGGNRG	aACGatGGCTgaATTGAtGGGAG	chr7	80783345	-	6
TACGCCGGCTACATTGACGGNRG	TAtGgCGtaTACATgGAgGGAAG	chr7	80880596	-	6
TACGCCGGCTACATTGACGGNRG	TcCGgtGGCTAtATTGACatAAG	chr7	84625057	+	6
TACGCCGGCTACATTGACGGNRG	TtCtggGGCTtCATTGACGtAAG	chr7	85272241	+	6
TACGCCGGCTACATTGACGGNRG	gAaGCCGGCTACtgTGggGGAAG	chr7	86949394	+	6
TACGCCGGCTACATTGACGGNRG	gAaGCaaGaTACATTGAgGGAAG	chr7	86966077	-	6
TACGCCGGCTACATTGACGGNRG	TACtCCtGCTgCAgTtcCGGCAG	chr7	87220268	-	6
TACGCCGGCTACATTGACGGNRG	TAtGtgGcCTACATTGAatGAAG	chr7	88369475	+	6
TACGCCGGCTACATTGACGGNRG	TACcCCacCTcCATTctCGGTAG	chr7	89914618	+	6
TACGCCGGCTACATTGACGGNRG	TAaGCCGGCcACAaTGttGtGAG	chr7	90419937	+	6
TACGCCGGCTACATTGACGGNRG	TAgaCCtGCTgCtTTGACaGTGG	chr7	90422733	-	6
TACGCCGGCTACATTGACGGNRG	TtCaCCacCTACATTGtCaGCAG	chr7	91445543	+	6
TACGCCGGCTACATTGACGGNRG	TACGCaGatTgtATTGAtGGTGG	chr7	92486784	+	6
TACGCCGGCTACATTGACGGNRG	TcCGCCGGCTcCgcaGgCGGAGG	chr7	92447526	-	6
TACGCCGGCTACATTGACGGNRG	TACattGGCTAtgTTGAtGGTGG	chr7	93233948	+	6
TACGCCGGCTACATTGACGGNRG	TACtggGGCctCcTTGACGGTGG	chr7	95890411	+	6
TACGCCGGCTACATTGACGGNRG	TctGCaGGgTAgATTGACaGCAG	chr7	95970398	+	6
TACGCCGGCTACATTGACGGNRG	cACGCCGtCcACAgTGgtGGCAG	chr7	98840208	+	6
TACGCCGGCTACATTGACGGNRG	TAgGCaGGCTgCAgTGgaGGAGG	chr7	99325775	-	6
TACGCCGGCTACATTGACGGNRG	TAtGCaGGgTAtAgTGAtGGAGG	chr7	99627855	+	6
TACGCCGGCTACATTGACGGNRG	TACtgCGGtTACAgTcAaGGAAG	chr7	100613916	-	6
TACGCCGGCTACATTGACGGNRG	cAaGgCGGCcACATTGcCtGAGG	chr7	100777274	-	6
TACGCCGGCTACATTGACGGNRG	TAgGCCtGCTACtTaGACacAAG	chr7	100845801	+	6
TACGCCGGCTACATTGACGGNRG	cgCGCCGGCggCAgTGgCGGCGG	chr7	101816672	-	6
TACGCCGGCTACATTGACGGNRG	TACtCtaGCTACAcTGtCcGAGG	chr7	102383800	+	6
TACGCCGGCTACATTGACGGNRG	gACGCCGGCcgCAggcACGGTGG	chr7	102424315	-	6
TACGCCGGCTACATTGACGGNRG	gAgGCCGaCTtCATTcAgGGAAG	chr7	102875818	+	6
TACGCCGGCTACATTGACGGNRG	TACaCaGGCcACATTaAtGaTAG	chr7	110750741	+	6
TACGCCGGCTACATTGACGGNRG	TgtGCtGGgTAgATTGAgGGTAG	chr7	111557233	-	6
TACGCCGGCTACATTGACGGNRG	TAgGCtGGCTAaATccAgGGAGG	chr7	112398395	+	6
TACGCCGGCTACATTGACGGNRG	TACcaaaGCTACATTGtaGGTAG	chr7	114712420	-	6
TACGCCGGCTACATTGACGGNRG	TAgGCtGGaTACAaTcAaGGGGG	chr7	114826899	+	6
TACGCCGGCTACATTGACGGNRG	gACaCtGGCTgCAgTGgCGGAGG	chr7	116186876	-	6
TACGCCGGCTACATTGACGGNRG	TACtCCtGCTggAgTGACtGCAG	chr7	120733315	-	6
TACGCCGGCTACATTGACGGNRG	TACcCaaaCTAtATTGAtGGAGG	chr7	123376709	+	6
TACGCCGGCTACATTGACGGNRG	TgtGCCcaCTAgATTGAgGGTGG	chr7	125583091	+	6
TACGCCGGCTACATTGACGGNRG	cACGCaaGCTACtTTtACtGCAG	chr7	126283473	+	6
TACGCCGGCTACATTGACGGNRG	TAttCtGtCTACATTGAaGtGAG	chr7	126449608	-	6
TACGCCGGCTACATTGACGGNRG	TACtCtGGgcACAcTGACtGTGG	chr7	127513438	+	6
TACGCCGGCTACATTGACGGNRG	TACtCttGCTgaAgTGACGGAAG	chr7	127824606	-	6
TACGCCGGCTACATTGACGGNRG	aACcCaGGCTgCAcTGAaGGGGG	chr7	128934897	+	6
TACGCCGGCTACATTGACGGNRG	TAaGgtGGCTcCATTGAttGAGG	chr7	129272287	-	6
TACGCCGGCTACATTGACGGNRG	TAaGCaGGtTtCATTcAtGGTAG	chr7	129750912	+	6
TACGCCGGCTACATTGACGGNRG	TACtCttGCTACATTGtatGTAG	chr7	129918283	-	6
TACGCCGGCTACATTGACGGNRG	TAtGCgtGCTtCtTTGAtGGGGG	chr7	130229779	+	6
TACGCCGGCTACATTGACGGNRG	TACtCCatCTcCcTTGAtGGGAG	chr7	132184509	+	6
TACGCCGGCTACATTGACGGNRG	cACGCCaGCaACcTTGACatGGG	chr7	132198525	+	6
TACGCCGGCTACATTGACGGNRG	cACtCCaGCTACATTGctGtGAG	chr7	132832827	+	6
TACGCCGGCTACATTGACGGNRG	gAtGCCcaCTcCAgTGACGGCAG	chr7	134421870	-	6
TACGCCGGCTACATTGACGGNRG	TACcCtGGgaACATcGAgGGAGG	chr7	136716616	-	6
TACGCCGGCTACATTGACGGNRG	TAgGCtGGaTggATTGAgGGTGG	chr7	140546622	+	6
TACGCCGGCTACATTGACGGNRG	TAatCCGGtTACATTGtgGcTGG	chr7	141006264	-	6
TACGCCGGCTACATTGACGGNRG	TAtGCaaGCTcCATTcAgGGCAG	chr7	141408585	-	6
TACGCCGGCTACATTGACGGNRG	aAaGCCaGCaACcTTGAaGGGGG	chr7	141704570	-	6
TACGCCGGCTACATTGACGGNRG	cACtCCaGCTtCAgTGAaGGAGG	chr7	142014093	+	6
TACGCCGGCTACATTGACGGNRG	TAgGgtGGCTACtTgGAaGGTGG	chr7	142716512	-	6
TACGCCGGCTACATTGACGGNRG	TACaCaGGCcACATaGAaaGGGG	chr7	142792272	-	6
TACGCCGGCTACATTGACGGNRG	TACcCCctCTgCATTccCGGTGG	chr7	143069057	-	6
TACGCCGGCTACATTGACGGNRG	aAaGCaGGaaACATTGAaGGAAG	chr7	143888259	+	6
TACGCCGGCTACATTGACGGNRG	TACaCCGGtgACATTcAttGAGG	chr7	143956091	-	6
TACGCCGGCTACATTGACGGNRG	TtCaCaGGCTACATTaACtcTAG	chr7	145327811	-	6
TACGCCGGCTACATTGACGGNRG	TAaagCGGCcACAaTGAaGGAAG	chr7	147578025	-	6
TACGCCGGCTACATTGACGGNRG	gACcCtGGgTACAcTGACaGCAG	chr7	149748322	+	6
TACGCCGGCTACATTGACGGNRG	TtCcCCaGCTcCATTaACtGAGG	chr7	151847890	+	6
TACGCCGGCTACATTGACGGNRG	TAaGCaGGCTACATgGAaatAGG	chr7	151970249	-	6
TACGCCGGCTACATTGACGGNRG	TACcatGtCTACtTaGACGGAAG	chr7	154881314	+	6
TACGCCGGCTACATTGACGGNRG	ccCGCCaGCTgCtTTcACGGCAG	chr7	154934262	+	6
TACGCCGGCTACATTGACGGNRG	cAaGCCGGCTgCcaTGACaGGGG	chr7	155542014	+	6
TACGCCGGCTACATTGACGGNRG	TgCtCtGGaTACcTTGgCGGTGG	chr7	155485169	-	6
TACGCCGGCTACATTGACGGNRG	TcCGCCGttTACcTTGAaaGCAG	chr7	155652295	+	6
TACGCCGGCTACATTGACGGNRG	gAtGCCatCcACATTGAgGGCAG	chr7	156612038	+	6
TACGCCGGCTACATTGACGGNRG	aACGCCGcacACAcTGAgGGCGG	chr7	158204138	-	6
TACGCCGGCTACATTGACGGNRG	TAgGCCGGCTgttcgGACGGAAG	chr7	158941921	+	6
TACGCCGGCTACATTGACGGNRG	TAtGatGGCTcCATTGtaGGAGG	chr4	427761	+	6
TACGCCGGCTACATTGACGGNRG	TAaGCCaGCctCATcGACaGGAG	chr4	899577	+	6
TACGCCGGCTACATTGACGGNRG	cACaCCGGCgcCAcTcACGGCAG	chr4	954519	-	6
TACGCCGGCTACATTGACGGNRG	ggCagCGGCaACATTGACcGCAG	chr4	1326461	-	6
TACGCCGGCTACATTGACGGNRG	cACGCtGGCTcCAcaGACaGCAG	chr4	1330010	-	6
TACGCCGGCTACATTGACGGNRG	aAgGtCGGCcACgTgGACGGCAG	chr4	2048372	-	6
TACGCCGGCTACATTGACGGNRG	TACGCaaGCagCATgaACGGAGG	chr4	2745141	+	6
TACGCCGGCTACATTGACGGNRG	gACGCCGGCcggATTcACGcTGG	chr4	2742482	-	6
TACGCCGGCTACATTGACGGNRG	TgCtCCtGCTACATgGcaGGTGG	chr4	3250264	+	6
TACGCCGGCTACATTGACGGNRG	TACGtttGCTACAcTGttGGGAG	chr4	3892124	-	6
TACGCCGGCTACATTGACGGNRG	TACaCCtGCTcacTTGAtGGAAG	chr4	4688291	-	6
TACGCCGGCTACATTGACGGNRG	TAtcaCGtCcACATTGAaGGCAG	chr4	5135722	+	6
TACGCCGGCTACATTGACGGNRG	cACGCtGGCagCATTGgCaGCAG	chr4	7374459	+	6
TACGCCGGCTACATTGACGGNRG	TtCGCaGGCccCATTGACcaCGG	chr4	7664411	+	6
TACGCCGGCTACATTGACGGNRG	gAaGgCaGCTgCATaGACGGTGG	chr4	8002465	-	6
TACGCCGGCTACATTGACGGNRG	TAaGCaGGCaACATTtACaaCAG	chr4	8073739	+	6
TACGCCGGCTACATTGACGGNRG	cACaCCtGCTgCATgGACcGAGG	chr4	8090021	-	6
TACGCCGGCTACATTGACGGNRG	TAaGCCGGCaAaATgcACaGCAG	chr4	8449216	+	6
TACGCCGGCTACATTGACGGNRG	TACcCtGGCTtCATTGggtGTGG	chr4	8519983	+	6
TACGCCGGCTACATTGACGGNRG	TAtGCaGGaTAtAaTGAaGGAGG	chr4	8847735	-	6
TACGCCGGCTACATTGACGGNRG	aAtGCaGGtTACAaTGAgGGAAG	chr4	9970689	+	6
TACGCCGGCTACATTGACGGNRG	ggaGCCGGCTgCAgTGAaGGCAG	chr4	10091869	+	6
TACGCCGGCTACATTGACGGNRG	TACGCatGtTcCATTGACcaAAG	chr4	12871900	-	6
TACGCCGGCTACATTGACGGNRG	TACGaaGGCTACAaTGtCacTAG	chr4	13154825	-	6
TACGCCGGCTACATTGACGGNRG	gACGgtGaCaACATTGACGaAAG	chr4	13627753	+	6
TACGCCGGCTACATTGACGGNRG	TACaCaGGgTgCATTGAtGaTGG	chr4	13716168	-	6
TACGCCGGCTACATTGACGGNRG	aAgGaCGGCTACATTGggaGGAG	chr4	13716540	-	6
TACGCCGGCTACATTGACGGNRG	TACGCCaaCTtCtTTtAtGGGAG	chr4	13832545	-	6
TACGCCGGCTACATTGACGGNRG	TtCcCCtcCTACATTGtCaGCAG	chr4	13918921	+	6
TACGCCGGCTACATTGACGGNRG	aAaGCCGGgTACAaaGACGaCAG	chr4	14863106	+	6
TACGCCGGCTACATTGACGGNRG	aAgGCCGGgTtCATgGACGaCGG	chr4	15004032	-	6
TACGCCGGCTACATTGACGGNRG	gAtGgCGGCTACcgTGgCGGCGG	chr4	16226642	-	6
TACGCCGGCTACATTGACGGNRG	cACcCaGGCTAgAgTGACaGTGG	chr4	17715432	-	6
TACGCCGGCTACATTGACGGNRG	cACGtCGGtTACATTttCtGCAG	chr4	21284805	-	6
TACGCCGGCTACATTGACGGNRG	TtCaCtGGCTAaATTGAgGaAAG	chr4	22122446	+	6
TACGCCGGCTACATTGACGGNRG	TACGCCGcCTgCAaTattGGGAG	chr4	22587859	+	6
TACGCCGGCTACATTGACGGNRG	TACctgGGCTtCtTTGAtGGTGG	chr4	23814484	+	6
TACGCCGGCTACATTGACGGNRG	ggttCCGGCTgCATTGAgGGTGG	chr4	24809207	+	6
TACGCCGGCTACATTGACGGNRG	agCcCCaGCTACATTcAgGGCAG	chr4	24949294	-	6
TACGCCGGCTACATTGACGGNRG	TtCtCCtGCTAgATTaAtGGTAG	chr4	25718321	+	6
TACGCCGGCTACATTGACGGNRG	TACaCCacCTACATTcACaaAAG	chr4	31735106	-	6
TACGCCGGCTACATTGACGGNRG	gACaCCcGCTACATTGAaaaTGG	chr4	32334105	-	6
TACGCCGGCTACATTGACGGNRG	cAtGCaGtCTACATTGgCaGAGG	chr4	33187815	-	6
TACGCCGGCTACATTGACGGNRG	TAaGCCcGCTACAcTGAtatAAG	chr4	35081441	-	6
TACGCCGGCTACATTGACGGNRG	gACaCtGGCTgCAgTGAgGGAGG	chr4	35493879	+	6
TACGCCGGCTACATTGACGGNRG	TAgGaCGGCTgCcTTGtCtGTAG	chr4	37659830	-	6
TACGCCGGCTACATTGACGGNRG	cACtCCtGagACATTaACGGAGG	chr4	37971149	-	6
TACGCCGGCTACATTGACGGNRG	TAtGCCGGggAgATTGcaGGGGG	chr4	40891327	-	6
TACGCCGGCTACATTGACGGNRG	TttGCCaGaTcCATTcACGGAGG	chr4	41147407	-	6
TACGCCGGCTACATTGACGGNRG	gACatgGGCTtCATTGACtGGAG	chr4	47694647	-	6
TACGCCGGCTACATTGACGGNRG	atCGCCGGCTgCtTTGttGGGAG	chr4	48130470	-	6
TACGCCGGCTACATTGACGGNRG	TgtGttGGCcACATTGAgGGAAG	chr4	52196056	-	6
TACGCCGGCTACATTGACGGNRG	gACGCCaGagcCtTTGACGGGGG	chr4	54093363	+	6
TACGCCGGCTACATTGACGGNRG	cACaaaGGCaACATTGAgGGAAG	chr4	54633797	+	6
TACGCCGGCTACATTGACGGNRG	cAgGCCaGCTACAgTaACaGGAG	chr4	54671059	-	6
TACGCCGGCTACATTGACGGNRG	aACtCCaGCatCATTGAtGGGAG	chr4	54792665	+	6
TACGCCGGCTACATTGACGGNRG	TAtGCaGGtTAtAaTGAgGGTAG	chr4	57907521	+	6
TACGCCGGCTACATTGACGGNRG	TACGCtGGaTACgcTGtCtGTGG	chr4	58953302	-	6
TACGCCGGCTACATTGACGGNRG	TAaGCCaGaTAaATTGtCtGGAG	chr4	62430453	-	6
TACGCCGGCTACATTGACGGNRG	TAaGCCtGCTtCATaGAaaGAAG	chr4	63795399	-	6
TACGCCGGCTACATTGACGGNRG	TAacCaGGgTACAgTGAgGGAGG	chr4	68107371	+	6
TACGCCGGCTACATTGACGGNRG	TAaGCCGGaTAaAaTGcCGtGGG	chr4	68099271	-	6
TACGCCGGCTACATTGACGGNRG	TAtGCtGGgTAaAgTGACtGTAG	chr4	69751167	-	6
TACGCCGGCTACATTGACGGNRG	TAtGtaGGCTAtATTtAaGGAAG	chr4	70007966	+	6
TACGCCGGCTACATTGACGGNRG	cACcCCtGCTAtATaGACGtTGG	chr4	70683964	+	6
TACGCCGGCTACATTGACGGNRG	TACtCCaGaTACATTGAtatTGG	chr4	71258174	+	6
TACGCCGGCTACATTGACGGNRG	gtCcCCaaCTACATTGACaGGAG	chr4	75156339	+	6
TACGCCGGCTACATTGACGGNRG	aACtCCaGCcACATTaAtGGAGG	chr4	76004224	+	6
TACGCCGGCTACATTGACGGNRG	TctGCaGGCTAtATTcAaGGTAG	chr4	76051384	+	6
TACGCCGGCTACATTGACGGNRG	cACGCaGctTcCATTGACaGCAG	chr4	76104976	-	6
TACGCCGGCTACATTGACGGNRG	TAtGCCaGCTcCATTGctaGAGG	chr4	78400364	-	6
TACGCCGGCTACATTGACGGNRG	gAaGCCaGCTgCAgcGACGGTGG	chr4	80185982	-	6
TACGCCGGCTACATTGACGGNRG	TttcCCaGCTACATTcAtGGTAG	chr4	82436284	+	6
TACGCCGGCTACATTGACGGNRG	TAtGCgcaCTACATTGAaaGAGG	chr4	84440202	-	6
TACGCCGGCTACATTGACGGNRG	TAtctgGGCTAaATTGAgGGTGG	chr4	84522566	-	6
TACGCCGGCTACATTGACGGNRG	TAaGtCaGtTACATTGtCaGAGG	chr4	84936012	+	6
TACGCCGGCTACATTGACGGNRG	TACcCtGGCTgCtaTGAtGGAAG	chr4	86785029	-	6
TACGCCGGCTACATTGACGGNRG	TctGCCtGCTACATTctCtGCAG	chr4	87616919	-	6
TACGCCGGCTACATTGACGGNRG	TcCaCaaGCTACATgGAgGGAAG	chr4	87735551	-	6
TACGCCGGCTACATTGACGGNRG	TgaGCCGGggACtTTGACtGGAG	chr4	90826384	+	6
TACGCCGGCTACATTGACGGNRG	TAtGtatGCTACAcTGACaGTAG	chr4	91062049	-	6
TACGCCGGCTACATTGACGGNRG	TACtCCtaCTcCATTGAgGaAAG	chr4	93882540	+	6
TACGCCGGCTACATTGACGGNRG	TAgGCCtGtcACATTGAaGaTAG	chr4	94771196	+	6
TACGCCGGCTACATTGACGGNRG	TACGatGGCTACAgTGtCacTAG	chr4	94830777	-	6
TACGCCGGCTACATTGACGGNRG	cAaGCaGGCctCATTGAaGGCAG	chr4	95100051	-	6
TACGCCGGCTACATTGACGGNRG	TtCtgtGGCTACgTTGACtGTAG	chr4	95312872	-	6
TACGCCGGCTACATTGACGGNRG	TACaCtGGgTACAaaGAaGGGAG	chr4	95293689	-	6
TACGCCGGCTACATTGACGGNRG	TACtCaGGCTtCAgTGgCtGAAG	chr4	95563676	+	6
TACGCCGGCTACATTGACGGNRG	aAtGCaGGCTAgATTtAtGGCAG	chr4	95661372	-	6
TACGCCGGCTACATTGACGGNRG	TAtGCCctCaACATTGACtaTAG	chr4	95812310	+	6
TACGCCGGCTACATTGACGGNRG	cACcaCGaCTACAaTGAaGGTAG	chr4	96450212	-	6
TACGCCGGCTACATTGACGGNRG	TACcCCtGCTAagTTGAgGcAGG	chr4	97452009	+	6
TACGCCGGCTACATTGACGGNRG	TACGaaGGaTAaATTGcCaGAGG	chr4	97513169	+	6
TACGCCGGCTACATTGACGGNRG	aAgGCCtGCTACATTtAtGaAAG	chr4	97675396	+	6
TACGCCGGCTACATTGACGGNRG	TACcttGGCaACtTTGACtGCAG	chr4	99344858	+	6
TACGCCGGCTACATTGACGGNRG	TttGCaGGaTACATTGACcaCAG	chr4	101760375	+	6
TACGCCGGCTACATTGACGGNRG	atCcCCcaCTACATTGAgGGTGG	chr4	101775906	+	6
TACGCCGGCTACATTGACGGNRG	TAgttCaGCTAgATTGAaGGCAG	chr4	102124418	+	6
TACGCCGGCTACATTGACGGNRG	cAatCCaGCTACATTtAgGGTGG	chr4	102148331	-	6
TACGCCGGCTACATTGACGGNRG	ggCGCCtGCTACATaGggGGTAG	chr4	104726010	+	6
TACGCCGGCTACATTGACGGNRG	TttGCaGGCaACtTTGAgGGAAG	chr4	106327451	+	6
TACGCCGGCTACATTGACGGNRG	TACtCCGtCTtCAaaGACaGTAG	chr4	106421063	-	6
TACGCCGGCTACATTGACGGNRG	TcCaCaGGCTACAaTGctGGGAG	chr4	108005867	-	6
TACGCCGGCTACATTGACGGNRG	aAaGCtGGagACATTGAgGGTGG	chr4	108694049	+	6
TACGCCGGCTACATTGACGGNRG	TAgGCCtGaTACAaTcACaGCAG	chr4	109446209	+	6
TACGCCGGCTACATTGACGGNRG	gACGgaGGCTACAgTGACccAGG	chr4	112506648	+	6
TACGCCGGCTACATTGACGGNRG	TAaGCCaGagACtgTGACGGGGG	chr4	113169581	+	6
TACGCCGGCTACATTGACGGNRG	TACatCGGCTAtATgaACaGAAG	chr4	113414712	+	6
TACGCCGGCTACATTGACGGNRG	TACGgCGGtcACAgTGgtGGTGG	chr4	117730209	+	6
TACGCCGGCTACATTGACGGNRG	TACtCaGGCTACtaaGgCGGAAG	chr4	118343282	+	6
TACGCCGGCTACATTGACGGNRG	TACcaCatgTACATTGACtGCAG	chr4	120087774	+	6
TACGCCGGCTACATTGACGGNRG	TAaGatGGCTgaATTGACaGAAG	chr4	122294761	+	6
TACGCCGGCTACATTGACGGNRG	TACGaaGGCTAgAgTGAaGaTGG	chr4	123403234	-	6
TACGCCGGCTACATTGACGGNRG	TcatCtGGtTACATTGAtGGGAG	chr4	123771984	+	6
TACGCCGGCTACATTGACGGNRG	TACtCaaGCTtCAgTGAgGGTGG	chr4	125151668	+	6
TACGCCGGCTACATTGACGGNRG	TAaGCatGtaACtTTGACGGTAG	chr4	125156770	-	6
TACGCCGGCTACATTGACGGNRG	TAaaCCGGCTcCATTacCtGCAG	chr4	127783248	-	6
TACGCCGGCTACATTGACGGNRG	aACGgCGGCaACggcGACGGCGG	chr4	128062020	-	6
TACGCCGGCTACATTGACGGNRG	aAaGCaGGCTACATgGAgGaAAG	chr4	129803910	+	6
TACGCCGGCTACATTGACGGNRG	TAtcCaGGCctCATTGACtGAGG	chr4	129869386	-	6
TACGCCGGCTACATTGACGGNRG	TACaatGGCTACAaTGtCaGTAG	chr4	132608112	-	6
TACGCCGGCTACATTGACGGNRG	TAaGCtGGCTcCATatACaGGAG	chr4	133093171	+	6
TACGCCGGCTACATTGACGGNRG	TAtGaCtGCTACAaTGACacCAG	chr4	134174504	+	6
TACGCCGGCTACATTGACGGNRG	TACtgCaGCTAtATTcACaGTAG	chr4	134250343	-	6
TACGCCGGCTACATTGACGGNRG	TACcCtGtCcACAcTcACGGAAG	chr4	136836796	+	6
TACGCCGGCTACATTGACGGNRG	TgtGgtGGCTACAgTGAaGGGAG	chr4	136975010	-	6
TACGCCGGCTACATTGACGGNRG	gAaGCCttCTACATTtACtGAAG	chr4	138149960	+	6
TACGCCGGCTACATTGACGGNRG	gACcCCtGCTtCAccGACGGCGG	chr4	139558604	-	6
TACGCCGGCTACATTGACGGNRG	TACaCCtGCTACATgGAtccAAG	chr4	141520558	+	6
TACGCCGGCTACATTGACGGNRG	TcCaaCttCTACATTGACaGCAG	chr4	141577925	-	6
TACGCCGGCTACATTGACGGNRG	gAtGCCtGgTACAaTGACaGTGG	chr4	142714291	-	6
TACGCCGGCTACATTGACGGNRG	TACtCCaGCctCAgTtACGGCAG	chr4	142868044	-	6
TACGCCGGCTACATTGACGGNRG	cACaCCatCTgCATTGAaGGTGG	chr4	146168139	+	6
TACGCCGGCTACATTGACGGNRG	TACaCaGGCaACATgcACaGAGG	chr4	146227443	-	6
TACGCCGGCTACATTGACGGNRG	TACaCaGaCTACATTGcCttAAG	chr4	146762381	-	6
TACGCCGGCTACATTGACGGNRG	TctGCtaGCTgCATTGACtGTGG	chr4	147060848	+	6
TACGCCGGCTACATTGACGGNRG	TAgGaCaGCTACAgTGtCaGTAG	chr4	147177487	-	6
TACGCCGGCTACATTGACGGNRG	TgCcCCtGagACATTGACGaTGG	chr4	148634962	-	6
TACGCCGGCTACATTGACGGNRG	TAgGCCGGCTgCAccaAtGGCAG	chr4	150088910	+	6
TACGCCGGCTACATTGACGGNRG	TACaatGGCTACAaTGtCaGTAG	chr4	150701499	+	6
TACGCCGGCTACATTGACGGNRG	gACaCaGGCTAttTTGACaGCAG	chr4	151126381	+	6
TACGCCGGCTACATTGACGGNRG	gtaGCaGGCTACAaTaACGGCGG	chr4	151529331	-	6
TACGCCGGCTACATTGACGGNRG	cACtgCGGaTtCATTGAgGGCAG	chr4	151722288	-	6
TACGCCGGCTACATTGACGGNRG	cACcCCGGacACATTcAgGGGGG	chr4	152247977	-	6
TACGCCGGCTACATTGACGGNRG	cACGCCaGCTcgAcTGAgGGAGG	chr4	153189590	+	6
TACGCCGGCTACATTGACGGNRG	TACaCaGGagACATTGAtGaCAG	chr4	154429759	-	6
TACGCCGGCTACATTGACGGNRG	TAaGgCcGCTAaATaGACtGTGG	chr4	155636693	-	6
TACGCCGGCTACATTGACGGNRG	TAgaCtGGCTAttgTGACGGTGG	chr4	156122421	-	6
TACGCCGGCTACATTGACGGNRG	gACGCCcaCTACAgTGggGGAGG	chr4	156723874	+	6
TACGCCGGCTACATTGACGGNRG	TtCcCCGaCaACATTaAgGGTGG	chr4	159353220	-	6
TACGCCGGCTACATTGACGGNRG	agCaCCGcaTACATTGACtGTAG	chr4	160233631	-	6
TACGCCGGCTACATTGACGGNRG	TcCGCCaGCTcCATTGAgttCAG	chr4	161429488	+	6
TACGCCGGCTACATTGACGGNRG	gACGCtGGCTgCAgTcgCGGAGG	chr4	163950649	-	6
TACGCCGGCTACATTGACGGNRG	TACtgaGGCTACAgTGcCtGGAG	chr4	164012261	-	6
TACGCCGGCTACATTGACGGNRG	aAtGCCaGCTtCtTTGACtGGGG	chr4	165438754	+	6
TACGCCGGCTACATTGACGGNRG	TACcCCtGCTgatTTGACaGGAG	chr4	165856705	+	6
TACGCCGGCTACATTGACGGNRG	TAaGagcaCTACATTGAgGGAAG	chr4	166257949	+	6
TACGCCGGCTACATTGACGGNRG	TtaGaCacCTACATTGAtGGCAG	chr4	166307676	+	6
TACGCCGGCTACATTGACGGNRG	TACtCCtGCTgCATTGcCttGGG	chr4	174975535	+	6
TACGCCGGCTACATTGACGGNRG	TAtcCaGGCcACAcTGAtGGAAG	chr4	175683134	-	6
TACGCCGGCTACATTGACGGNRG	TAttCaGGtTACATTGAaGaGGG	chr4	175851559	+	6
TACGCCGGCTACATTGACGGNRG	attGgCGGCTAtATTGACtGAAG	chr4	176203320	-	6
TACGCCGGCTACATTGACGGNRG	TACaCaGtCTACATTGggGcCAG	chr4	178571929	+	6
TACGCCGGCTACATTGACGGNRG	TACGaCtGgTAgATaGACaGGGG	chr4	179383912	-	6
TACGCCGGCTACATTGACGGNRG	aAaGtCGGCTAtATTtAtGGAGG	chr4	181139683	+	6
TACGCCGGCTACATTGACGGNRG	TgCcCCGGCTgaAaTGAtGGGAG	chr4	181591648	-	6
TACGCCGGCTACATTGACGGNRG	TAatCCGGCTcCtTTGACccAGG	chr4	183633588	+	6
TACGCCGGCTACATTGACGGNRG	gACGCttGCTAtATTGtaGGTAG	chr4	184164267	+	6
TACGCCGGCTACATTGACGGNRG	gACtggGGCTACAgTGAtGGTGG	chr4	184177136	-	6
TACGCCGGCTACATTGACGGNRG	TACcCatcCTACATTGctGGAAG	chr4	184761680	+	6
TACGCCGGCTACATTGACGGNRG	TgCaCCaGCTACATaaAaGGTAG	chr4	186765590	-	6
TACGCCGGCTACATTGACGGNRG	TACGCgGGgaAaAgTGAgGGAAG	chr4	187064127	+	6
TACGCCGGCTACATTGACGGNRG	TAaGCaGaCTACATTGgaGaAGG	chr4	187211661	+	6
TACGCCGGCTACATTGACGGNRG	TcCctgGGCTACATTGAaaGAAG	chr4	188847940	-	6
TACGCCGGCTACATTGACGGNRG	TgaagCGGCTACATTGtCtGGGG	chr4	189586395	-	6
TACGCCGGCTACATTGACGGNRG	gctGCtGGaTACATTGACaGAGG	chr4	189841554	-	6
TACGCCGGCTACATTGACGGNRG	TACGCCGGCcACcgTGgaGaGAG	chr5	396432	+	6
TACGCCGGCTACATTGACGGNRG	TAtGgCGGCTACAcaGACccGGG	chr5	338095	-	6
TACGCCGGCTACATTGACGGNRG	cAgGCCtGgTACATgGAaGGCAG	chr5	1389186	-	6
TACGCCGGCTACATTGACGGNRG	TcaGCtGGCTACATaGACaaCAG	chr5	2166053	-	6
TACGCCGGCTACATTGACGGNRG	cACaCaGcCTcCATTcACGGTGG	chr5	2638613	-	6
TACGCCGGCTACATTGACGGNRG	TACtCaGGCTtCAgTGACctCAG	chr5	2814719	-	6
TACGCCGGCTACATTGACGGNRG	TAtGCCatCTACATTGttGaGGG	chr5	2959313	+	6
TACGCCGGCTACATTGACGGNRG	atCtCCGGgTACATTGcCaGGAG	chr5	3177596	-	6
TACGCCGGCTACATTGACGGNRG	TAtGCCGGCgACAgTGAtacAAG	chr5	3489621	+	6
TACGCCGGCTACATTGACGGNRG	TcCagCGGCgtCATTcACGGCAG	chr5	3511036	+	6
TACGCCGGCTACATTGACGGNRG	TtCtCCaGCTACAgaGAtGGGAG	chr5	4723380	+	6
TACGCCGGCTACATTGACGGNRG	TAtGCaGGaTggATTGAaGGGGG	chr5	5425755	+	6
TACGCCGGCTACATTGACGGNRG	TACcCaGGCcACAcTGAtGcAAG	chr5	6330679	-	6
TACGCCGGCTACATTGACGGNRG	TACaCCctCTgCAgTGAaGGAGG	chr5	6495420	+	6
TACGCCGGCTACATTGACGGNRG	TACagtGGCgACATTtACaGTGG	chr5	9508379	-	6
TACGCCGGCTACATTGACGGNRG	TACaCCtGCTAgATTcAttGGAG	chr5	10266551	+	6
TACGCCGGCTACATTGACGGNRG	TAttCCtGtTACATTtACtGTAG	chr5	13622436	-	6
TACGCCGGCTACATTGACGGNRG	gACGCCatCTACcTTGcCcGAGG	chr5	13946376	-	6
TACGCCGGCTACATTGACGGNRG	TtgGCCGGCTgCtcTGACtGGGG	chr5	14077935	-	6
TACGCCGGCTACATTGACGGNRG	TACtCtGGacACATTGcCGaTGG	chr5	15544107	+	6
TACGCCGGCTACATTGACGGNRG	TAtcagGGCTACtTTGACaGGAG	chr5	17776749	-	6
TACGCCGGCTACATTGACGGNRG	aACGtCtcCTACATctACGGTAG	chr5	18051810	-	6
TACGCCGGCTACATTGACGGNRG	gAgGCttGCaACATTGAgGGAAG	chr5	20578933	-	6
TACGCCGGCTACATTGACGGNRG	aACtCaGGCTcCATTGAgaGTAG	chr5	20654965	-	6
TACGCCGGCTACATTGACGGNRG	TACagtGaCTACATatACGGAAG	chr5	22024173	+	6
TACGCCGGCTACATTGACGGNRG	aACaCtGGCTACATTGgaGaAGG	chr5	22323385	+	6
TACGCCGGCTACATTGACGGNRG	TAtGtaGaCaAtATTGACGGAAG	chr5	22241354	-	6
TACGCCGGCTACATTGACGGNRG	TACtCtGGgcACATTtAaGGTGG	chr5	23003229	+	6
TACGCCGGCTACATTGACGGNRG	TtCGCCaGCTtCAgTGAgGtGGG	chr5	26273339	-	6
TACGCCGGCTACATTGACGGNRG	aAacgCtGCTACATTGAtGGAGG	chr5	27001881	+	6
TACGCCGGCTACATTGACGGNRG	TACaCaGGaTACATTtAtGaTAG	chr5	28481166	-	6
TACGCCGGCTACATTGACGGNRG	TgCGgCaaCTACATTGtaGGAGG	chr5	29461324	-	6
TACGCCGGCTACATTGACGGNRG	TAatCCaGtTACATTcAaGGTAG	chr5	29881367	-	6
TACGCCGGCTACATTGACGGNRG	TAacCCaGtTACATTGAgaGTAG	chr5	30902219	+	6
TACGCCGGCTACATTGACGGNRG	gAtGCtGGtcACtTTGACGGGGG	chr5	31991303	+	6
TACGCCGGCTACATTGACGGNRG	TACtaCtGCTAaATTGACacCAG	chr5	33738894	-	6
TACGCCGGCTACATTGACGGNRG	TACcCgGGCcACATTGgaaGAAG	chr5	38216767	+	6
TACGCCGGCTACATTGACGGNRG	TAgaCaGGCTtCATTGtgGGCAG	chr5	38388018	-	6
TACGCCGGCTACATTGACGGNRG	cACaCttGCTACAcTGACaGAAG	chr5	40237700	-	6
TACGCCGGCTACATTGACGGNRG	TcCaCCaGCTACtTTaAtGGTGG	chr5	43348418	-	6
TACGCCGGCTACATTGACGGNRG	gACcCCtGgTACATTGttGGTGG	chr5	50718922	-	6
TACGCCGGCTACATTGACGGNRG	TACtCCaaCcACcTTGACtGCAG	chr5	53220725	+	6
TACGCCGGCTACATTGACGGNRG	TACcCCaGCTtCcTTGcaGGTAG	chr5	53338730	+	6
TACGCCGGCTACATTGACGGNRG	TACcgatGCTACAgaGACGGTGG	chr5	54849593	-	6
TACGCCGGCTACATTGACGGNRG	TAaGCCaGCTAaATTccCtGCAG	chr5	58141790	+	6
TACGCCGGCTACATTGACGGNRG	gACtCCGcCTAacTTGAtGGAAG	chr5	60035522	-	6
TACGCCGGCTACATTGACGGNRG	cAtcCaGGCTACATTGAtGcAAG	chr5	61188956	-	6
TACGCCGGCTACATTGACGGNRG	TAgGtgGGaTACAaTtACGGCAG	chr5	62299434	-	6
TACGCCGGCTACATTGACGGNRG	TtaGCCGGCTACAgTagCaGAAG	chr5	64182984	-	6
TACGCCGGCTACATTGACGGNRG	TACGCCaGCcACcTcGtCaGGGG	chr5	66703076	-	6
TACGCCGGCTACATTGACGGNRG	gAgGCCtGtTACATaGACaGGAG	chr5	66704358	-	6
TACGCCGGCTACATTGACGGNRG	TACcCaGGtTAttTTGACtGTAG	chr5	66883000	-	6
TACGCCGGCTACATTGACGGNRG	TACcaCtGCTgCATTaAtGGTGG	chr5	66954032	-	6
TACGCCGGCTACATTGACGGNRG	aAataCtGCTACATTGAtGGGAG	chr5	67699250	+	6
TACGCCGGCTACATTGACGGNRG	TAgGCCtGaagCATTGAgGGAAG	chr5	68665757	-	6
TACGCCGGCTACATTGACGGNRG	TcCcCatGCTACATTGACacCAG	chr5	69551244	-	6
TACGCCGGCTACATTGACGGNRG	TgCaCaGcCTACATTGgaGGAAG	chr5	71728314	-	6
TACGCCGGCTACATTGACGGNRG	TAtGCaGGtTgCATTGtCtGAAG	chr5	74078327	-	6
TACGCCGGCTACATTGACGGNRG	TtCGgCGGCagCATTGAtGcTGG	chr5	74581245	-	6
TACGCCGGCTACATTGACGGNRG	acCGCCatCTACATTGcCtGTGG	chr5	75359283	+	6
TACGCCGGCTACATTGACGGNRG	TAgGCCattTACATTcACGtTAG	chr5	75768812	+	6
TACGCCGGCTACATTGACGGNRG	TtCtCCaGCTACAgaGACaGAGG	chr5	77030483	-	6
TACGCCGGCTACATTGACGGNRG	aACtCaGGgTACATTGACccAGG	chr5	77178300	-	6
TACGCCGGCTACATTGACGGNRG	TACGggGaCTAatTgGACGGTGG	chr5	81773662	+	6
TACGCCGGCTACATTGACGGNRG	TACGCCGaCTtCccTGACttGAG	chr5	84565601	+	6
TACGCCGGCTACATTGACGGNRG	cgCctCGGCTtCATTaACGGCAG	chr5	88675395	-	6
TACGCCGGCTACATTGACGGNRG	aAtcCaGGCTACtTTGACtGCAG	chr5	92066376	+	6
TACGCCGGCTACATTGACGGNRG	cAtGCCaGCTACATTGcaGcCAG	chr5	94783198	+	6
TACGCCGGCTACATTGACGGNRG	gACGCCtGCTcCcTTGcCaGGAG	chr5	96582535	+	6
TACGCCGGCTACATTGACGGNRG	TAgGCCGGCggCAgTGgtGGTGG	chr5	96807896	-	6
TACGCCGGCTACATTGACGGNRG	TAaGCtGGCTAttTTGACacAAG	chr5	99920881	-	6
TACGCCGGCTACATTGACGGNRG	TtCcCCtGCTACATccACtGGGG	chr5	100520647	+	6
TACGCCGGCTACATTGACGGNRG	TAgGCCaGCTcCAcTcACtGTGG	chr5	101054146	+	6
TACGCCGGCTACATTGACGGNRG	TAaGCCtcCTtCtTTGACtGCAG	chr5	101374452	+	6
TACGCCGGCTACATTGACGGNRG	TACtCaaGCTACtTaGACGtGGG	chr5	103738896	-	6
TACGCCGGCTACATTGACGGNRG	agCaCCtGCTcCATTGAtGGTAG	chr5	105350288	+	6
TACGCCGGCTACATTGACGGNRG	TAgGCCtGtTtCtTTGAaGGTGG	chr5	107922807	-	6
TACGCCGGCTACATTGACGGNRG	cACGCaGGCaACtTTGACacAGG	chr5	111242033	+	6
TACGCCGGCTACATTGACGGNRG	TACtCtGGacACATTGACtaTGG	chr5	111412950	+	6
TACGCCGGCTACATTGACGGNRG	TcCtCCGGgTcCATgGAtGGAGG	chr5	111926895	-	6
TACGCCGGCTACATTGACGGNRG	TAgGaaGcCTAtATTGgCGGGAG	chr5	112003892	-	6
TACGCCGGCTACATTGACGGNRG	cACGCCGGCTAaAcccACtGTGG	chr5	113001641	+	6
TACGCCGGCTACATTGACGGNRG	TACtagGGCTACAgTGtCaGGAG	chr5	114500861	+	6
TACGCCGGCTACATTGACGGNRG	TAaGCtGcCTtCATTGACcaCAG	chr5	115068481	+	6
TACGCCGGCTACATTGACGGNRG	TtCagCaGCaACATTGACtGCAG	chr5	117028286	+	6
TACGCCGGCTACATTGACGGNRG	TAtGCCGGCTAagTgtACaGCAG	chr5	118353243	-	6
TACGCCGGCTACATTGACGGNRG	TgaGatGGCTAaATTGACaGAAG	chr5	118763661	+	6
TACGCCGGCTACATTGACGGNRG	TggtgtGGCTACAgTGACGGAAG	chr5	119325780	-	6
TACGCCGGCTACATTGACGGNRG	cACGCttGaTttATTGACGGCGG	chr5	120699330	-	6
TACGCCGGCTACATTGACGGNRG	TACctCGGCcACATTttCaGTGG	chr5	122095616	-	6
TACGCCGGCTACATTGACGGNRG	TACGagGcCaACATTGAtaGAAG	chr5	122603073	+	6
TACGCCGGCTACATTGACGGNRG	TtCGCCGttTACATTaAgaGTAG	chr5	124734210	+	6
TACGCCGGCTACATTGACGGNRG	TACcttGcCTAaATTGAgGGAAG	chr5	124877360	-	6
TACGCCGGCTACATTGACGGNRG	TAtGCCaGCaACATTtAtGcCAG	chr5	124994651	-	6
TACGCCGGCTACATTGACGGNRG	TACaCtGGCTtaATaGAaGGCGG	chr5	125286997	-	6
TACGCCGGCTACATTGACGGNRG	TAatCCtGCTACAaTaAtGGAGG	chr5	126459017	-	6
TACGCCGGCTACATTGACGGNRG	cACGCCGGCagCAcTGcCGcTGG	chr5	127073547	+	6
TACGCCGGCTACATTGACGGNRG	TACtCCtGaTACtTTGACctAGG	chr5	132640143	+	6
TACGCCGGCTACATTGACGGNRG	TACtCCaGCctCggTGACGGAGG	chr5	133275227	+	6
TACGCCGGCTACATTGACGGNRG	TACaCtGaCTAtATTaAaGGAAG	chr5	134713634	-	6
TACGCCGGCTACATTGACGGNRG	TACGCtGGCatCtTTtACtGGAG	chr5	135490645	-	6
TACGCCGGCTACATTGACGGNRG	TACGgaGGCTcCATTcAtGaCAG	chr5	139081542	-	6
TACGCCGGCTACATTGACGGNRG	TAgGCCaGCTgCAggcACGGTGG	chr5	139235654	-	6
TACGCCGGCTACATTGACGGNRG	TcCGgtGGtTtCAgTGACGGCGG	chr5	139682890	+	6
TACGCCGGCTACATTGACGGNRG	TggGgCaGCTtCATTGACGtGGG	chr5	139769849	+	6
TACGCCGGCTACATTGACGGNRG	ccCGCCtGCaAgAaTGACGGCAG	chr5	139848817	+	6
TACGCCGGCTACATTGACGGNRG	TgCcCCGGCcAtcTTtACGGAGG	chr5	140564768	-	6
TACGCCGGCTACATTGACGGNRG	aAgtCCGGCgAtATTaACGGTGG	chr5	141213754	+	6
TACGCCGGCTACATTGACGGNRG	TAaGCaGGCTAgATaGAaGaTGG	chr5	141586119	-	6
TACGCCGGCTACATTGACGGNRG	TACaCaGcCTAtATTtACaGCAG	chr5	141721125	-	6
TACGCCGGCTACATTGACGGNRG	TAacCaGGCTcCATgGgCGGAGG	chr5	141923486	-	6
TACGCCGGCTACATTGACGGNRG	aACcCCtGtaAgATTGACGGAGG	chr5	142162742	-	6
TACGCCGGCTACATTGACGGNRG	cACGCCaGgTgCtTTGtCGGTGG	chr5	142223429	-	6
TACGCCGGCTACATTGACGGNRG	gACGCtGGCTACAgcGAacGGGG	chr5	142370092	-	6
TACGCCGGCTACATTGACGGNRG	TgCcCCtGCTgCAgTGAtGGTGG	chr5	142817761	+	6
TACGCCGGCTACATTGACGGNRG	TACtCCGGCTgtgaTGACaGAGG	chr5	145601119	+	6
TACGCCGGCTACATTGACGGNRG	TcCtCCGtCTcCATTGgCaGAGG	chr5	146470685	-	6
TACGCCGGCTACATTGACGGNRG	TACagCGGCTcCAaaGAaGGAAG	chr5	146947760	-	6
TACGCCGGCTACATTGACGGNRG	gAgGCtGGCTACATaGAatGCAG	chr5	149633407	-	6
TACGCCGGCTACATTGACGGNRG	cACtCCGaCTACcTTGtaGGAGG	chr5	149736474	-	6
TACGCCGGCTACATTGACGGNRG	TgCGCCGctcACATTccCGGAGG	chr5	150001138	-	6
TACGCCGGCTACATTGACGGNRG	gACGgtGGCTACATgGACatGAG	chr5	150121992	-	6
TACGCCGGCTACATTGACGGNRG	TggGgCGGgTAgATTGgCGGGGG	chr5	150640582	+	6
TACGCCGGCTACATTGACGGNRG	TACaatGGCTtCATTtACtGAGG	chr5	150795272	-	6
TACGCCGGCTACATTGACGGNRG	TcCcCaGGCTAgtgTGACGGCAG	chr5	151045934	-	6
TACGCCGGCTACATTGACGGNRG	TgtGCaaGCTAaATTtACGGAGG	chr5	153833058	+	6
TACGCCGGCTACATTGACGGNRG	aACtCCtGCTtCATgGAaGGAGG	chr5	155678556	+	6
TACGCCGGCTACATTGACGGNRG	TACtgtGGCTtCAcTGAaGGCAG	chr5	155863094	+	6
TACGCCGGCTACATTGACGGNRG	TAaGaaGGCTACtTTGAaGcCAG	chr5	156736589	+	6
TACGCCGGCTACATTGACGGNRG	TAaGgaGGCTgaATTGAgGGCAG	chr5	158237254	-	6
TACGCCGGCTACATTGACGGNRG	aACtCCGGCTgCAgcGgCGGCGG	chr5	160119413	+	6
TACGCCGGCTACATTGACGGNRG	TACtCatGCTACAaaGAtGGGAG	chr5	160477764	+	6
TACGCCGGCTACATTGACGGNRG	TtCGgCtGCTACATTcAaGtTGG	chr5	165848458	-	6
TACGCCGGCTACATTGACGGNRG	cACcCCacCTACATTGgCaGGGG	chr5	167354983	-	6
TACGCCGGCTACATTGACGGNRG	gACatCGGaTAaATTGAgGGAAG	chr5	167564361	+	6
TACGCCGGCTACATTGACGGNRG	TAaGCCtcCcAaATTGACGaTAG	chr5	167753699	-	6
TACGCCGGCTACATTGACGGNRG	gtCaCCtGCTtCATTGACaGTGG	chr5	167997920	-	6
TACGCCGGCTACATTGACGGNRG	TtCGgCtGCTACATgGACtcTGG	chr5	169304894	-	6
TACGCCGGCTACATTGACGGNRG	cAaGCCaGCTgCAaTGACtGCAG	chr5	171805222	+	6
TACGCCGGCTACATTGACGGNRG	TAtGCaGGaaACAgTGAaGGAGG	chr5	171836921	-	6
TACGCCGGCTACATTGACGGNRG	TctGCCGGCTgCATaaACGaAGG	chr5	172554817	-	6
TACGCCGGCTACATTGACGGNRG	TgCtCCaGCTgCAaTGACaGGGG	chr5	173626594	+	6
TACGCCGGCTACATTGACGGNRG	TAaGCtGGCTtCAcTGAaaGAGG	chr5	173675580	+	6
TACGCCGGCTACATTGACGGNRG	cACGtgGGCcACATTcACaGGGG	chr5	178254738	+	6
TACGCCGGCTACATTGACGGNRG	cAtGCtGGCctCAgTGACGGGAG	chr5	178839564	+	6
TACGCCGGCTACATTGACGGNRG	TtCaCaGGCTgCAggGACGGAGG	chr5	179919579	+	6
TACGCCGGCTACATTGACGGNRG	TACcCtGcCTAgtTTGACaGCAG	chr5	180156194	+	6
TACGCCGGCTACATTGACGGNRG	cAtGCtGGCctCAgTGACGGGAG	chr5	180673431	-	6
TACGCCGGCTACATTGACGGNRG	aACGCCGaCTACAgTtggGGAAG	chr5	181223108	+	6
TACGCCGGCTACATTGACGGNRG	TcCagCaGCcACATTcACGGTGG	chr16	911991	-	6
TACGCCGGCTACATTGACGGNRG	TAaGCCaGCTgCAggGAgGGCAG	chr16	1019448	-	6
TACGCCGGCTACATTGACGGNRG	cAtGCCaGCTgCcTTGgCGGGAG	chr16	1193590	+	6
TACGCCGGCTACATTGACGGNRG	cACGCCGGgTcCccaGACGGGGG	chr16	1826237	+	6
TACGCCGGCTACATTGACGGNRG	cACGCtGcCcACATTGACctTGG	chr16	3064718	+	6
TACGCCGGCTACATTGACGGNRG	TAtGtCctCTACATcaACGGCGG	chr16	3483553	+	6
TACGCCGGCTACATTGACGGNRG	cACGCCaGCTtgAgTGACaGAGG	chr16	4059861	+	6
TACGCCGGCTACATTGACGGNRG	acCGgCGGCTcCcTTcACGGGGG	chr16	4846936	+	6
TACGCCGGCTACATTGACGGNRG	cACGCaGcaTACATgGACcGTAG	chr16	6407815	+	6
TACGCCGGCTACATTGACGGNRG	aAgGCtGGCTtCAcTGACtGGAG	chr16	8572975	+	6
TACGCCGGCTACATTGACGGNRG	TgCGCacGCagCATgGACGGGGG	chr16	8590510	+	6
TACGCCGGCTACATTGACGGNRG	TgCtCaGGCcACtTTGACtGCAG	chr16	11325203	-	6
TACGCCGGCTACATTGACGGNRG	TtgGCttGCTACAaTGACtGGGG	chr16	11734869	+	6
TACGCCGGCTACATTGACGGNRG	TACGCCaGCcAgATTcAaGaGGG	chr16	12051357	+	6
TACGCCGGCTACATTGACGGNRG	TtCtCCaGCTACAcaaACGGCAG	chr16	14186347	-	6
TACGCCGGCTACATTGACGGNRG	TttGCaGGCTACgTTGACacTAG	chr16	15460624	+	6
TACGCCGGCTACATTGACGGNRG	cAgGCtGGCTACATTcAtaGAAG	chr16	15564080	-	6
TACGCCGGCTACATTGACGGNRG	TAgGaCGGgcACAaTGACtGGGG	chr16	16064289	-	6
TACGCCGGCTACATTGACGGNRG	TACcCCaGCcACATTaAgGtGGG	chr16	19681423	-	6
TACGCCGGCTACATTGACGGNRG	aAgGCaGGCTACATTtggGGCAG	chr16	20055335	+	6
TACGCCGGCTACATTGACGGNRG	aAgGCCaGCcACATgGAtGGAAG	chr16	20180012	+	6
TACGCCGGCTACATTGACGGNRG	TAtGCtGGCTtCcTTcACtGGGG	chr16	20177528	-	6
TACGCCGGCTACATTGACGGNRG	agCaCtGGCTtgATTGACGGGAG	chr16	21354878	+	6
TACGCCGGCTACATTGACGGNRG	TACGCCaGCcAgATTcAaGaGGG	chr16	21385055	+	6
TACGCCGGCTACATTGACGGNRG	TggGgCGGCagCAgTGACGGAGG	chr16	21353884	-	6
TACGCCGGCTACATTGACGGNRG	TACtCaGGCTAaATTccCaGAGG	chr16	21743474	+	6
TACGCCGGCTACATTGACGGNRG	ccCGCgGGCTgCAgaGACGGCGG	chr16	22297470	-	6
TACGCCGGCTACATTGACGGNRG	TACtCaGGCTAaATTccCaGAGG	chr16	22559596	+	6
TACGCCGGCTACATTGACGGNRG	aAaGaCtcCTACATTGAgGGCAG	chr16	22871786	+	6
TACGCCGGCTACATTGACGGNRG	TAtGCCttCTACAgTGACaaAGG	chr16	23184878	-	6
TACGCCGGCTACATTGACGGNRG	aACtCCaGCTtCATaGACtGAAG	chr16	23965964	-	6
TACGCCGGCTACATTGACGGNRG	aAaGCCGtCcACATgGtCGGCAG	chr16	25000450	-	6
TACGCCGGCTACATTGACGGNRG	TAaGCCtGCcACATTGAgatTAG	chr16	26134042	+	6
TACGCCGGCTACATTGACGGNRG	TACGCaGGggACAagGAgGGCAG	chr16	27067265	+	6
TACGCCGGCTACATTGACGGNRG	TAaGaCGGtcACATTGctGGGGG	chr16	27645901	-	6
TACGCCGGCTACATTGACGGNRG	TACtCaacCTACATTcACtGAAG	chr16	27883223	-	6
TACGCCGGCTACATTGACGGNRG	TgaGaCaGCTACgTTGACGcCAG	chr16	29178294	-	6
TACGCCGGCTACATTGACGGNRG	TgCcCaGGCccCATTGgCGGTGG	chr16	29266463	+	6
TACGCCGGCTACATTGACGGNRG	TACGCCaGCcAgATTcAaGaGGG	chr16	29364181	+	6
TACGCCGGCTACATTGACGGNRG	TggGgCGGCagCAgTGACGGAGG	chr16	29333021	-	6
TACGCCGGCTACATTGACGGNRG	cACtCtGGCTtCAgTGACaGAGG	chr16	29788256	-	6
TACGCCGGCTACATTGACGGNRG	TACGtgGGCTtCAcTGAtGcTGG	chr16	30553201	+	6
TACGCCGGCTACATTGACGGNRG	gACaCCcGCTgCATaGACaGTGG	chr16	31042991	-	6
TACGCCGGCTACATTGACGGNRG	TtCGCCaGCaACATcGgCaGTGG	chr16	31484833	+	6
TACGCCGGCTACATTGACGGNRG	TACGtCtcCTACtTTaACGaAGG	chr16	35297774	+	6
TACGCCGGCTACATTGACGGNRG	TgCcCtGcCTACATTGgaGGCAG	chr16	47061796	-	6
TACGCCGGCTACATTGACGGNRG	TctGCtGGCcACATTctCGGTAG	chr16	47063431	-	6
TACGCCGGCTACATTGACGGNRG	TAgtCaGGCTACATTGggGtCAG	chr16	47424871	+	6
TACGCCGGCTACATTGACGGNRG	TACGCCaGCagCtTTGcCtGCAG	chr16	48419191	-	6
TACGCCGGCTACATTGACGGNRG	acCGCCaGCcACAcTGAgGGTGG	chr16	49694755	+	6
TACGCCGGCTACATTGACGGNRG	ccaGCaGGCTgCATaGACGGTGG	chr16	49722120	-	6
TACGCCGGCTACATTGACGGNRG	TcCGgCGGCcACAggGAtGGGAG	chr16	50152861	+	6
TACGCCGGCTACATTGACGGNRG	TgaGCCacCTACATTGACtcTGG	chr16	51161536	+	6
TACGCCGGCTACATTGACGGNRG	TcCGCtGGCTgaAaTGAtGGCAG	chr16	51593111	-	6
TACGCCGGCTACATTGACGGNRG	TACtCCGGCaAgATTcAaGtGGG	chr16	51840025	+	6
TACGCCGGCTACATTGACGGNRG	TACctCtGCTACAagaACGGCGG	chr16	55656943	+	6
TACGCCGGCTACATTGACGGNRG	cACtCtGtgaACATTGACGGCGG	chr16	55875236	+	6
TACGCCGGCTACATTGACGGNRG	TACcttGGCTtCtTTGAtGGCAG	chr16	55910261	-	6
TACGCCGGCTACATTGACGGNRG	TACtCCaGCaACAgTGctGGGAG	chr16	56553825	+	6
TACGCCGGCTACATTGACGGNRG	ctCGCCttCTtCATTGgCGGAAG	chr16	56663255	+	6
TACGCCGGCTACATTGACGGNRG	gACaCCGtaTAtATTGcCGGTGG	chr16	57012822	-	6
TACGCCGGCTACATTGACGGNRG	TACGaCtatgACAaTGACGGGGG	chr16	57121101	+	6
TACGCCGGCTACATTGACGGNRG	TACGgCGcCaACATgGAaGaCAG	chr16	57360441	+	6
TACGCCGGCTACATTGACGGNRG	TAttCCGGCTcCATccgCGGCGG	chr16	58000468	+	6
TACGCCGGCTACATTGACGGNRG	ccCtCCGcCTcCATTGAaGGCGG	chr16	58129370	-	6
TACGCCGGCTACATTGACGGNRG	TAtGtgGGCaACATTtAtGGTGG	chr16	58258616	-	6
TACGCCGGCTACATTGACGGNRG	TcaGCaGGtTACtaTGACGGGAG	chr16	61324203	+	6
TACGCCGGCTACATTGACGGNRG	TAgGCatGCcACATTGtCaGAAG	chr16	62395801	-	6
TACGCCGGCTACATTGACGGNRG	TAaGCaGGCTgaATTcAtGGAAG	chr16	65075059	+	6
TACGCCGGCTACATTGACGGNRG	TAaGCtGGggACATTGAaGaAGG	chr16	65131348	-	6
TACGCCGGCTACATTGACGGNRG	gACcCCGGgTgCccTGACGGCGG	chr16	66925004	-	6
TACGCCGGCTACATTGACGGNRG	TAgGttGGtTACATTGggGGAAG	chr16	68710071	+	6
TACGCCGGCTACATTGACGGNRG	TtCtCCaGtTcCATTGAtGGCAG	chr16	69760176	-	6
TACGCCGGCTACATTGACGGNRG	TtgGCCaGCTgCtTTGAaGGTGG	chr16	72498255	-	6
TACGCCGGCTACATTGACGGNRG	TAttCCaGCcACcTTGACaGCAG	chr16	72853887	-	6
TACGCCGGCTACATTGACGGNRG	TttGCCGGCTAtgTTtAaGGGGG	chr16	72858393	-	6
TACGCCGGCTACATTGACGGNRG	ctCtaCaGCTgCATTGACGGTGG	chr16	72925274	-	6
TACGCCGGCTACATTGACGGNRG	TtgGaCGGaTcCcTTGACGGAGG	chr16	73143180	+	6
TACGCCGGCTACATTGACGGNRG	gACGCCGcgacCATgGACGGCGG	chr16	74999200	-	6
TACGCCGGCTACATTGACGGNRG	TttGCaGGCTAgATTGAaGtGGG	chr16	76266570	+	6
TACGCCGGCTACATTGACGGNRG	TAtcCCacCTACATTcAaGGTGG	chr16	78622660	-	6
TACGCCGGCTACATTGACGGNRG	gACGtCaGCTACATTttCtGTAG	chr16	79824827	-	6
TACGCCGGCTACATTGACGGNRG	TAaagtGGCTACATTGtCtGAGG	chr16	82477277	-	6
TACGCCGGCTACATTGACGGNRG	TgCcCCGGCTggAgTGACtGCAG	chr16	82825579	+	6
TACGCCGGCTACATTGACGGNRG	cgCGCCGGCccCATTGgCcGAGG	chr16	83899057	-	6
TACGCCGGCTACATTGACGGNRG	TgCGaaGGCTACAgTGAgGaGGG	chr16	84284500	+	6
TACGCCGGCTACATTGACGGNRG	aACagCaGCTACATgGAaGGAGG	chr16	84510896	+	6
TACGCCGGCTACATTGACGGNRG	TACGCaGGCatCAcTGACtcTGG	chr16	84602914	-	6
TACGCCGGCTACATTGACGGNRG	aAaaCCGGCTgCcaTGACGGCAG	chr16	85116134	-	6
TACGCCGGCTACATTGACGGNRG	aACaCtGGCTACtTTGACccAGG	chr16	85210178	+	6
TACGCCGGCTACATTGACGGNRG	gAtGCCGGCTgCAgcGAgGGAGG	chr16	87125861	-	6
TACGCCGGCTACATTGACGGNRG	cACGCtGcCTcCAcTGcCGGGAG	chr16	87703389	-	6
TACGCCGGCTACATTGACGGNRG	TACGCtttCTAaATTaAaGGAGG	chr16	87874705	+	6
TACGCCGGCTACATTGACGGNRG	TACGCCGGggACtcTGACtcTGG	chr16	87954016	+	6
TACGCCGGCTACATTGACGGNRG	TgaGaCaGCTACgTTGACGcCAG	chr16	88144356	-	6
TACGCCGGCTACATTGACGGNRG	TgCcCaGGCccCATTGgCGGTGG	chr16	88239985	+	6
TACGCCGGCTACATTGACGGNRG	TcCctCGGCagCAcTGACGGCAG	chr1	932338	+	6
TACGCCGGCTACATTGACGGNRG	TACcaCGGCTggcTTGAgGGGGG	chr1	978911	+	6
TACGCCGGCTACATTGACGGNRG	TACcCCGGCTACcTgGcCctGGG	chr1	1634484	+	6
TACGCCGGCTACATTGACGGNRG	TACcCCGGCTACcTgGcCctGGG	chr1	1701641	+	6
TACGCCGGCTACATTGACGGNRG	cACaCtGGCTcCATTGttGGGAG	chr1	2059988	+	6
TACGCCGGCTACATTGACGGNRG	aACGCCGtCaACAgTGACtcGGG	chr1	2947233	-	6
TACGCCGGCTACATTGACGGNRG	TAgGCaGGaaACAgTGACtGCAG	chr1	3316735	+	6
TACGCCGGCTACATTGACGGNRG	TACtCCacCaACATTGcgGGCAG	chr1	3323906	+	6
TACGCCGGCTACATTGACGGNRG	TcCcCCtGCTgCAgTGcCGGCGG	chr1	3373216	+	6
TACGCCGGCTACATTGACGGNRG	cACGtCtGCTACATaaACaGGGG	chr1	3653469	+	6
TACGCCGGCTACATTGACGGNRG	ctCcCCGGCTACAgTGttGGGGG	chr1	3859639	+	6
TACGCCGGCTACATTGACGGNRG	cACGCCGGCTAaATgaAtGaAAG	chr1	5137495	+	6
TACGCCGGCTACATTGACGGNRG	TctGCtGGCTACtTaGAgGGAAG	chr1	6302622	+	6
TACGCCGGCTACATTGACGGNRG	aACcCCaGCcACcTTGACtGCAG	chr1	6286175	-	6
TACGCCGGCTACATTGACGGNRG	TAgGCCGGgaAgtTTGACtGGAG	chr1	6435138	+	6
TACGCCGGCTACATTGACGGNRG	TcCcCCtGCTcCAcTGACGtAGG	chr1	7759246	-	6
TACGCCGGCTACATTGACGGNRG	TAtGCCaGgTACAaTGACtcAGG	chr1	7907362	+	6
TACGCCGGCTACATTGACGGNRG	TgtcCCacCTACATTGAgGGCAG	chr1	8568080	-	6
TACGCCGGCTACATTGACGGNRG	ggCcCtGGCcACAcTGACGGAGG	chr1	11373285	+	6
TACGCCGGCTACATTGACGGNRG	cACGaCGGCcACATaGAtGaCGG	chr1	11413198	-	6
TACGCCGGCTACATTGACGGNRG	TgaGCCGGCTACtTgGtgGGAGG	chr1	12152379	+	6
TACGCCGGCTACATTGACGGNRG	TACtCaGGgTACATTGcCctGGG	chr1	12339077	+	6
TACGCCGGCTACATTGACGGNRG	TtCtggGGCTtCATTGAtGGTGG	chr1	14366675	-	6
TACGCCGGCTACATTGACGGNRG	cAtGagGGCcACATTGAaGGGAG	chr1	14568223	+	6
TACGCCGGCTACATTGACGGNRG	TACGCgGGCaACcagGACcGTGG	chr1	15146812	+	6
TACGCCGGCTACATTGACGGNRG	TAaGCtGGaTgCgTTGAgGGAGG	chr1	15246950	-	6
TACGCCGGCTACATTGACGGNRG	TACctgGGCcACATTGtCaGAAG	chr1	15362804	+	6
TACGCCGGCTACATTGACGGNRG	TgCaCCGGggACAggGACGGAGG	chr1	15758879	-	6
TACGCCGGCTACATTGACGGNRG	TACtCtGGaTtaAgTGACGGAGG	chr1	16015336	+	6
TACGCCGGCTACATTGACGGNRG	TAgGCCGGgaAgtTTGACtGGAG	chr1	16712909	-	6
TACGCCGGCTACATTGACGGNRG	TtCtCCctCTACtTTGAtGGAGG	chr1	16763357	-	6
TACGCCGGCTACATTGACGGNRG	TACcCatGtTACAgTGAgGGTAG	chr1	17229387	-	6
TACGCCGGCTACATTGACGGNRG	gAtGCtGGtgACATTGACGaTGG	chr1	18569274	-	6
TACGCCGGCTACATTGACGGNRG	TAaGCCtctTgCATTGAgGGAGG	chr1	21671971	-	6
TACGCCGGCTACATTGACGGNRG	gAaGgaGGCTACATTcAaGGAAG	chr1	21923695	-	6
TACGCCGGCTACATTGACGGNRG	gACtCCGGCTcCcTTccCGGTGG	chr1	22048944	-	6
TACGCCGGCTACATTGACGGNRG	aACaCCGGtTACtTTGcgGGTGG	chr1	22630564	+	6
TACGCCGGCTACATTGACGGNRG	cACGtCGcCatCATTGAgGGAAG	chr1	22715962	-	6
TACGCCGGCTACATTGACGGNRG	TgCtCCtGCcACATTGggGGCAG	chr1	22892795	-	6
TACGCCGGCTACATTGACGGNRG	TACaCCaGCTAtATTaAtGcCAG	chr1	24528541	+	6
TACGCCGGCTACATTGACGGNRG	TAtaCCtGCTACAcTGAaGcAGG	chr1	25476441	+	6
TACGCCGGCTACATTGACGGNRG	TAgGCCtcaTACATTGctGGTAG	chr1	25490478	+	6
TACGCCGGCTACATTGACGGNRG	gAaGCaGGCTACAggGAaGGGAG	chr1	26914470	+	6
TACGCCGGCTACATTGACGGNRG	TggGCCtGCTcCcTTGAgGGGAG	chr1	27946926	+	6
TACGCCGGCTACATTGACGGNRG	TACtCtGGCTACAcTGtgaGAAG	chr1	29866977	-	6
TACGCCGGCTACATTGACGGNRG	TAtGCtGaCTACATTtggGGAAG	chr1	31376740	+	6
TACGCCGGCTACATTGACGGNRG	TgacCaGGCTACcTTGAtGGGGG	chr1	31552582	-	6
TACGCCGGCTACATTGACGGNRG	TACtggGGCTAtAgTGAgGGCAG	chr1	32184344	+	6
TACGCCGGCTACATTGACGGNRG	TAtGCCaGCTgCccTGAaGGTGG	chr1	33158438	-	6
TACGCCGGCTACATTGACGGNRG	gAaGCCGGgTACAgTGgCtGGGG	chr1	33949322	+	6
TACGCCGGCTACATTGACGGNRG	TcCctgGGCTACATTGAaaGAAG	chr1	34531426	+	6
TACGCCGGCTACATTGACGGNRG	ccCGCCtGCTcCATTGcCtGTGG	chr1	36570860	+	6
TACGCCGGCTACATTGACGGNRG	TcCcCCaGCTgaATTGAtGGTGG	chr1	38732509	-	6
TACGCCGGCTACATTGACGGNRG	gACcCtGGCTgCgTTGAaGGGAG	chr1	40813285	+	6
TACGCCGGCTACATTGACGGNRG	TACGgaGGCgACAgTGcaGGCAG	chr1	41507275	+	6
TACGCCGGCTACATTGACGGNRG	gACtCCaGCcACATTGgCaGAGG	chr1	44537845	-	6
TACGCCGGCTACATTGACGGNRG	aAgGCCGGCTACtcTGAttGGGG	chr1	44703227	-	6
TACGCCGGCTACATTGACGGNRG	aAtGCCGGaTtCgTTaACGGGAG	chr1	45500919	+	6
TACGCCGGCTACATTGACGGNRG	aggGCCGGCTcCATcGgCGGCAG	chr1	47219725	+	6
TACGCCGGCTACATTGACGGNRG	TACcCCcGCTACAcacACtGGGG	chr1	47192238	-	6
TACGCCGGCTACATTGACGGNRG	TACtCCaGCTACcaaGAgGGAAG	chr1	47833549	-	6
TACGCCGGCTACATTGACGGNRG	TtCcagGGtTACAcTGACGGAAG	chr1	48764182	-	6
TACGCCGGCTACATTGACGGNRG	TcCGtgGGCcACATTGAaaGAAG	chr1	51472078	-	6
TACGCCGGCTACATTGACGGNRG	cAgGCCGGCagCgcTGACGGGGG	chr1	53685395	-	6
TACGCCGGCTACATTGACGGNRG	TAtGatGGtTACAaTGAaGGAGG	chr1	53975157	-	6
TACGCCGGCTACATTGACGGNRG	gAaGCCGGCTgCATTctCtGCAG	chr1	54324377	+	6
TACGCCGGCTACATTGACGGNRG	gAgcCCttCTACATTGACGtCAG	chr1	54616128	+	6
TACGCCGGCTACATTGACGGNRG	gACGCaGGCTcCgTTGtgGGAGG	chr1	55870924	-	6
TACGCCGGCTACATTGACGGNRG	aACtCCaGCTggATTGAaGGAAG	chr1	56292610	+	6
TACGCCGGCTACATTGACGGNRG	TACaCCtGaaACAgTGACaGTAG	chr1	56685263	+	6
TACGCCGGCTACATTGACGGNRG	TACatCtGCTgCAaTGAtGGTGG	chr1	57298367	-	6
TACGCCGGCTACATTGACGGNRG	TtCcCCaGCTgCAcTcACGGGGG	chr1	58773647	-	6
TACGCCGGCTACATTGACGGNRG	TcttCCtGCTACATgGACtGTGG	chr1	59390458	-	6
TACGCCGGCTACATTGACGGNRG	TctGCaGGCTgCAcTGACGcAGG	chr1	64842556	-	6
TACGCCGGCTACATTGACGGNRG	TAtcCaGGgTACAgTGACaGTGG	chr1	67230111	-	6
TACGCCGGCTACATTGACGGNRG	TAgGCCGGgTACAgTGgCtcAGG	chr1	68334010	-	6
TACGCCGGCTACATTGACGGNRG	TgaGatGGCTAaATTGACaGAAG	chr1	70727101	-	6
TACGCCGGCTACATTGACGGNRG	TAgcCCGttTACATTGAgGtTAG	chr1	74926085	-	6
TACGCCGGCTACATTGACGGNRG	TACcaCaGCaACAgTGACGcCAG	chr1	75296596	+	6
TACGCCGGCTACATTGACGGNRG	TACtgCaGCTgCAaTGACaGAGG	chr1	83143684	+	6
TACGCCGGCTACATTGACGGNRG	TACGaaGctTACATTGcaGGCAG	chr1	86178198	+	6
TACGCCGGCTACATTGACGGNRG	TtatCCtGCTtCATTGAtGGAGG	chr1	90646914	+	6
TACGCCGGCTACATTGACGGNRG	gACcCCGataACAaTGACGGGAG	chr1	90833619	-	6
TACGCCGGCTACATTGACGGNRG	TAgGCCttCTcCAcTGACaGCAG	chr1	91008383	+	6
TACGCCGGCTACATTGACGGNRG	TAtGCCGGCcACAaTccCaGGAG	chr1	91731694	-	6
TACGCCGGCTACATTGACGGNRG	TAaGCaGGCTgaATTGAgGaAAG	chr1	92031748	-	6
TACGCCGGCTACATTGACGGNRG	gtCaCCtGCcACATTGAgGGTGG	chr1	92778386	-	6
TACGCCGGCTACATTGACGGNRG	gACtCCGGCTACgTTGgaGaAAG	chr1	98661489	-	6
TACGCCGGCTACATTGACGGNRG	TACcCaGcCTACtTaGAaGGGAG	chr1	99453821	-	6
TACGCCGGCTACATTGACGGNRG	TAttCaGGCTAgATTtAaGGAAG	chr1	99890790	-	6
TACGCCGGCTACATTGACGGNRG	TgCcaCaGCTACAcTGAaGGCAG	chr1	99915104	-	6
TACGCCGGCTACATTGACGGNRG	cACcCaGGCTAgAgTGAgGGCAG	chr1	100944089	+	6
TACGCCGGCTACATTGACGGNRG	TACtCCaGCTAgAgcGACaGGAG	chr1	101419458	+	6
TACGCCGGCTACATTGACGGNRG	TAtGCCatCTACgTTtAtGGAAG	chr1	103559349	+	6
TACGCCGGCTACATTGACGGNRG	gAttCtGGCTAtATTaACGGTGG	chr1	106204897	-	6
TACGCCGGCTACATTGACGGNRG	TACtatGaCTACATTGAtGtTGG	chr1	107279041	+	6
TACGCCGGCTACATTGACGGNRG	TACtCaGGCTcCATTataGGTAG	chr1	107329063	+	6
TACGCCGGCTACATTGACGGNRG	TAtGtaGGtTACATTGcCaGTGG	chr1	108719821	-	6
TACGCCGGCTACATTGACGGNRG	TACtCCaGCccCAgTGACaGAAG	chr1	109071573	+	6
TACGCCGGCTACATTGACGGNRG	TACtgCGGggAaATTGACaGGGG	chr1	110287014	-	6
TACGCCGGCTACATTGACGGNRG	TAgGCCaGgcACAgTGAaGGCAG	chr1	111531027	+	6
TACGCCGGCTACATTGACGGNRG	TAtGCCaGCTgCATgcACaGGGG	chr1	113291100	-	6
TACGCCGGCTACATTGACGGNRG	TAtGatGGtTACAaTGAaGGAGG	chr1	113450520	+	6
TACGCCGGCTACATTGACGGNRG	TAtGCCttCcACATTtAtGGGGG	chr1	114523087	+	6
TACGCCGGCTACATTGACGGNRG	aACGCttGCTACATaGACcaGGG	chr1	115182811	-	6
TACGCCGGCTACATTGACGGNRG	TACtCCaaaTAaATTGACtGCAG	chr1	119416345	+	6
TACGCCGGCTACATTGACGGNRG	TAgaCCctCTACcTTGtCGGAAG	chr1	119606072	+	6
TACGCCGGCTACATTGACGGNRG	gACcCCGGCTgCATaGcaGGAGG	chr1	120210899	+	6
TACGCCGGCTACATTGACGGNRG	TtgGCCaGCTcCAgTGgCGGTGG	chr1	120184449	+	6
TACGCCGGCTACATTGACGGNRG	gACcCCGGCTgCATaGcaGGAGG	chr1	120687487	-	6
TACGCCGGCTACATTGACGGNRG	cACGCaGcCTACAcTaACaGAAG	chr1	148352883	-	6
TACGCCGGCTACATTGACGGNRG	TtgGCCaGCTcCAgTGgCGGTGG	chr1	148795884	+	6
TACGCCGGCTACATTGACGGNRG	gACcCCGGCTgCATaGcaGGAGG	chr1	148822326	+	6
TACGCCGGCTACATTGACGGNRG	gACcCCGGCTgCATaGcaGGAGG	chr1	149307880	-	6
TACGCCGGCTACATTGACGGNRG	TtgGCCaGCTcCAgTGgCGGTGG	chr1	149334344	-	6
TACGCCGGCTACATTGACGGNRG	acCGCCaGCTgCAgTGcCGGCAG	chr1	150558000	+	6
TACGCCGGCTACATTGACGGNRG	TAgGCCaGCaACATTcAaGcTGG	chr1	152536410	-	6
TACGCCGGCTACATTGACGGNRG	TACtCtGGgTACAcTGcCGaTGG	chr1	153706469	+	6
TACGCCGGCTACATTGACGGNRG	ggCGgCGGCTgCtTTGgCGGCGG	chr1	155688735	-	6
TACGCCGGCTACATTGACGGNRG	aAtGCtGGCTACATTataGGTAG	chr1	156850875	+	6
TACGCCGGCTACATTGACGGNRG	TgCGCtGGCTACAgcGctGGGAG	chr1	156868141	+	6
TACGCCGGCTACATTGACGGNRG	TgaGCtGGCTgCATaGACcGAGG	chr1	158146339	-	6
TACGCCGGCTACATTGACGGNRG	TACtCCaGCaACATTGcCcaGGG	chr1	159474741	-	6
TACGCCGGCTACATTGACGGNRG	TACtCCtatTcCATTGACGaTGG	chr1	159903466	-	6
TACGCCGGCTACATTGACGGNRG	TtCcCCaGCTACtTTaACaGGAG	chr1	160292294	-	6
TACGCCGGCTACATTGACGGNRG	TgaGatGGCTgCATTGACaGAAG	chr1	160558633	+	6
TACGCCGGCTACATTGACGGNRG	TAtGCtGGaTACATTGttaGAGG	chr1	160931473	+	6
TACGCCGGCTACATTGACGGNRG	TAgGatGcCTAaATTGACaGGAG	chr1	163167555	+	6
TACGCCGGCTACATTGACGGNRG	TACtCCtGCTcCtgTGACGaGGG	chr1	164616339	+	6
TACGCCGGCTACATTGACGGNRG	TgtGCCGGCcACATgGgaGGCAG	chr1	165120243	-	6
TACGCCGGCTACATTGACGGNRG	TcCtCCGGCTgCAgTctCGGGGG	chr1	165356437	-	6
TACGCCGGCTACATTGACGGNRG	TgaGCtGGCTACAcTaACtGCAG	chr1	165498338	-	6
TACGCCGGCTACATTGACGGNRG	TgCaCatGCTAaATTGAgGGAAG	chr1	166648521	-	6
TACGCCGGCTACATTGACGGNRG	TgCGCCGGCgACAcTtctGGCGG	chr1	167220553	+	6
TACGCCGGCTACATTGACGGNRG	TgCatCaGCTACgTTGAgGGCGG	chr1	168103930	+	6
TACGCCGGCTACATTGACGGNRG	cACtCtGGCcACAgTGAgGGAAG	chr1	168372352	+	6
TACGCCGGCTACATTGACGGNRG	TAgGCaGaCaAtATTGACtGAAG	chr1	170624874	+	6
TACGCCGGCTACATTGACGGNRG	TcCaCtGGCcACAgTGAgGGGAG	chr1	172420807	+	6
TACGCCGGCTACATTGACGGNRG	TcCGCCtGCgACgTcGAaGGGGG	chr1	172532943	+	6
TACGCCGGCTACATTGACGGNRG	TACcCaGGCTgCAagGAtGGGAG	chr1	172526591	-	6
TACGCCGGCTACATTGACGGNRG	TAaGCaGGtTAaATTtACaGTAG	chr1	174941355	-	6
TACGCCGGCTACATTGACGGNRG	TACGCtGcCTtCcTTGtaGGGGG	chr1	174967112	-	6
TACGCCGGCTACATTGACGGNRG	TggGgCGGCTACAcTGgCcGCGG	chr1	175045784	-	6
TACGCCGGCTACATTGACGGNRG	TAtagtGGCTACATTGcCaGCAG	chr1	175127699	-	6
TACGCCGGCTACATTGACGGNRG	TtCcCCaGCacCATTGACaGGAG	chr1	175403657	-	6
TACGCCGGCTACATTGACGGNRG	TAaGCtGGCTtCAcTGAtGaCGG	chr1	175666582	-	6
TACGCCGGCTACATTGACGGNRG	TACcCaGGCaACcTTGAaGaCAG	chr1	176557607	+	6
TACGCCGGCTACATTGACGGNRG	TAtGCCtGCTACAgaaAgGGAGG	chr1	176661405	+	6
TACGCCGGCTACATTGACGGNRG	gACGCtaGCcACATTcAgGGAAG	chr1	177088475	-	6
TACGCCGGCTACATTGACGGNRG	TAgGgtGGCcACATTGAatGTAG	chr1	177937175	-	6
TACGCCGGCTACATTGACGGNRG	TtaGCCGGgcACAgTGgCGGGAG	chr1	179252587	+	6
TACGCCGGCTACATTGACGGNRG	TcCGCCGGCacCgcTGAaGGCAG	chr1	179365884	+	6
TACGCCGGCTACATTGACGGNRG	TAaaaCGGCcACAgTGACaGCAG	chr1	179954316	+	6
TACGCCGGCTACATTGACGGNRG	aACGCCaGCTtCcTTGtCtGCAG	chr1	180196162	-	6
TACGCCGGCTACATTGACGGNRG	TcCtCCttCTcCATTGACaGGAG	chr1	180924566	+	6
TACGCCGGCTACATTGACGGNRG	TAaGCCtGCcACATgGAgGaGAG	chr1	181403872	-	6
TACGCCGGCTACATTGACGGNRG	ggtGCCacCTACAaTGACGGTGG	chr1	188631385	+	6
TACGCCGGCTACATTGACGGNRG	TACagaGGCTAttTTGAaGGGAG	chr1	189347333	+	6
TACGCCGGCTACATTGACGGNRG	TAtGaCaGCTACAaTGACacTAG	chr1	190645629	+	6
TACGCCGGCTACATTGACGGNRG	aACcCCaGCTACAcTGctGGAAG	chr1	191496713	+	6
TACGCCGGCTACATTGACGGNRG	TACtgCaGCTACtTTGAaGtCAG	chr1	194236961	-	6
TACGCCGGCTACATTGACGGNRG	TAtGCaGGgTACAgTaACtGAGG	chr1	197507269	-	6
TACGCCGGCTACATTGACGGNRG	aAtGCCaGCTAtATTGAtGtGAG	chr1	198732538	+	6
TACGCCGGCTACATTGACGGNRG	TgaGCCGGCTgCccTGAgGGGGG	chr1	200901160	+	6
TACGCCGGCTACATTGACGGNRG	cAgcCCaGCTgCAcTGACGGAGG	chr1	201064927	+	6
TACGCCGGCTACATTGACGGNRG	TctGCaGGCTAaATTGcaGGGAG	chr1	201327139	-	6
TACGCCGGCTACATTGACGGNRG	TcCGCaGGCTtCAgcGgCGGGGG	chr1	202144915	+	6
TACGCCGGCTACATTGACGGNRG	TcCaCaGGCTgCAgTGAaGGGAG	chr1	202152508	+	6
TACGCCGGCTACATTGACGGNRG	aACGCaGGCTgCAggGAaGGAGG	chr1	202161911	-	6
TACGCCGGCTACATTGACGGNRG	aAgtCaGGCTAgATTGAtGGAAG	chr1	203324012	+	6
TACGCCGGCTACATTGACGGNRG	gACGCtGGgTACAaTGAaGtTAG	chr1	205088443	+	6
TACGCCGGCTACATTGACGGNRG	TACGttGcCTACAgTGACcaAAG	chr1	205626114	+	6
TACGCCGGCTACATTGACGGNRG	TACcCCGGgaAgAaTGACaGCAG	chr1	206413387	+	6
TACGCCGGCTACATTGACGGNRG	TACaCaGaCTcCATTGAaGcTAG	chr1	207370343	+	6
TACGCCGGCTACATTGACGGNRG	TgCGCgGcCgACATTtACGcAGG	chr1	207645543	+	6
TACGCCGGCTACATTGACGGNRG	TAgGCCGcCatCAcTGAaGGAAG	chr1	209216350	+	6
TACGCCGGCTACATTGACGGNRG	TAgGCCctCaACAaTGACtGCAG	chr1	209352355	-	6
TACGCCGGCTACATTGACGGNRG	TctGtgGcCTACATTGAaGGTAG	chr1	210164851	+	6
TACGCCGGCTACATTGACGGNRG	TACGaaGGgTACcTTtACaGTGG	chr1	210086258	-	6
TACGCCGGCTACATTGACGGNRG	agCcCCaGCcACATTGAaGGGAG	chr1	210469375	+	6
TACGCCGGCTACATTGACGGNRG	TAgaaCtGCTtCtTTGACGGAGG	chr1	210506057	-	6
TACGCCGGCTACATTGACGGNRG	TACGCCGGgaACATaGtgaGAAG	chr1	210504868	-	6
TACGCCGGCTACATTGACGGNRG	ccaGCaGGCTACATgGAgGGTAG	chr1	211651916	+	6
TACGCCGGCTACATTGACGGNRG	atCGtCGGCTACAcTGcCcGGAG	chr1	212445901	+	6
TACGCCGGCTACATTGACGGNRG	cACcCaGGCTcCAcTGACtGTGG	chr1	212620467	-	6
TACGCCGGCTACATTGACGGNRG	TtCtCCtGCTgCtTTGAaGGTGG	chr1	214256971	-	6
TACGCCGGCTACATTGACGGNRG	aAaGCCaGCTACATTtcaGGTAG	chr1	214717957	-	6
TACGCCGGCTACATTGACGGNRG	aAtGCCttaTACATTGtCGGTGG	chr1	218089088	+	6
TACGCCGGCTACATTGACGGNRG	gAtGCCtGCTAtATTGAgaGAAG	chr1	220302302	+	6
TACGCCGGCTACATTGACGGNRG	TgCGCCaGCagCcTTGgCGGCGG	chr1	220884587	+	6
TACGCCGGCTACATTGACGGNRG	gAaGCtGGCTtCATTcACGtCAG	chr1	221612691	-	6
TACGCCGGCTACATTGACGGNRG	aAgGCactCTACcTTGACGGGGG	chr1	223150585	-	6
TACGCCGGCTACATTGACGGNRG	cACtCtGGCTcCATgGAaGGAAG	chr1	227255248	-	6
TACGCCGGCTACATTGACGGNRG	cACGtgGGCTAagaTGACGGGAG	chr1	228172907	-	6
TACGCCGGCTACATTGACGGNRG	TtCaCCaGCTgCAagGACGGCAG	chr1	228352935	-	6
TACGCCGGCTACATTGACGGNRG	TgCtCaGtCTAaATTGACaGTGG	chr1	229582020	-	6
TACGCCGGCTACATTGACGGNRG	TACGtCGGCTcCcggGAaGGGGG	chr1	230366825	-	6
TACGCCGGCTACATTGACGGNRG	TAtGtCtGCTgCATTGcCtGTGG	chr1	230864383	-	6
TACGCCGGCTACATTGACGGNRG	TctGCtGtCTACAcTGgCGGCGG	chr1	231039459	+	6
TACGCCGGCTACATTGACGGNRG	TACcCaaGCTAgATTGAaGtAGG	chr1	231557478	+	6
TACGCCGGCTACATTGACGGNRG	gtgcCCGcCTACATTGAgGGCAG	chr1	234649852	+	6
TACGCCGGCTACATTGACGGNRG	TtCtCCctCTACcTTGAtGGAGG	chr1	234819157	+	6
TACGCCGGCTACATTGACGGNRG	TACaCCtGCTACATTtggaGTGG	chr1	234746283	-	6
TACGCCGGCTACATTGACGGNRG	TgCaCaGGCTAgATTcAgGGGAG	chr1	235355224	+	6
TACGCCGGCTACATTGACGGNRG	ggCaCCGGCTACATcGctGGGAG	chr1	236141671	+	6
TACGCCGGCTACATTGACGGNRG	TgCaaCaGCaACATTGgCGGAAG	chr1	238245380	+	6
TACGCCGGCTACATTGACGGNRG	cAgGatGGCTACATTcAaGGTGG	chr1	238404374	-	6
TACGCCGGCTACATTGACGGNRG	TACaCCGGCTgCtTTaAtGaGGG	chr1	240998683	+	6
TACGCCGGCTACATTGACGGNRG	TAaGCCtcCTACcTTGtCtGTGG	chr1	241800187	+	6
TACGCCGGCTACATTGACGGNRG	TACtCCaGCTtCgTTGtgGGAGG	chr1	242169728	+	6
TACGCCGGCTACATTGACGGNRG	TACcCCtGtTgCATTGAgGaAAG	chr1	242446990	-	6
TACGCCGGCTACATTGACGGNRG	TtCaCCGcCTtCATTGAtGtGAG	chr1	243957637	-	6
TACGCCGGCTACATTGACGGNRG	TcCGCCGGCTcCtggGAgGGGAG	chr1	245441531	+	6
TACGCCGGCTACATTGACGGNRG	TACaCCactaACATTGACaGTGG	chr1	245796065	+	6
TACGCCGGCTACATTGACGGNRG	TACcCaGGCTgCAaTGcaGGGGG	chr1	246539746	+	6
TACGCCGGCTACATTGACGGNRG	cAgGCaGGCgACAgTGACcGTGG	chr1	247936446	+	6
TACGCCGGCTACATTGACGGNRG	ctCcCCtGCTACATcGACtGGAG	chr1	248209683	-	6
TACGCCGGCTACATTGACGGNRG	TtCcCCcGCagCATTGtCGGGAG	chr1	248916720	-	6
TACGCCGGCTACATTGACGGNRG	TAgGgaGGCcACATTtACaGGGG	chr13	20168235	-	6
TACGCCGGCTACATTGACGGNRG	TACGCtGGCTACATTatgcaCAG	chr13	20987637	+	6
TACGCCGGCTACATTGACGGNRG	cACGCtGGCTgCAgTGtgGGTGG	chr13	21909690	+	6
TACGCCGGCTACATTGACGGNRG	aAaGCCGGCTgCAcTGgtGGCAG	chr13	23142831	+	6
TACGCCGGCTACATTGACGGNRG	TAatCCaGCTACcTgGAaGGCAG	chr13	23554645	+	6
TACGCCGGCTACATTGACGGNRG	TtCGaCataTACATTGAgGGAGG	chr13	25065989	+	6
TACGCCGGCTACATTGACGGNRG	TggGCaGGagACAaTGACGGCAG	chr13	25446186	-	6
TACGCCGGCTACATTGACGGNRG	TtCtCaGGCTACAagGAaGGAAG	chr13	25921117	-	6
TACGCCGGCTACATTGACGGNRG	aAtGCttGCTACATgGAaGGGAG	chr13	26387292	-	6
TACGCCGGCTACATTGACGGNRG	TAaGCCtGCcAgATgGACtGGAG	chr13	26811873	-	6
TACGCCGGCTACATTGACGGNRG	gAaGCCaaCTACATTGACtaAGG	chr13	27507064	-	6
TACGCCGGCTACATTGACGGNRG	TAaGatGGCTgaATTGACaGAAG	chr13	29303298	+	6
TACGCCGGCTACATTGACGGNRG	gAgcCtGaCTACAaTGACGGAGG	chr13	29421851	+	6
TACGCCGGCTACATTGACGGNRG	aAtaCCaGCTAtATTGACGtAAG	chr13	29953725	-	6
TACGCCGGCTACATTGACGGNRG	TAaGaCaGaTACATTGAaGaTAG	chr13	29974716	-	6
TACGCCGGCTACATTGACGGNRG	TACGCaGGCTcCtTgGcCaGGAG	chr13	30527004	+	6
TACGCCGGCTACATTGACGGNRG	cACaCtGGCTACATTtcaGGTGG	chr13	30546000	+	6
TACGCCGGCTACATTGACGGNRG	gAaGCtGaCTttATTGACGGGAG	chr13	30890507	+	6
TACGCCGGCTACATTGACGGNRG	TAaGCaaGaTAgAgTGACGGTAG	chr13	31442644	+	6
TACGCCGGCTACATTGACGGNRG	TctGCCaGCcACATgGAtGGTGG	chr13	31899045	+	6
TACGCCGGCTACATTGACGGNRG	TAgGCCaGCTACATaGttGaAAG	chr13	32482032	-	6
TACGCCGGCTACATTGACGGNRG	TACtCCatCTctAcTGACGGAGG	chr13	35682048	-	6
TACGCCGGCTACATTGACGGNRG	gAgGtCtGaTACATTGAtGGTGG	chr13	36177520	-	6
TACGCCGGCTACATTGACGGNRG	TtCGggGGCTAgATTGAaaGAAG	chr13	39824099	-	6
TACGCCGGCTACATTGACGGNRG	TcCGaCtGCTcCATTGcCtGAGG	chr13	42883548	+	6
TACGCCGGCTACATTGACGGNRG	cAgcCtGaCTACATTGAaGGCAG	chr13	42805884	-	6
TACGCCGGCTACATTGACGGNRG	cACaCCaGCcAtATTGcCGGGGG	chr13	44669965	+	6
TACGCCGGCTACATTGACGGNRG	TAtGCtGGCTgCATaGAgtGGGG	chr13	45570082	-	6
TACGCCGGCTACATTGACGGNRG	gAtGCCGGCTgCAgTGggGGAGG	chr13	45915082	+	6
TACGCCGGCTACATTGACGGNRG	aACaCaGGCTACATaaACaGCAG	chr13	46655396	-	6
TACGCCGGCTACATTGACGGNRG	TAtGCCcaCcACATTGcCtGTGG	chr13	46912447	-	6
TACGCCGGCTACATTGACGGNRG	TAaaggGGCTACATgGgCGGAGG	chr13	47116066	+	6
TACGCCGGCTACATTGACGGNRG	TACtCttGCTACAgTGtgGGAAG	chr13	47888297	-	6
TACGCCGGCTACATTGACGGNRG	TAactCaGCTACAgTGACaGAAG	chr13	48501075	+	6
TACGCCGGCTACATTGACGGNRG	cACGgCGGCTcCAcTtACGcAGG	chr13	49221233	-	6
TACGCCGGCTACATTGACGGNRG	TtgGCCGGCcACAcaGAgGGAAG	chr13	51084363	+	6
TACGCCGGCTACATTGACGGNRG	TgCtCCGGgcACAcaGACGGGAG	chr13	52454492	-	6
TACGCCGGCTACATTGACGGNRG	TACtCaGGCagCAcTGAgGGCAG	chr13	53902754	-	6
TACGCCGGCTACATTGACGGNRG	TAaagCaGCTACATTGtCtGGGG	chr13	56498391	-	6
TACGCCGGCTACATTGACGGNRG	TACctgGGCTAtATTGcCGcAAG	chr13	63216456	+	6
TACGCCGGCTACATTGACGGNRG	TACGtCttCcACATTaAaGGAAG	chr13	63658707	+	6
TACGCCGGCTACATTGACGGNRG	TAgGCCattTACATTcACGtTAG	chr13	64568527	+	6
TACGCCGGCTACATTGACGGNRG	TtCGtgGGgaACATTGAtGGAAG	chr13	64671287	+	6
TACGCCGGCTACATTGACGGNRG	TACGatGGCTACAaTGtCacTAG	chr13	65458100	+	6
TACGCCGGCTACATTGACGGNRG	TAtGatGGtTACAaTGAaGGAGG	chr13	65788121	-	6
TACGCCGGCTACATTGACGGNRG	TcCctgGGCTACATTGAaaGAAG	chr13	65903631	-	6
TACGCCGGCTACATTGACGGNRG	TACcCCtGCTtCATctAaGGGAG	chr13	66724368	+	6
TACGCCGGCTACATTGACGGNRG	TACGCtGGtgACAcTGctGGCAG	chr13	66690902	-	6
TACGCCGGCTACATTGACGGNRG	aACaCCccCTACATaGcCGGTGG	chr13	66913494	-	6
TACGCCGGCTACATTGACGGNRG	gAtGCCaGCTgCAgTGAgGGAGG	chr13	66845687	-	6
TACGCCGGCTACATTGACGGNRG	TAtGaCtGCTACtTaGACaGTGG	chr13	67373316	+	6
TACGCCGGCTACATTGACGGNRG	TACtCtGGCatCgTTGAtGGGAG	chr13	67319792	-	6
TACGCCGGCTACATTGACGGNRG	gACctCtGaTACATTGAtGGCAG	chr13	67449668	+	6
TACGCCGGCTACATTGACGGNRG	TAtGCCacCcAgATTGAgGGTGG	chr13	67335530	-	6
TACGCCGGCTACATTGACGGNRG	agCcCCGGCTgCAgTGACtGCAG	chr13	67471232	+	6
TACGCCGGCTACATTGACGGNRG	TgCGtCtGCTAaATTGAatGTGG	chr13	68170634	-	6
TACGCCGGCTACATTGACGGNRG	TgCaCaGcCTACAcTtACGGAGG	chr13	69949590	+	6
TACGCCGGCTACATTGACGGNRG	TAgGCaGaCTgCtTTGAgGGGAG	chr13	70215963	+	6
TACGCCGGCTACATTGACGGNRG	TACGCCcaCccCAcTGAtGGAAG	chr13	70239861	+	6
TACGCCGGCTACATTGACGGNRG	TACcCCtGCTACAcacACGtAGG	chr13	74396673	-	6
TACGCCGGCTACATTGACGGNRG	TACtCaGGCaAgATTGtgGGGAG	chr13	74709511	+	6
TACGCCGGCTACATTGACGGNRG	TAaGCaGGgaAtATTGAtGGAGG	chr13	75090458	+	6
TACGCCGGCTACATTGACGGNRG	TACaCtGGCaAgATTGtgGGTGG	chr13	75430887	-	6
TACGCCGGCTACATTGACGGNRG	gtgcCCGcCTACATTGAgGGGGG	chr13	76713865	-	6
TACGCCGGCTACATTGACGGNRG	aAgGCCaGCTACATTaAtGaGGG	chr13	77950993	+	6
TACGCCGGCTACATTGACGGNRG	cACagCaGCcACATTGAgGGGAG	chr13	77988510	-	6
TACGCCGGCTACATTGACGGNRG	TAaGCCaaCTACAcTGACtaGAG	chr13	78386655	-	6
TACGCCGGCTACATTGACGGNRG	TACaCCcGCcAgATTaAgGGTGG	chr13	81286028	+	6
TACGCCGGCTACATTGACGGNRG	TAtGCCaGCTACAagGAgGaAAG	chr13	82880101	+	6
TACGCCGGCTACATTGACGGNRG	cACtCCtGCTtCATTGAttGAGG	chr13	84691934	+	6
TACGCCGGCTACATTGACGGNRG	gAtGCtGGCTAaAaTGACGaCAG	chr13	85434245	+	6
TACGCCGGCTACATTGACGGNRG	TAtGCCtatTACcTTGAtGGTGG	chr13	85402041	-	6
TACGCCGGCTACATTGACGGNRG	gAtGCCaGCTACAaTGggGGAGG	chr13	85507732	+	6
TACGCCGGCTACATTGACGGNRG	TAgtCatGCTACAaTGAtGGAGG	chr13	85533060	-	6
TACGCCGGCTACATTGACGGNRG	TcCctgGGCTACATTGAaaGAAG	chr13	87062904	-	6
TACGCCGGCTACATTGACGGNRG	TACGCtGGCaACATTtgaaGTGG	chr13	88839151	+	6
TACGCCGGCTACATTGACGGNRG	cACcCCGGCTcCcTTGtCcGCGG	chr13	89363462	+	6
TACGCCGGCTACATTGACGGNRG	TgaGatGGCTAaATTGACaGAAG	chr13	89427028	-	6
TACGCCGGCTACATTGACGGNRG	TACaCCGaCcAacTTGACGaCAG	chr13	90508232	+	6
TACGCCGGCTACATTGACGGNRG	TACGtgGGtTAaAaTGACcGTAG	chr13	92996086	-	6
TACGCCGGCTACATTGACGGNRG	TAaGCaGcCaACATTGtCtGTAG	chr13	94891921	+	6
TACGCCGGCTACATTGACGGNRG	TAaGgCGGtgACATTtACaGAAG	chr13	95759278	+	6
TACGCCGGCTACATTGACGGNRG	aACcCCaaCTACATTGcCaGTGG	chr13	96689463	+	6
TACGCCGGCTACATTGACGGNRG	TACtCtGGCTAgcTTGttGGGAG	chr13	98291678	-	6
TACGCCGGCTACATTGACGGNRG	TACcCCGcCTggATTGtCaGTAG	chr13	99197304	-	6
TACGCCGGCTACATTGACGGNRG	aAtGCCaGCTcCATTGAtGtTGG	chr13	102436469	-	6
TACGCCGGCTACATTGACGGNRG	TgCGCCGGCTcCcTTGcCtcGGG	chr13	102596509	+	6
TACGCCGGCTACATTGACGGNRG	TgCcCgGGCTgCAgTGAaGGGGG	chr13	102596804	-	6
TACGCCGGCTACATTGACGGNRG	TgCcCaGGCTACATTcctGGGAG	chr13	103002493	-	6
TACGCCGGCTACATTGACGGNRG	gAtGCCGcCTAtATTGAtGtTAG	chr13	103772674	-	6
TACGCCGGCTACATTGACGGNRG	cAgGCCGGCTAtATcaAtGGAAG	chr13	104533517	-	6
TACGCCGGCTACATTGACGGNRG	TACcCaGtCTtCATTGcCtGCAG	chr13	105391324	+	6
TACGCCGGCTACATTGACGGNRG	TAtGCaGGaTAgAcTGACtGGGG	chr13	105611520	+	6
TACGCCGGCTACATTGACGGNRG	TACaCaGGCTACAaTGggtGAGG	chr13	106892936	-	6
TACGCCGGCTACATTGACGGNRG	cACcCacGCTAaAaTGACGGAAG	chr13	106948170	-	6
TACGCCGGCTACATTGACGGNRG	TAtGaCGcaTACgTTGACaGAAG	chr13	107342873	+	6
TACGCCGGCTACATTGACGGNRG	cAtcCaGGCTACAgTGAtGGAAG	chr13	109228629	+	6
TACGCCGGCTACATTGACGGNRG	TctGCCGGCTgCcTTGgCaGTAG	chr13	109374164	+	6
TACGCCGGCTACATTGACGGNRG	TACtCtGGCTgCtTTGAaaGGAG	chr13	109408863	+	6
TACGCCGGCTACATTGACGGNRG	ctCGgCGGCTACAgTctCGGTGG	chr13	110125233	+	6
TACGCCGGCTACATTGACGGNRG	TAgGaCaGCTtCATTcAgGGCAG	chr13	111082391	-	6
TACGCCGGCTACATTGACGGNRG	TctcCCcGCTAgATTGAaGGGGG	chr13	111678463	+	6
TACGCCGGCTACATTGACGGNRG	TctcCCcGCTAgATTGAaGGGGG	chr13	111763365	+	6
TACGCCGGCTACATTGACGGNRG	TAgGCCGGgcACgaTGACtGAAG	chr13	112090417	+	6
TACGCCGGCTACATTGACGGNRG	TACGtCGGCcACAcatgCGGGGG	chr13	112898229	-	6
TACGCCGGCTACATTGACGGNRG	TgtGCCGGCTACtcgGAtGGCAG	chr13	113118771	+	6
TACGCCGGCTACATTGACGGNRG	TgCGCaGcacACAgTGACGGCAG	chr13	113607549	-	6
TACGCCGGCTACATTGACGGNRG	TcttCCGGCcACAgTGAgGGTGG	chr13	113743618	-	6
TACGCCGGCTACATTGACGGNRG	TACGCtGGCTgCAcTactGGGAG	chr13	114016025	-	6
TACGCCGGCTACATTGACGGNRG	TgaGCaGGCcACATgGcCGGTGG	chr13	114102622	+	6
TACGCCGGCTACATTGACGGNRG	TcaGCtGGCcACATTcAtGGGAG	chr2	382638	+	6
TACGCCGGCTACATTGACGGNRG	gAtGCCcGCgACATTGggGGCGG	chr2	1170623	-	6
TACGCCGGCTACATTGACGGNRG	aAgGCtGGCgACAcTGAgGGGAG	chr2	2417085	+	6
TACGCCGGCTACATTGACGGNRG	TAgGCtGGCgtCAaTGAtGGTAG	chr2	2320593	-	6
TACGCCGGCTACATTGACGGNRG	gACGCtGGgcACgaTGACGGTGG	chr2	3627681	+	6
TACGCCGGCTACATTGACGGNRG	aAtGtCGGCTtaATTGAaGGAAG	chr2	5354297	-	6
TACGCCGGCTACATTGACGGNRG	cACtgCtGCTgCAaTGACGGAGG	chr2	6458997	+	6
TACGCCGGCTACATTGACGGNRG	TAacCCGGCTgaATTtACaGCAG	chr2	6535758	+	6
TACGCCGGCTACATTGACGGNRG	aACcCCcGCTtCATgGAaGGGGG	chr2	6685555	-	6
TACGCCGGCTACATTGACGGNRG	TAaGCCaGaTtCATTcACcGTGG	chr2	8727966	-	6
TACGCCGGCTACATTGACGGNRG	aAaGgCGGtTtCATTGAgGGCAG	chr2	9170555	-	6
TACGCCGGCTACATTGACGGNRG	TAaGgCaGCTACAcTGAgGcTAG	chr2	9612804	+	6
TACGCCGGCTACATTGACGGNRG	gAtGCaGGCTACATaGACatGGG	chr2	9972143	-	6
TACGCCGGCTACATTGACGGNRG	TgCtCCGtCTgCAgTGACaGGGG	chr2	10006769	-	6
TACGCCGGCTACATTGACGGNRG	ccCGCCGGCaACcaTGACtGTGG	chr2	10760916	-	6
TACGCCGGCTACATTGACGGNRG	gAtGCCtGCTcCATTcAaGGGAG	chr2	10944105	+	6
TACGCCGGCTACATTGACGGNRG	TtCaCCGGCTgCcaTGACtGAGG	chr2	12651817	-	6
TACGCCGGCTACATTGACGGNRG	TACcatGGaTACAaTGACGtTAG	chr2	12992835	+	6
TACGCCGGCTACATTGACGGNRG	TgaGCCGGgTgCAgTGgCGGTGG	chr2	12947862	-	6
TACGCCGGCTACATTGACGGNRG	TggGCCGtCTACgTgGgCGGCGG	chr2	14634408	+	6
TACGCCGGCTACATTGACGGNRG	TcCGtgGGCTACATTGgaaGAAG	chr2	14518386	-	6
TACGCCGGCTACATTGACGGNRG	TACaCCtGCTtCATaaAtGGCAG	chr2	14937279	-	6
TACGCCGGCTACATTGACGGNRG	agtGCCGGCTACATTacaGGGAG	chr2	15927790	-	6
TACGCCGGCTACATTGACGGNRG	TctGagGGCTgtATTGACGGAAG	chr2	16051326	+	6
TACGCCGGCTACATTGACGGNRG	TACGtgGGCatCtTTGAaGGTGG	chr2	16286903	-	6
TACGCCGGCTACATTGACGGNRG	gAgGCCGtgTgCATTGACtGAGG	chr2	16687087	-	6
TACGCCGGCTACATTGACGGNRG	gACcCCGGCaACcTTGcaGGTGG	chr2	19746121	+	6
TACGCCGGCTACATTGACGGNRG	TAgGCtGGCTgCAgTGAgGaTAG	chr2	20429313	-	6
TACGCCGGCTACATTGACGGNRG	TAtGagGGCTgCATTaAaGGAAG	chr2	21648933	+	6
TACGCCGGCTACATTGACGGNRG	TACtCtGtCTACAaTGAtaGCAG	chr2	22997752	-	6
TACGCCGGCTACATTGACGGNRG	gAtGCCGtCTAaATTcACtGGAG	chr2	23627167	-	6
TACGCCGGCTACATTGACGGNRG	gACaCCaGtcACATTGAaGGTGG	chr2	24632512	+	6
TACGCCGGCTACATTGACGGNRG	cAtGCCGGCcACtgTGACGtAGG	chr2	24917646	-	6
TACGCCGGCTACATTGACGGNRG	TgaGCCGGCTgCcTTGttGGGGG	chr2	25275322	+	6
TACGCCGGCTACATTGACGGNRG	cACcCaGGCTAaATTGAtGaCAG	chr2	25554198	-	6
TACGCCGGCTACATTGACGGNRG	TgtGCatGCTcCAcTGACGGCAG	chr2	25743966	+	6
TACGCCGGCTACATTGACGGNRG	cAgGCaGGaTcCATTGAtGGCAG	chr2	26234231	+	6
TACGCCGGCTACATTGACGGNRG	TctGCCGGCTcCcTgGACaGCAG	chr2	26649626	+	6
TACGCCGGCTACATTGACGGNRG	TtCcCCGGCTACATccAtGcGAG	chr2	26562949	-	6
TACGCCGGCTACATTGACGGNRG	TcaGCtGGCatCATTGAtGGGAG	chr2	26778488	-	6
TACGCCGGCTACATTGACGGNRG	TcCGCCGaCTgtgTTGAtGGGAG	chr2	26792137	-	6
TACGCCGGCTACATTGACGGNRG	TACGtCGGCTgaAgaGACaGCGG	chr2	27086038	+	6
TACGCCGGCTACATTGACGGNRG	TAtGCaGtgTACATTGgaGGGAG	chr2	27410437	+	6
TACGCCGGCTACATTGACGGNRG	TAtGtCtGCTtCATTGAgaGTAG	chr2	28156704	-	6
TACGCCGGCTACATTGACGGNRG	cACcCaGGCTACcTTGcCtGGAG	chr2	28553557	-	6
TACGCCGGCTACATTGACGGNRG	TACcCCGGgTgCAaTGACatGAG	chr2	28938137	+	6
TACGCCGGCTACATTGACGGNRG	TACGCaGaagACATTGACctTGG	chr2	29651416	-	6
TACGCCGGCTACATTGACGGNRG	TgaGCCttCTcCATTGACaGGAG	chr2	30399993	+	6
TACGCCGGCTACATTGACGGNRG	TACtCaGGCagCATTGttGGGAG	chr2	32896631	+	6
TACGCCGGCTACATTGACGGNRG	TACaCtGaggACATTGAaGGCAG	chr2	34706628	+	6
TACGCCGGCTACATTGACGGNRG	TAaGCCaGCagCAaTGACaGTGG	chr2	41095691	+	6
TACGCCGGCTACATTGACGGNRG	TAgtCCtGCTgCATTGcgGGAGG	chr2	42947617	-	6
TACGCCGGCTACATTGACGGNRG	cACcCCaGCTtCAgTGACaGAAG	chr2	43454565	+	6
TACGCCGGCTACATTGACGGNRG	TctcCCGGCTACAaTGcaGGGGG	chr2	45050645	+	6
TACGCCGGCTACATTGACGGNRG	TAgGCCaGCTAatTTGgCGcTGG	chr2	45003905	-	6
TACGCCGGCTACATTGACGGNRG	aAtGCaGGCTAaAaTaACGGTGG	chr2	45385623	-	6
TACGCCGGCTACATTGACGGNRG	TACaCaGGCTgCAggGAaGGGAG	chr2	46699844	+	6
TACGCCGGCTACATTGACGGNRG	TgtGgaGGCTACATTGAaGtAAG	chr2	49370555	-	6
TACGCCGGCTACATTGACGGNRG	TAgaCCGtCTACtTTGtCGcAAG	chr2	49578743	+	6
TACGCCGGCTACATTGACGGNRG	aACtCatGCTtCATTGACaGAGG	chr2	49960830	+	6
TACGCCGGCTACATTGACGGNRG	TAgaCtGcCTAgATTGAaGGGGG	chr2	50540022	-	6
TACGCCGGCTACATTGACGGNRG	acCGaaGGagACATTGACGGTGG	chr2	51097162	+	6
TACGCCGGCTACATTGACGGNRG	cACGtgtGCTACATTGtgGGGAG	chr2	51193786	+	6
TACGCCGGCTACATTGACGGNRG	TctGCCtGaTACATTaAtGGTGG	chr2	51438016	+	6
TACGCCGGCTACATTGACGGNRG	gACGCgGGCgAtAaTGgCGGTGG	chr2	52629664	-	6
TACGCCGGCTACATTGACGGNRG	TACtaCacCTACcTTGACtGTAG	chr2	52724558	+	6
TACGCCGGCTACATTGACGGNRG	TgtGCaGGCcACATTcACtGTAG	chr2	55180593	+	6
TACGCCGGCTACATTGACGGNRG	TACtCtGGCTgtATTGAatGCAG	chr2	55531609	+	6
TACGCCGGCTACATTGACGGNRG	TgCGgCtGCTACATTaACaaCGG	chr2	58917763	-	6
TACGCCGGCTACATTGACGGNRG	TctGCCccCTACAcTGAaGGTAG	chr2	60173206	-	6
TACGCCGGCTACATTGACGGNRG	aACtCCGGCTACAaaGcaGGGAG	chr2	60549044	+	6
TACGCCGGCTACATTGACGGNRG	TgaGCCaGCTACATTtACctAAG	chr2	61331064	+	6
TACGCCGGCTACATTGACGGNRG	gAtGCCGGCTtCATaGAatGAAG	chr2	63412018	-	6
TACGCCGGCTACATTGACGGNRG	TcCcaCGGCTtaATTGACaGGGG	chr2	65170429	+	6
TACGCCGGCTACATTGACGGNRG	TcgGggGGaTACATTGAaGGGAG	chr2	65813522	+	6
TACGCCGGCTACATTGACGGNRG	aACaCCtGCTACcTgGACaGTAG	chr2	65824310	+	6
TACGCCGGCTACATTGACGGNRG	TAgGaCtGCTACAcTcACaGAGG	chr2	65999051	-	6
TACGCCGGCTACATTGACGGNRG	TctGgCaaCTACATTGACtGAAG	chr2	67364262	+	6
TACGCCGGCTACATTGACGGNRG	TACGgCtGCTtCcTgGAaGGCAG	chr2	68116885	+	6
TACGCCGGCTACATTGACGGNRG	TAtGtCaGaTAaATTGAaGGGAG	chr2	68254724	+	6
TACGCCGGCTACATTGACGGNRG	cACGCaGcCgACATTGAgGaGAG	chr2	69306385	-	6
TACGCCGGCTACATTGACGGNRG	ataGCtGcCTACATTtACGGAAG	chr2	71544789	-	6
TACGCCGGCTACATTGACGGNRG	TACtCCaGCTACAcTGAgccTAG	chr2	72042711	+	6
TACGCCGGCTACATTGACGGNRG	cACcCCatCTACATTGgaGGAAG	chr2	72819725	+	6
TACGCCGGCTACATTGACGGNRG	gAaGgtGGCgACATTGACGcAGG	chr2	72951810	+	6
TACGCCGGCTACATTGACGGNRG	aACtCaGGCTACATTaAtaGAAG	chr2	75054131	+	6
TACGCCGGCTACATTGACGGNRG	cACGCttGCTttATTGAtGGCGG	chr2	75215510	-	6
TACGCCGGCTACATTGACGGNRG	TgCaCtGGCcAtATTGACtGTAG	chr2	77317663	-	6
TACGCCGGCTACATTGACGGNRG	gACaCCGGCTgCAgTGAgaGAGG	chr2	77487096	+	6
TACGCCGGCTACATTGACGGNRG	TACGCtaGaTACAcTGcaGGAAG	chr2	78597912	+	6
TACGCCGGCTACATTGACGGNRG	TAtGCaGtCTgCAcaGACGGTGG	chr2	80288647	+	6
TACGCCGGCTACATTGACGGNRG	TACaCCcGtgAtATTGAtGGCAG	chr2	81583144	+	6
TACGCCGGCTACATTGACGGNRG	TACaCaGGCcACAgaGACtGCAG	chr2	82970546	-	6
TACGCCGGCTACATTGACGGNRG	ccCGCaGGCTACAaaGAgGGCAG	chr2	84319794	+	6
TACGCCGGCTACATTGACGGNRG	TcCaCtGGCTtCAgTGAaGGAGG	chr2	85780418	+	6
TACGCCGGCTACATTGACGGNRG	TACGCCaGCctttTTGAaGGTGG	chr2	94641477	-	6
TACGCCGGCTACATTGACGGNRG	TgCGaCaGgTtCATgGACGGGGG	chr2	95281948	-	6
TACGCCGGCTACATTGACGGNRG	TACaagtGCTACATTGAgaGGAG	chr2	96319813	+	6
TACGCCGGCTACATTGACGGNRG	aACcatGGCTAaATTGAaGGAGG	chr2	96357225	+	6
TACGCCGGCTACATTGACGGNRG	TgCaCCaGCTAttTTcACGGGAG	chr2	97051550	+	6
TACGCCGGCTACATTGACGGNRG	TgCaCCaGCTAttTTcACGGGAG	chr2	97377495	+	6
TACGCCGGCTACATTGACGGNRG	TgCaCCaGCTAttTTcACGGGAG	chr2	97330987	-	6
TACGCCGGCTACATTGACGGNRG	aggGCCGGCTcCgTTGAgGGAAG	chr2	98608613	+	6
TACGCCGGCTACATTGACGGNRG	aAgGCCaGCTACATTaAtGaGGG	chr2	98753262	-	6
TACGCCGGCTACATTGACGGNRG	TgCaCtGGCagCATTGAaGGAGG	chr2	99289644	-	6
TACGCCGGCTACATTGACGGNRG	gACcatGGCTACAgTGACGtGGG	chr2	99760581	-	6
TACGCCGGCTACATTGACGGNRG	TACGtCcGtTAtcTTGACtGTGG	chr2	100710703	+	6
TACGCCGGCTACATTGACGGNRG	cACcCCtGCTACATTGcatGAAG	chr2	105135559	+	6
TACGCCGGCTACATTGACGGNRG	aAtGCCctCTACATTGcCtGGGG	chr2	105542068	+	6
TACGCCGGCTACATTGACGGNRG	TcCGaaGGCTcCAcTGAaGGAAG	chr2	105727587	-	6
TACGCCGGCTACATTGACGGNRG	TACtCCaGCaAtATTGAgGcAGG	chr2	106054313	+	6
TACGCCGGCTACATTGACGGNRG	TcaGCtGGCTACATTtAtGtGGG	chr2	106617157	+	6
TACGCCGGCTACATTGACGGNRG	cAgGaaGGCTcCAcTGACGGGGG	chr2	106632017	+	6
TACGCCGGCTACATTGACGGNRG	TgCtatGGCTACAaTGACtGAGG	chr2	106803187	+	6
TACGCCGGCTACATTGACGGNRG	TACGgtGGCTACAaTGtCacTAG	chr2	106971934	+	6
TACGCCGGCTACATTGACGGNRG	TACGCCtagTAaATgGACtGAAG	chr2	106970144	+	6
TACGCCGGCTACATTGACGGNRG	aACtCCtGCTcCATgGAaGGAGG	chr2	108400686	+	6
TACGCCGGCTACATTGACGGNRG	cACGCtGGaTggATTGACGaAGG	chr2	111058432	+	6
TACGCCGGCTACATTGACGGNRG	acCaCCGGCTcCATTGcCGtTGG	chr2	113277882	+	6
TACGCCGGCTACATTGACGGNRG	gAgGCttGCTACAcTGACaGCAG	chr2	113767851	+	6
TACGCCGGCTACATTGACGGNRG	TggGCtGaCTACATTGAaaGCAG	chr2	114211492	+	6
TACGCCGGCTACATTGACGGNRG	TctGCCtGCTACcaTGAtGGTGG	chr2	115117309	+	6
TACGCCGGCTACATTGACGGNRG	cAaGCaaGtTACATTGAaGGGGG	chr2	115273145	-	6
TACGCCGGCTACATTGACGGNRG	TgCaCCttCTgCATgGACGGGAG	chr2	117713598	+	6
TACGCCGGCTACATTGACGGNRG	TgaagCGGCTACATTGtCtGGGG	chr2	118561465	-	6
TACGCCGGCTACATTGACGGNRG	TAatCCGcCaACAcTGACcGCAG	chr2	119255988	-	6
TACGCCGGCTACATTGACGGNRG	aAtGaCtGCTACATaGACtGGGG	chr2	119442643	+	6
TACGCCGGCTACATTGACGGNRG	TACtgCaGCTACAgTGtCcGGGG	chr2	119939983	-	6
TACGCCGGCTACATTGACGGNRG	cACGCtGGgTAagTTGAaGGAGG	chr2	120867590	+	6
TACGCCGGCTACATTGACGGNRG	cAgtCCaGCTtCATTGACtGAGG	chr2	121149630	-	6
TACGCCGGCTACATTGACGGNRG	TACcCaGGgcACAcTGAtGGAAG	chr2	122389729	+	6
TACGCCGGCTACATTGACGGNRG	TACGgtatCTACATTcACaGAAG	chr2	124219548	-	6
TACGCCGGCTACATTGACGGNRG	TcCaCtGGgTtCATTGACtGAGG	chr2	126123595	+	6
TACGCCGGCTACATTGACGGNRG	TAtGgCaGCTtCATTtACaGTAG	chr2	126354921	+	6
TACGCCGGCTACATTGACGGNRG	TACtCCaGCTAaAaTGACatTAG	chr2	126416386	+	6
TACGCCGGCTACATTGACGGNRG	TAgGCCtGCTgCAcTGctGGGGG	chr2	127198929	-	6
TACGCCGGCTACATTGACGGNRG	TcCGCCGGCacCgTTGcCaGCAG	chr2	127408210	-	6
TACGCCGGCTACATTGACGGNRG	TAgGCCGGCTgCAcaGACacAGG	chr2	128277536	-	6
TACGCCGGCTACATTGACGGNRG	TACaCCatgTtCATTGACaGGAG	chr2	129284459	-	6
TACGCCGGCTACATTGACGGNRG	TttGCCtGCTACccaGACGGTGG	chr2	129647060	-	6
TACGCCGGCTACATTGACGGNRG	TAgGCCGGCTtCtTTGtCaaTAG	chr2	129878055	+	6
TACGCCGGCTACATTGACGGNRG	TAtGCCaGCTtCtgTGAaGGGAG	chr2	129921545	+	6
TACGCCGGCTACATTGACGGNRG	gAaGCCGtCTcCATTcAgGGTGG	chr2	133750301	-	6
TACGCCGGCTACATTGACGGNRG	TtCtCCaGCTtCAgTGgCGGAGG	chr2	135530948	-	6
TACGCCGGCTACATTGACGGNRG	TACGtatGCTACAgTGACttAAG	chr2	137119390	+	6
TACGCCGGCTACATTGACGGNRG	TACaatGGCTAgATTGtCaGAAG	chr2	137918581	+	6
TACGCCGGCTACATTGACGGNRG	gACaCCaGCcACATTGACttAGG	chr2	138976994	-	6
TACGCCGGCTACATTGACGGNRG	TAtGCCaGtTACATccACaGAAG	chr2	142179655	-	6
TACGCCGGCTACATTGACGGNRG	TACGCCatgTtCATgGACtGGAG	chr2	142214648	-	6
TACGCCGGCTACATTGACGGNRG	TACGtaGaCTACAgaGACaGAGG	chr2	142973225	-	6
TACGCCGGCTACATTGACGGNRG	gACcCCaGCTgCATTGAaaGAGG	chr2	143775834	+	6
TACGCCGGCTACATTGACGGNRG	aAgcCCtGCTACAcTGAaGGAAG	chr2	144994236	-	6
TACGCCGGCTACATTGACGGNRG	TACcCaGaCTACtTTGACctCAG	chr2	145435090	-	6
TACGCCGGCTACATTGACGGNRG	TACcCaGGaTACATTtAtGaCAG	chr2	147211512	+	6
TACGCCGGCTACATTGACGGNRG	TcCcgCGGCTACATTtAgGcAAG	chr2	147667619	-	6
TACGCCGGCTACATTGACGGNRG	TAtGaaGGCaACATTGgCGaTGG	chr2	147775949	+	6
TACGCCGGCTACATTGACGGNRG	TAtGCCattTACATTtAaGGTAG	chr2	149460187	-	6
TACGCCGGCTACATTGACGGNRG	aACaaaGGtTACATTGACaGAAG	chr2	150376247	+	6
TACGCCGGCTACATTGACGGNRG	gACtCCaGCcACAgTGACaGGGG	chr2	150427480	+	6
TACGCCGGCTACATTGACGGNRG	TcttCCtGCTACATgGACtGCAG	chr2	151769818	-	6
TACGCCGGCTACATTGACGGNRG	TACaaCacCTACATTGgCaGAGG	chr2	152767105	+	6
TACGCCGGCTACATTGACGGNRG	TtgatCGGCTcCATTGACtGTGG	chr2	157045016	-	6
TACGCCGGCTACATTGACGGNRG	TgttCCGGCTACATTtACccAGG	chr2	157325611	-	6
TACGCCGGCTACATTGACGGNRG	aACagaGGCTACATTGAgaGTGG	chr2	157612273	+	6
TACGCCGGCTACATTGACGGNRG	gAgGCaGGgaACATTGgCGGAAG	chr2	157785817	-	6
TACGCCGGCTACATTGACGGNRG	cACtCaGGCTcCATTGACatAGG	chr2	158714293	+	6
TACGCCGGCTACATTGACGGNRG	gctGCCGGCgACAagGACGGAAG	chr2	159738332	-	6
TACGCCGGCTACATTGACGGNRG	aACGCCaGCTgCAgcGgCGGAGG	chr2	161650392	+	6
TACGCCGGCTACATTGACGGNRG	TAaGCCaGCTACATgtAtGtGGG	chr2	162229977	+	6
TACGCCGGCTACATTGACGGNRG	TttGagGGtTACATTGACaGGGG	chr2	164106744	+	6
TACGCCGGCTACATTGACGGNRG	gACaCCccCTACATTGttGGGAG	chr2	164324339	+	6
TACGCCGGCTACATTGACGGNRG	TAtcCCttCTACATTtAaGGCAG	chr2	168292582	+	6
TACGCCGGCTACATTGACGGNRG	gACGCatGCTggtTTGACGGTGG	chr2	173992016	-	6
TACGCCGGCTACATTGACGGNRG	TACaCCGGCTgCtTTaAtGaGGG	chr2	176201141	+	6
TACGCCGGCTACATTGACGGNRG	TACtCaGGCTAgtgTGACtGGGG	chr2	176436348	+	6
TACGCCGGCTACATTGACGGNRG	aAtGCtGGCaACATTGcCtGTAG	chr2	176419615	-	6
TACGCCGGCTACATTGACGGNRG	TAtGatGGtTACAaTGAaGGAGG	chr2	177217808	+	6
TACGCCGGCTACATTGACGGNRG	TcaGCCaGCTACATaaAtGGCAG	chr2	180422992	-	6
TACGCCGGCTACATTGACGGNRG	TACaCtGtCaACATTGACacAGG	chr2	181424983	+	6
TACGCCGGCTACATTGACGGNRG	aAgGaaGGCTtCATTGACtGTGG	chr2	181585060	-	6
TACGCCGGCTACATTGACGGNRG	TAgGgaGGCTgCATTcAtGGAAG	chr2	182480850	+	6
TACGCCGGCTACATTGACGGNRG	TACtCaGGCTAataTGACaGGAG	chr2	183164034	+	6
TACGCCGGCTACATTGACGGNRG	TACGCCcaCcAgATTaAgGGTGG	chr2	183355034	+	6
TACGCCGGCTACATTGACGGNRG	TACaCaGtaTACATTtACtGAAG	chr2	185231320	-	6
TACGCCGGCTACATTGACGGNRG	TtCcCtGGCcACATTGAaaGAAG	chr2	186781441	-	6
TACGCCGGCTACATTGACGGNRG	TAgGCCaGCTACtTgGgaGGCAG	chr2	188199013	+	6
TACGCCGGCTACATTGACGGNRG	TACaCaGGgTAtgTTGAtGGTAG	chr2	188480271	-	6
TACGCCGGCTACATTGACGGNRG	TAgGCCGGgTACAgTGgCtcAAG	chr2	189191356	+	6
TACGCCGGCTACATTGACGGNRG	aAaGCCaGCcACATTGAaGcAAG	chr2	189226423	+	6
TACGCCGGCTACATTGACGGNRG	TACGCCtGaTACAcTGcCacAAG	chr2	189738766	+	6
TACGCCGGCTACATTGACGGNRG	TAattCaGCTACATTtACaGAAG	chr2	189744037	-	6
TACGCCGGCTACATTGACGGNRG	aACGCCGcCTAgAgTtAaGGGGG	chr2	191232096	-	6
TACGCCGGCTACATTGACGGNRG	TAgGCCaGCTgCtgTGACGcAGG	chr2	196534619	+	6
TACGCCGGCTACATTGACGGNRG	TAtaCCaGCTACATTGctaGTGG	chr2	196969588	+	6
TACGCCGGCTACATTGACGGNRG	TAtGgtGGtTACAaTGAaGGAGG	chr2	197015804	+	6
TACGCCGGCTACATTGACGGNRG	TACGCCGtCTtCAcTtctGGAGG	chr2	198296885	+	6
TACGCCGGCTACATTGACGGNRG	TAgaCCaGCaACATTGACatCAG	chr2	200062113	+	6
TACGCCGGCTACATTGACGGNRG	TAaGCaGGaTACAgTtACGtAGG	chr2	200443951	+	6
TACGCCGGCTACATTGACGGNRG	TACGCaGcaTgCATgGAaGGAAG	chr2	200635679	+	6
TACGCCGGCTACATTGACGGNRG	TACaCtGGCTACATTcAgcaCAG	chr2	201433296	+	6
TACGCCGGCTACATTGACGGNRG	TAgGCCaGCTgCtTTGcCtGAAG	chr2	202791091	+	6
TACGCCGGCTACATTGACGGNRG	gACaCaGGCTcCATTGACctCAG	chr2	203674188	+	6
TACGCCGGCTACATTGACGGNRG	cACaCCtGCTgCcTTGAtGGTGG	chr2	204315891	+	6
TACGCCGGCTACATTGACGGNRG	TAaGgCaGCTACAaTGgCaGGGG	chr2	208132944	-	6
TACGCCGGCTACATTGACGGNRG	cAaGCCtGCTtCATTGggGGTGG	chr2	210877678	-	6
TACGCCGGCTACATTGACGGNRG	TACtCCaGCTgCAaTcAgGGGAG	chr2	211630569	+	6
TACGCCGGCTACATTGACGGNRG	TAgGtgtGCTtCAgTGACGGCAG	chr2	212551957	+	6
TACGCCGGCTACATTGACGGNRG	TgCcCCtGCTAatTTGACaGGAG	chr2	213455728	+	6
TACGCCGGCTACATTGACGGNRG	TcCcCaGGCcACATTGAaaGAAG	chr2	213997667	+	6
TACGCCGGCTACATTGACGGNRG	ctCctCaGCTACATTGAtGGCAG	chr2	214228868	+	6
TACGCCGGCTACATTGACGGNRG	TtaGCCGGgTgCAgTGgCGGGAG	chr2	215757384	+	6
TACGCCGGCTACATTGACGGNRG	TAtGatGGtTACAaTGAaGGAGG	chr2	216175086	-	6
TACGCCGGCTACATTGACGGNRG	TAtGCtGaCTACAgTGAtGaTGG	chr2	216378434	-	6
TACGCCGGCTACATTGACGGNRG	TAgGCCGGCaAagcTGACtGCAG	chr2	217593734	-	6
TACGCCGGCTACATTGACGGNRG	TACaCaGaCTACAgTGACctAAG	chr2	219183228	-	6
TACGCCGGCTACATTGACGGNRG	TcactCGGCTcCATTGAgGGAGG	chr2	220949122	-	6
TACGCCGGCTACATTGACGGNRG	TAtGCaGGCTACAggGACtaTAG	chr2	223379676	-	6
TACGCCGGCTACATTGACGGNRG	TACaCCaGCTAttTTaACaGAAG	chr2	224175434	+	6
TACGCCGGCTACATTGACGGNRG	TACtCCaGCaACATTccCtGTAG	chr2	225121107	-	6
TACGCCGGCTACATTGACGGNRG	aACaCtGGCTACAcTGAtGaTGG	chr2	226006604	-	6
TACGCCGGCTACATTGACGGNRG	TcCtgCccCTACATTtACGGTAG	chr2	226783337	+	6
TACGCCGGCTACATTGACGGNRG	cACcCaGGCTAgAgTGACaGTGG	chr2	227740308	-	6
TACGCCGGCTACATTGACGGNRG	TACGCtGtgTACATTtACctGGG	chr2	230085284	-	6
TACGCCGGCTACATTGACGGNRG	TACcCaatCTgCATTGAtGGAGG	chr2	231162640	-	6
TACGCCGGCTACATTGACGGNRG	gcCGCgGGCTtCcTTGgCGGCGG	chr2	231786610	-	6
TACGCCGGCTACATTGACGGNRG	TACcCaGGCTAgATTtAaGtGAG	chr2	232500549	+	6
TACGCCGGCTACATTGACGGNRG	TgCGCCGGgTACcTgGcgGGGGG	chr2	232523163	+	6
TACGCCGGCTACATTGACGGNRG	TggGCatGCTACATTGACcaTGG	chr2	232965588	-	6
TACGCCGGCTACATTGACGGNRG	TACaCCctCTACcTTGtCGcAAG	chr2	233766060	+	6
TACGCCGGCTACATTGACGGNRG	TAtGCaGGCTAtATTataGGAAG	chr2	234159781	+	6
TACGCCGGCTACATTGACGGNRG	cACtCCGGCTcCccTGACtGGGG	chr2	235005364	+	6
TACGCCGGCTACATTGACGGNRG	TAtGaaGGCTgCATTGAgGaTGG	chr2	235611381	-	6
TACGCCGGCTACATTGACGGNRG	TcCGCCGcCTtCAgTGgtGGTAG	chr2	236125771	+	6
TACGCCGGCTACATTGACGGNRG	TtCcCCaGCTACggTGACtGCAG	chr2	236453566	+	6
TACGCCGGCTACATTGACGGNRG	gAgGCCGGCTttAgaGACGGTGG	chr2	236762591	+	6
TACGCCGGCTACATTGACGGNRG	TctGCCtGCaACATgGAgGGAGG	chr2	238101776	-	6
TACGCCGGCTACATTGACGGNRG	TAttCCttCTgCATTtACGGAGG	chr2	238754253	+	6
TACGCCGGCTACATTGACGGNRG	agCGCCGcCTgCAgTGACGcCGG	chr2	239262104	+	6
TACGCCGGCTACATTGACGGNRG	TAtGCtGGCTACAgTGtCacTAG	chr2	239926405	-	6
TACGCCGGCTACATTGACGGNRG	gACGCtGcCTgCAggGACGGCAG	chr2	240758489	+	6
TACGCCGGCTACATTGACGGNRG	TctGCCGGCTgCATgGggGGTGG	chr2	242033486	-	6
TACGCCGGCTACATTGACGGNRG	TACGCCtaCgACATcGAgGaTGG	chr22	17871835	-	6
TACGCCGGCTACATTGACGGNRG	gACtCCaGCTACATTtcCcGAGG	chr22	18635592	-	6
TACGCCGGCTACATTGACGGNRG	cACGCCGGCTgCcTgGgCaGAAG	chr22	18908969	-	6
TACGCCGGCTACATTGACGGNRG	gACtCCaGCTACATTtcCcGAGG	chr22	19031133	-	6
TACGCCGGCTACATTGACGGNRG	TgtGCCaGCTcCcTTGAtGGCAG	chr22	19138925	-	6
TACGCCGGCTACATTGACGGNRG	gAaGCCGtCTACAcTGctGGTGG	chr22	19774129	+	6
TACGCCGGCTACATTGACGGNRG	TACagtGtCTgCATTGgCGGGGG	chr22	20180028	-	6
TACGCCGGCTACATTGACGGNRG	TtCaCCGGCTgCAaaGAtGGTGG	chr22	20279224	-	6
TACGCCGGCTACATTGACGGNRG	TACGCtcGCggCAcTGACaGCGG	chr22	20431168	+	6
TACGCCGGCTACATTGACGGNRG	TACGCCGGgTgCAgTGgCtcAGG	chr22	20502663	+	6
TACGCCGGCTACATTGACGGNRG	TtCGCtGGgTACAgTGACtcAAG	chr22	20850756	+	6
TACGCCGGCTACATTGACGGNRG	TAtGCCctCcACATaGAtGGTGG	chr22	20980486	+	6
TACGCCGGCTACATTGACGGNRG	gACtCCaGCTACATTtcCcGAGG	chr22	21359667	+	6
TACGCCGGCTACATTGACGGNRG	gAgGCCGGgcACATTGcCGcTGG	chr22	21952187	-	6
TACGCCGGCTACATTGACGGNRG	TACaggGGCTACAcTGcCtGTGG	chr22	22124435	+	6
TACGCCGGCTACATTGACGGNRG	atCGtCGGgcACATTGACGaGAG	chr22	22646993	-	6
TACGCCGGCTACATTGACGGNRG	TAacCCcGaTACATTGctGGTAG	chr22	23475223	+	6
TACGCCGGCTACATTGACGGNRG	TgCcCaGGCTAtAgTGcCGGTGG	chr22	25055896	+	6
TACGCCGGCTACATTGACGGNRG	TgCGCCaGCTcCAcTGACccAGG	chr22	25754756	-	6
TACGCCGGCTACATTGACGGNRG	TgCtCCaGCTACATTGgCctTAG	chr22	26196439	-	6
TACGCCGGCTACATTGACGGNRG	TtCtCaGGCTggAaTGACGGAGG	chr22	26681771	+	6
TACGCCGGCTACATTGACGGNRG	TACGCaGGgTACtTTGcaaGCAG	chr22	27042900	-	6
TACGCCGGCTACATTGACGGNRG	TgCaCaGGtTACcTTGACtGGGG	chr22	27330974	+	6
TACGCCGGCTACATTGACGGNRG	TgCGCaGGCTctATTGACacAGG	chr22	27409381	+	6
TACGCCGGCTACATTGACGGNRG	TttGCCGGCTcCtTgGAtGGTGG	chr22	31342596	-	6
TACGCCGGCTACATTGACGGNRG	TgCaCCGGtgACcTTGAaGGCAG	chr22	31443681	-	6
TACGCCGGCTACATTGACGGNRG	TAgtgtGGCTACAcTGAgGGAAG	chr22	31952022	+	6
TACGCCGGCTACATTGACGGNRG	TAtGCCGGaTggAgTGAaGGAAG	chr22	32032388	-	6
TACGCCGGCTACATTGACGGNRG	TctGggGGCTACAcTGcCGGCGG	chr22	32353611	-	6
TACGCCGGCTACATTGACGGNRG	TACcCaGGCTgCAcaGAaGGTGG	chr22	33299529	+	6
TACGCCGGCTACATTGACGGNRG	TAtcCCcGCccCATTGAaGGCAG	chr22	36042200	-	6
TACGCCGGCTACATTGACGGNRG	TcCGCCGGCTgCgggGcCGGCGG	chr22	36816859	+	6
TACGCCGGCTACATTGACGGNRG	TgCtCCGGCcACAgTGcCtGGGG	chr22	37424134	-	6
TACGCCGGCTACATTGACGGNRG	TgCaCCGGCagCAgcGACGGCGG	chr22	38681985	-	6
TACGCCGGCTACATTGACGGNRG	TACGgacGtTACAaTaACGGCGG	chr22	39212049	-	6
TACGCCGGCTACATTGACGGNRG	gcCcCCGGtTAaATTcACGGGAG	chr22	39229967	-	6
TACGCCGGCTACATTGACGGNRG	TACGCaGtaTAttTTGAaGGTAG	chr22	40169529	-	6
TACGCCGGCTACATTGACGGNRG	TAaGCtGGtTAggTTGAgGGCAG	chr22	41181528	-	6
TACGCCGGCTACATTGACGGNRG	TACGtgGGCaACAgTGAtGaGAG	chr22	42030719	+	6
TACGCCGGCTACATTGACGGNRG	TgCcCCGcCTACtcTGACtGGAG	chr22	42307403	+	6
TACGCCGGCTACATTGACGGNRG	cACaCaGGCcACcTTGAtGGGAG	chr22	43211321	+	6
TACGCCGGCTACATTGACGGNRG	gACGCaGGCcACATTGctcGGGG	chr22	43197521	-	6
TACGCCGGCTACATTGACGGNRG	aAtGCCaGCTgCATgGAtGGAGG	chr22	44365455	+	6
TACGCCGGCTACATTGACGGNRG	aAgGCCGGCTACggTGgtGGAGG	chr22	44743475	+	6
TACGCCGGCTACATTGACGGNRG	cACtCgGGCccCAcTGACGGGGG	chr22	44738199	-	6
TACGCCGGCTACATTGACGGNRG	TtCaCCtcCTACATTGgCaGTGG	chr22	45231398	+	6
TACGCCGGCTACATTGACGGNRG	gACcCCGGCTcCATaacCGGTGG	chr22	45869551	-	6
TACGCCGGCTACATTGACGGNRG	TtgGCCGGCTtCATTcctGGAGG	chr22	46492175	-	6
TACGCCGGCTACATTGACGGNRG	aAtGCCGGCTcCATTGtgaGTAG	chr22	46514289	-	6
TACGCCGGCTACATTGACGGNRG	cACGCCtGCctCcTTGAgGGCAG	chr22	46583895	+	6
TACGCCGGCTACATTGACGGNRG	gACGCCtGCcgCtTTGAaGGCAG	chr22	48107049	-	6
TACGCCGGCTACATTGACGGNRG	TACGgaGGagACgTTGACaGGAG	chr22	48346929	-	6
TACGCCGGCTACATTGACGGNRG	cAgGCCGGCcACATgGcCaGGAG	chr22	48578280	-	6
TACGCCGGCTACATTGACGGNRG	gAaGCgGGCaACtcTGACGGAGG	chr22	49299818	+	6
TACGCCGGCTACATTGACGGNRG	aAgGCCGGCTcCgTgGtCGGAGG	chr22	50045594	-	6
TACGCCGGCTACATTGACGGNRG	TcCttgGGCTAgATTGgCGGAAG	chr22	50613922	-	6
TACGCCGGCTACATTGACGGNRG	agCGtCGGCTgCtTTGACtGTGG	chr19	360108	+	6
TACGCCGGCTACATTGACGGNRG	agCGtCGGCTgCtTTGACtGTGG	chr19	361772	+	6
TACGCCGGCTACATTGACGGNRG	agCGtCGGCTgCtTTGACcGTGG	chr19	360300	+	6
TACGCCGGCTACATTGACGGNRG	agCGtCGGCTgCtTTGACtGTGG	chr19	360236	+	6
TACGCCGGCTACATTGACGGNRG	aggGCgGGCgACATTcACGGCAG	chr19	730338	-	6
TACGCCGGCTACATTGACGGNRG	TACGCCGtCTACtggaACcGCAG	chr19	1286276	+	6
TACGCCGGCTACATTGACGGNRG	TACGCCccCTcCcTTGcCaGAAG	chr19	1506368	+	6
TACGCCGGCTACATTGACGGNRG	gACaCCcaCTgCATTGAgGGGAG	chr19	1773842	+	6
TACGCCGGCTACATTGACGGNRG	TctGCtGGCcACcTTGACcGGGG	chr19	1807368	+	6
TACGCCGGCTACATTGACGGNRG	gcCGCCGtCcACATTGAgGcAAG	chr19	1966772	+	6
TACGCCGGCTACATTGACGGNRG	ctCGCaGatgACATTGACGGCAG	chr19	2129422	+	6
TACGCCGGCTACATTGACGGNRG	aACGCCaGCTtCATTcAaaGCAG	chr19	2811006	-	6
TACGCCGGCTACATTGACGGNRG	TgCGCtGGCTgaATTGtCtGCAG	chr19	3046320	-	6
TACGCCGGCTACATTGACGGNRG	ggCGCCGGCTtCcTTGcCGaCAG	chr19	4016125	-	6
TACGCCGGCTACATTGACGGNRG	TACaCaGagTcCATTGAtGGGAG	chr19	4131279	+	6
TACGCCGGCTACATTGACGGNRG	gAgGCCGGtgACATgGACaGGAG	chr19	4389429	+	6
TACGCCGGCTACATTGACGGNRG	TtaGCCtGCTACATTGAgaaGGG	chr19	4466277	-	6
TACGCCGGCTACATTGACGGNRG	cACaCtGGCTACtcTGcCGGAGG	chr19	5142690	+	6
TACGCCGGCTACATTGACGGNRG	TcCtaCGcCTACATTGACacAGG	chr19	5294987	-	6
TACGCCGGCTACATTGACGGNRG	TACtCCGGCccCtgTGAtGGTGG	chr19	5533942	-	6
TACGCCGGCTACATTGACGGNRG	cACtCaGGCTAaATTGcCaGAGG	chr19	6808934	-	6
TACGCCGGCTACATTGACGGNRG	cACGggGGCTgaATTcACGGTGG	chr19	8111580	-	6
TACGCCGGCTACATTGACGGNRG	cAgGCtGGCTgCAcTGAtGGAGG	chr19	8676980	+	6
TACGCCGGCTACATTGACGGNRG	TACatCaGCTACATgGAaGcAGG	chr19	9185769	+	6
TACGCCGGCTACATTGACGGNRG	TACcCCcaCTACAgTtAaGGTGG	chr19	9316136	-	6
TACGCCGGCTACATTGACGGNRG	TAaGCCGGCaAgtTTGAgGcAAG	chr19	10189052	+	6
TACGCCGGCTACATTGACGGNRG	TctGtCGGCTgCATaGACGtGAG	chr19	10333890	+	6
TACGCCGGCTACATTGACGGNRG	TAatCCttaTACATTGcCGGTGG	chr19	10529662	-	6
TACGCCGGCTACATTGACGGNRG	TACcCtGtCTAaATTGttGGAAG	chr19	12075000	-	6
TACGCCGGCTACATTGACGGNRG	TACtCCaGCTcCtTTGACaaCAG	chr19	12670171	+	6
TACGCCGGCTACATTGACGGNRG	gtCGtCGGCTACAgTGACttGAG	chr19	13998017	-	6
TACGCCGGCTACATTGACGGNRG	TtCGCCGGCcAgcTTcACtGTGG	chr19	14158466	+	6
TACGCCGGCTACATTGACGGNRG	TAgGCCGGgTACAgTGgCtcAGG	chr19	15081484	+	6
TACGCCGGCTACATTGACGGNRG	TgCGCCGaCcACtTTGcCGaCGG	chr19	15174358	-	6
TACGCCGGCTACATTGACGGNRG	TACcgCaGCTACATccAgGGCGG	chr19	15424836	-	6
TACGCCGGCTACATTGACGGNRG	gACtCgGGCcACcTTGcCGGGAG	chr19	16339115	+	6
TACGCCGGCTACATTGACGGNRG	ctCcCCGGaTcCcTTGACGGAAG	chr19	16324387	-	6
TACGCCGGCTACATTGACGGNRG	TtCGCCaGCTcCcTgGAtGGCAG	chr19	16577233	-	6
TACGCCGGCTACATTGACGGNRG	TACcCtGcCTgCATcGACaGTGG	chr19	18296055	-	6
TACGCCGGCTACATTGACGGNRG	TctGtCGGaTACATTcACaGAAG	chr19	18975340	-	6
TACGCCGGCTACATTGACGGNRG	cAtGgCGGCTgCgTTGACaGCGG	chr19	19821416	-	6
TACGCCGGCTACATTGACGGNRG	TtgGCCtGCTACAgTGAtGtGAG	chr19	20179780	+	6
TACGCCGGCTACATTGACGGNRG	TAgaCtGGgTACATgGAtGGGAG	chr19	22357124	-	6
TACGCCGGCTACATTGACGGNRG	TACGagtGCTtCAaTGcCGGGAG	chr19	22517347	+	6
TACGCCGGCTACATTGACGGNRG	TAatCCtGCTACATTtACatGAG	chr19	27641392	+	6
TACGCCGGCTACATTGACGGNRG	TggGCtGGgTACAaTGAgGGCAG	chr19	28059116	-	6
TACGCCGGCTACATTGACGGNRG	TAgGCCtGCTACcTaGAaGaGGG	chr19	28221039	+	6
TACGCCGGCTACATTGACGGNRG	TACGgtGcCacCATTGAtGGAGG	chr19	28641733	-	6
TACGCCGGCTACATTGACGGNRG	cACcCaGGtTACAcTGAtGGAAG	chr19	28692810	-	6
TACGCCGGCTACATTGACGGNRG	TgCGgCGGCgACAgcGACaGCGG	chr19	28793505	-	6
TACGCCGGCTACATTGACGGNRG	cACcCgGGCTACAgTGAgGcCAG	chr19	29621113	-	6
TACGCCGGCTACATTGACGGNRG	cACGCCtGtTACcTTGtgGGAAG	chr19	31705870	-	6
TACGCCGGCTACATTGACGGNRG	gACGCCcctTcCtTTGACGGGAG	chr19	32266174	-	6
TACGCCGGCTACATTGACGGNRG	TAgcCtGGtTACAgTGACaGAGG	chr19	32435786	+	6
TACGCCGGCTACATTGACGGNRG	TACcCCttCTtCAgTGACaGAAG	chr19	34682710	+	6
TACGCCGGCTACATTGACGGNRG	TACcCtGGagACgTTGACaGGAG	chr19	35266501	+	6
TACGCCGGCTACATTGACGGNRG	TACagCaGCTACAaTGtCaGTAG	chr19	35469742	+	6
TACGCCGGCTACATTGACGGNRG	gAgGCtGaCTACATgGgCGGTGG	chr19	35665656	-	6
TACGCCGGCTACATTGACGGNRG	aACaCtGGCaAaATTGAaGGGAG	chr19	37451568	-	6
TACGCCGGCTACATTGACGGNRG	TtCaCCGGCcACAcTGACctGGG	chr19	38548198	+	6
TACGCCGGCTACATTGACGGNRG	aACGCCGGCgACcagcACGGAGG	chr19	38849751	-	6
TACGCCGGCTACATTGACGGNRG	cAtGggGGCTgCATTGgCGGAGG	chr19	38817314	-	6
TACGCCGGCTACATTGACGGNRG	cAgGCCcGCccCATTGAgGGTGG	chr19	39156798	+	6
TACGCCGGCTACATTGACGGNRG	gACGCaGGCTACAgTGAgccGAG	chr19	40315708	+	6
TACGCCGGCTACATTGACGGNRG	TgaGCCtGCTgCATTGAgGaAAG	chr19	42024037	-	6
TACGCCGGCTACATTGACGGNRG	TAgcCtGGCTACAcTGAgGaCAG	chr19	42275353	+	6
TACGCCGGCTACATTGACGGNRG	gAtGCCaGCTtCATTGAaaGGAG	chr19	42279048	+	6
TACGCCGGCTACATTGACGGNRG	TttGggGaCTACATTGAgGGGAG	chr19	42313020	+	6
TACGCCGGCTACATTGACGGNRG	cAtGCCaGCTAgAaTGAaGGTGG	chr19	43301463	+	6
TACGCCGGCTACATTGACGGNRG	TACGtCGtCTtCcTgGgCGGAAG	chr19	44165086	-	6
TACGCCGGCTACATTGACGGNRG	TgaGCtGGCTtCATTcgCGGAAG	chr19	45125490	+	6
TACGCCGGCTACATTGACGGNRG	aAgGCCaGgTACAgTGgCGGTGG	chr19	45617265	+	6
TACGCCGGCTACATTGACGGNRG	TtaGaaGGCTACATTGcaGGAAG	chr19	46217034	-	6
TACGCCGGCTACATTGACGGNRG	TAaGCCaGtcACAgTGACGaCAG	chr19	46699038	-	6
TACGCCGGCTACATTGACGGNRG	cACGCCtGCTgCATTttgGGCAG	chr19	48603306	-	6
TACGCCGGCTACATTGACGGNRG	TACtCCaGtTACAgaGAaGGAAG	chr19	48951274	-	6
TACGCCGGCTACATTGACGGNRG	gACtCtGGCTgCcTTGAgGGCAG	chr19	49912982	-	6
TACGCCGGCTACATTGACGGNRG	gACtCCGGCcACAcaGACGaCAG	chr19	49909590	-	6
TACGCCGGCTACATTGACGGNRG	TAgcCCGGCTgCAgTGAgGtGAG	chr19	50206161	+	6
TACGCCGGCTACATTGACGGNRG	TACtCCGGCctCATctACGtGAG	chr19	50210752	+	6
TACGCCGGCTACATTGACGGNRG	TACaCCGGCTtCAggcACaGCAG	chr19	51652322	-	6
TACGCCGGCTACATTGACGGNRG	TttGCCtGCTACgTaGAaGGTAG	chr19	51998056	-	6
TACGCCGGCTACATTGACGGNRG	TAaGaCGtgaACATTGACtGAAG	chr19	52115470	+	6
TACGCCGGCTACATTGACGGNRG	cACaCCGGCTACATctACcaCAG	chr19	54124608	+	6
TACGCCGGCTACATTGACGGNRG	TtCGCCaGCTcCcTgGcCGGCAG	chr19	54278953	-	6
TACGCCGGCTACATTGACGGNRG	TACaatGGCcACATTcAgGGGAG	chr19	54790363	+	6
TACGCCGGCTACATTGACGGNRG	TgCGCCGGCTtCtcTGACtcTGG	chr19	55093159	+	6
TACGCCGGCTACATTGACGGNRG	TgCcCCGGCTggAcTGACaGTGG	chr19	55756810	+	6
TACGCCGGCTACATTGACGGNRG	TgtcCCGGCTggAcTGACGGTGG	chr19	55766808	+	6
TACGCCGGCTACATTGACGGNRG	TAaGggGGCTgCAcTGACtGCAG	chr19	56097197	+	6
TACGCCGGCTACATTGACGGNRG	TACtCCGGCggCcaaGACGGCAG	chr19	56248367	-	6
TACGCCGGCTACATTGACGGNRG	cACtCtGGCTACAggGAaGGAGG	chr19	56945400	+	6
TACGCCGGCTACATTGACGGNRG	gAaGCCGGCTACcaTGAtGtGAG	chr19	57047407	+	6
TACGCCGGCTACATTGACGGNRG	TACtCCGGagACtgaGACGGGAG	chr19	57093346	+	6
TACGCCGGCTACATTGACGGNRG	cACGgCaGCTgCggTGACGGCGG	chr19	58558813	+	6
TACGCCGGCTACATTGACGGNRG	cAgaCgGGCTcCATTGAgGGCAG	chr21	5139763	-	6
TACGCCGGCTACATTGACGGNRG	ggCGgtGGCaACcTTGACGGTGG	chr21	6073419	-	6
TACGCCGGCTACATTGACGGNRG	TgaagCGGCTACATTGtCtGGGG	chr21	9772300	+	6
TACGCCGGCTACATTGACGGNRG	TACtgtGGtTACAcTGcCGGCGG	chr21	14062828	+	6
TACGCCGGCTACATTGACGGNRG	TACtgtGGtTACAcTGcCGGCGG	chr21	13981393	-	6
TACGCCGGCTACATTGACGGNRG	atCcCgGGCTACATTGcCcGCGG	chr21	14062612	+	6
TACGCCGGCTACATTGACGGNRG	TgCaCCaGCTACtTTGgaGGAAG	chr21	15293184	+	6
TACGCCGGCTACATTGACGGNRG	cACtCCGGCTtgAgTGACaGAGG	chr21	17882898	+	6
TACGCCGGCTACATTGACGGNRG	TACcCCtGCTgCtcTGACaGCGG	chr21	19994099	+	6
TACGCCGGCTACATTGACGGNRG	aAtGCCtGCTgCAgTGAgGGAGG	chr21	20645269	+	6
TACGCCGGCTACATTGACGGNRG	TAtGtCtGtTACcTTGACtGTGG	chr21	20964902	-	6
TACGCCGGCTACATTGACGGNRG	aAaGCaGGaTACATTGACcaAGG	chr21	23520736	-	6
TACGCCGGCTACATTGACGGNRG	TtCctCtGCTACATTGACctTGG	chr21	29466599	-	6
TACGCCGGCTACATTGACGGNRG	TAaGCCaGaTACtTTcACaGGAG	chr21	29960608	-	6
TACGCCGGCTACATTGACGGNRG	TgtGCCGGaTggATTGAtGGAAG	chr21	31257615	-	6
TACGCCGGCTACATTGACGGNRG	TctGCCGGCTgCtTTGcCtGGGG	chr21	32499858	+	6
TACGCCGGCTACATTGACGGNRG	TACtCCaGCaAaATTaACGaAGG	chr21	33143137	+	6
[truncated: 1,218 more rows]

## Sheet: Cas-b
Mismatched sites in the reference human genome for the self-targeting sgCas-b determined using Cas-OFFinder (http://www.rgenome.net/cas-offinder/new).
crRNA	DNA	Chromosome	Position	Direction	Mismatches
GATCCTTGTAGTCTCCGTCGNRG	GATCCTTcaAGTCTCaGTCtAAG	chr8	96286770	+	4
GATCCTTGTAGTCTCCGTCGNRG	acTCCTTGTAGTCTCaGTgGAAG	chr12	106411647	+	4
GATCCTTGTAGTCTCCGTCGNRG	GggCCTTGTAGTCTCCGgtGTGG	chr12	113693826	+	4
GATCCTTGTAGTCTCCGTCGNRG	GcTgCTTGTgcTCTCCGTCGAGG	chr12	132215453	-	4
GATCCTTGTAGTCTCCGTCGNRG	tATCCTTGTAGTCTCaGagGGAG	chr7	48000940	-	4
GATCCTTGTAGTCTCCGTCGNRG	GATCCTcccAGTCTCCcTCGAGG	chr5	192891	+	4
GATCCTTGTAGTCTCCGTCGNRG	GATtCcTGTgGTCTCCcTCGAGG	chr2	26581312	+	4
GATCCTTGTAGTCTCCGTCGNRG	GATCCTTGTgGTCTtCcTCtCAG	chr2	76766029	-	4
GATCCTTGTAGTCTCCGTCGNRG	GtTCCTTGTAGTaTCCtTgGGGG	chr2	125196937	-	4
GATCCTTGTAGTCTCCGTCGNRG	GATCCccGTAGTCTCCaTCcCAG	chr22	35612305	+	4
GATCCTTGTAGTCTCCGTCGNRG	cATCCTgGTAGTCTgCGTCcTGG	chr19	280016	+	4
GATCCTTGTAGTCTCCGTCGNRG	cATgCTgGTAGTCTCCGgCGTGG	chr19	48342633	-	4
GATCCTTGTAGTCTCCGTCGNRG	GAgCCTTGTAGTgTggGTCGGGG	chr15	94581298	-	4
GATCCTTGTAGTCTCCGTCGNRG	GtTCtTTtTAGTCTCCaTCGAGG	chr17	42511538	-	4
GATCCTTGTAGTCTCCGTCGNRG	GATgCTTGTAtTCTCCGTgaTGG	chr10	60714894	-	4
GATCCTTGTAGTCTCCGTCGNRG	GcTtCTTGTAGcCTCCGTCtCAG	chr10	85002765	-	4
GATCCTTGTAGTCTCCGTCGNRG	GATCCcTGaAGTCTCCaTCtGGG	chrX	9802880	+	4
GATCCTTGTAGTCTCCGTCGNRG	GATCtgTGTAGgCTCCtTCGCAG	chrX	66862492	-	4
GATCCTTGTAGTCTCCGTCGNRG	tATCCTTGTgGTCTCtGTgGAAG	chrX	108870150	-	4
GATCCTTGTAGTCTCCGTCGNRG	GtTCCTTGTAGTCTCCGggtAAG	chr18	24398094	-	4
GATCCTTGTAGTCTCCGTCGNRG	GATCaTTGTAGTgTCtGTgGGAG	chr18	46500570	-	4
GATCCTTGTAGTCTCCGTCGNRG	GATCCTcGTAGTaTCCtTgGGAG	chr18	56331435	-	4
GATCCTTGTAGTCTCCGTCGNRG	GATtCTTGgtGTCTCCtTgGGGG	chr8	92571	-	5
GATCCTTGTAGTCTCCGTCGNRG	GgTCCTTGTtGTaTCCGatGCAG	chr8	3457808	+	5
GATCCTTGTAGTCTCCGTCGNRG	tATCCTTGTAGTCTtCcTgcCAG	chr8	5155383	+	5
GATCCTTGTAGTCTCCGTCGNRG	GAaCCTgGTgGTCTCtGTgGGAG	chr8	5897626	+	5
GATCCTTGTAGTCTCCGTCGNRG	GAcCCTTaTAGTCTCCcgaGAGG	chr8	12710673	-	5
GATCCTTGTAGTCTCCGTCGNRG	aATCtTTGTAGTCTtCtTtGAGG	chr8	14754269	-	5
GATCCTTGTAGTCTCCGTCGNRG	GATCCTTccAGcCTCaGTCtTGG	chr8	15538952	+	5
GATCCTTGTAGTCTCCGTCGNRG	GATCCaTGTAagCTCCGTgaGGG	chr8	21611538	+	5
GATCCTTGTAGTCTCCGTCGNRG	cATgCcTGTAGTCTCaGTCcCAG	chr8	27251116	+	5
GATCCTTGTAGTCTCCGTCGNRG	GgTCtTTGTAGcCTCCtTtGCAG	chr8	36377517	+	5
GATCCTTGTAGTCTCCGTCGNRG	GATCCTTGTtcTCTtCtTCcTAG	chr8	40418471	-	5
GATCCTTGTAGTCTCCGTCGNRG	GATgCTTGTtGTtTCtGTCaAAG	chr8	50435968	+	5
GATCCTTGTAGTCTCCGTCGNRG	tAgCCTTGTAGTgTatGTCGAAG	chr8	55158879	+	5
GATCCTTGTAGTCTCCGTCGNRG	GATttTTtTAGTCaCCGTgGCAG	chr8	59072288	-	5
GATCCTTGTAGTCTCCGTCGNRG	aATgaTTGTAGTCTtCaTCGTGG	chr8	81506124	-	5
GATCCTTGTAGTCTCCGTCGNRG	GAgCCTTGatGTCTCCtTCcAAG	chr8	101872020	+	5
GATCCTTGTAGTCTCCGTCGNRG	GATCCTTGcAGgtcCCtTCGAGG	chr8	105769357	+	5
GATCCTTGTAGTCTCCGTCGNRG	GtTaCTTGTAGTCTgCcTCtCAG	chr8	107266094	-	5
GATCCTTGTAGTCTCCGTCGNRG	tATCCTTcTAtTCTCCaTCtGAG	chr8	107915502	-	5
GATCCTTGTAGTCTCCGTCGNRG	GcTCtTTtTAGTCTgCtTCGCAG	chr8	117557949	+	5
GATCCTTGTAGTCTCCGTCGNRG	GATCaTTagAGTCTCCtTCcTGG	chr8	118921760	+	5
GATCCTTGTAGTCTCCGTCGNRG	GAcaCTTGTtaTCTCCGTCaGAG	chr8	121811658	-	5
GATCCTTGTAGTCTCCGTCGNRG	GAcCtTgGTAGTCTCtGTgGCAG	chr8	121905617	-	5
GATCCTTGTAGTCTCCGTCGNRG	GcTCCacGTAGcCTCCGTgGTAG	chr8	122760308	-	5
GATCCTTGTAGTCTCCGTCGNRG	GATCCTTGTAGTaTaatTtGAAG	chr8	125892055	+	5
GATCCTTGTAGTCTCCGTCGNRG	GATCCTTGaAGaCaCCtTCaAGG	chr8	138310877	+	5
GATCCTTGTAGTCTCCGTCGNRG	GcTCCTaGgAGTCTCCaTaGCAG	chr12	2014069	-	5
GATCCTTGTAGTCTCCGTCGNRG	cAgCCaTGTAGTCTCtGTCcTAG	chr12	5622651	-	5
GATCCTTGTAGTCTCCGTCGNRG	GAgCtTTGTAGaCTCtGTCtTGG	chr12	6378774	+	5
GATCCTTGTAGTCTCCGTCGNRG	GtTCtTTGTAGTCTCCtggGTGG	chr12	6676395	+	5
GATCCTTGTAGTCTCCGTCGNRG	GcTCtTTGTAGTCTCCcaCtTGG	chr12	8817853	+	5
GATCCTTGTAGTCTCCGTCGNRG	GATttTTGcAGTCTCCtTCaGAG	chr12	10598100	-	5
GATCCTTGTAGTCTCCGTCGNRG	GgTCCTTGTgGcCTtCcTCGAGG	chr12	10882352	+	5
GATCCTTGTAGTCTCCGTCGNRG	GgTCCTTGTgGcCTtCcTCGAGG	chr12	10930921	-	5
GATCCTTGTAGTCTCCGTCGNRG	GATCaTTGaAGTCaCtGTCtCAG	chr12	19021098	+	5
GATCCTTGTAGTCTCCGTCGNRG	tATCCTTGTAGTaTCatTtGAAG	chr12	20294662	+	5
GATCCTTGTAGTCTCCGTCGNRG	cATCCTTGgAGTtTCtGTCcTAG	chr12	38692912	+	5
GATCCTTGTAGTCTCCGTCGNRG	cATCCTgGcAGgCTCCtTCGAGG	chr12	53888214	-	5
GATCCTTGTAGTCTCCGTCGNRG	GATttTTGaAGTgTCCGTgGCAG	chr12	58117024	+	5
GATCCTTGTAGTCTCCGTCGNRG	GtTCCTTGaAGTCcCCtTaGAAG	chr12	58361567	+	5
GATCCTTGTAGTCTCCGTCGNRG	GtTCCTTtgAGTCTCCaTgGCAG	chr12	59721001	+	5
GATCCTTGTAGTCTCCGTCGNRG	GATCCTTGagGTgTCaGTCtAAG	chr12	66118956	-	5
GATCCTTGTAGTCTCCGTCGNRG	GATaCTTGaAtTCTCCcTgGGAG	chr12	67322984	+	5
GATCCTTGTAGTCTCCGTCGNRG	cATCCTTGTAcTCTCgGgCcAGG	chr12	77559673	+	5
GATCCTTGTAGTCTCCGTCGNRG	GATCCcTGaAaTCTCCcTCaTGG	chr12	84556117	-	5
GATCCTTGTAGTCTCCGTCGNRG	GAgCCTTGTAGgCTgtGTtGAAG	chr12	88491588	+	5
GATCCTTGTAGTCTCCGTCGNRG	GcTCCTTccAGTCTCCcgCGGGG	chr12	101642663	+	5
GATCCTTGTAGTCTCCGTCGNRG	GcTCaTTGTAGTCaCCaTCtCAG	chr12	102009996	+	5
GATCCTTGTAGTCTCCGTCGNRG	GgTCCTTGaAGTgTCtGTgGCAG	chr12	102657268	+	5
GATCCTTGTAGTCTCCGTCGNRG	GtTCtTTGTAGcCTCCcTCtAAG	chr12	102679115	+	5
GATCCTTGTAGTCTCCGTCGNRG	GgTCCTTGaAGTgTCaGTgGCAG	chr12	105966050	-	5
GATCCTTGTAGTCTCCGTCGNRG	GATgCTTtTAGTCTgtGTCaGAG	chr12	106885999	-	5
GATCCTTGTAGTCTCCGTCGNRG	GAgtCTTaTgGTCTCCaTCGCAG	chr12	109437511	+	5
GATCCTTGTAGTCTCCGTCGNRG	GcTCCTcacAGTCcCCGTCGTGG	chr12	113315433	-	5
GATCCTTGTAGTCTCCGTCGNRG	GAaCCTTGTAtTCcCtGTtGAAG	chr12	114956983	+	5
GATCCTTGTAGTCTCCGTCGNRG	GAaCCTTGTAGTCTaCagCtAGG	chr12	126055234	-	5
GATCCTTGTAGTCTCCGTCGNRG	cATCCTTGTAGTCatgGTCaGAG	chr12	126590623	+	5
GATCCTTGTAGTCTCCGTCGNRG	ttTCCgTGTAGTCTCtGTgGTGG	chr3	2976510	-	5
GATCCTTGTAGTCTCCGTCGNRG	GAcCCTTtTAGTCTCtGggGAGG	chr3	11093670	-	5
GATCCTTGTAGTCTCCGTCGNRG	GAaCCTTGTgtTCTCaGTCtTAG	chr3	11535728	+	5
GATCCTTGTAGTCTCCGTCGNRG	GATCCTgGgAGTCaCCtTgGTAG	chr3	11953557	+	5
GATCCTTGTAGTCTCCGTCGNRG	GATtCTTGTtGgCTCCtTCaGAG	chr3	12096341	+	5
GATCCTTGTAGTCTCCGTCGNRG	GATCCTgGTAGTCaCatTCaTAG	chr3	14348718	+	5
GATCCTTGTAGTCTCCGTCGNRG	GgTCCTTccAGTCTCCaTgGCAG	chr3	19025436	+	5
GATCCTTGTAGTCTCCGTCGNRG	GgTaCTTccAGTCTCCaTCGAGG	chr3	19782832	-	5
GATCCTTGTAGTCTCCGTCGNRG	GcTCCTgGTtGTCTCCtTCaCAG	chr3	19812045	-	5
GATCCTTGTAGTCTCCGTCGNRG	GgTgCcTGTAGTCTCaGTtGAGG	chr3	25309259	-	5
GATCCTTGTAGTCTCCGTCGNRG	GATCCTTGTgGTgTCaGctGAGG	chr3	32221780	+	5
GATCCTTGTAGTCTCCGTCGNRG	GATCCTTGTgGTgTCaGctGAGG	chr3	32221252	-	5
GATCCTTGTAGTCTCCGTCGNRG	GAgCCaTGTAGTCTCaaTCaAGG	chr3	40769258	-	5
GATCCTTGTAGTCTCCGTCGNRG	GATCaTTcaAGTCTCtGTCcAAG	chr3	41751775	-	5
GATCCTTGTAGTCTCCGTCGNRG	GgTCtaTGTAtTCTCCGTgGTAG	chr3	49891799	+	5
GATCCTTGTAGTCTCCGTCGNRG	GcTCCTctTAGTCTCaGTCtCAG	chr3	49916793	-	5
GATCCTTGTAGTCTCCGTCGNRG	GAagCTgGTAGTCTCgGTCcAGG	chr3	51945574	-	5
GATCCTTGTAGTCTCCGTCGNRG	GcTCCTTGTtGcCTCCcTCaAGG	chr3	53696870	-	5
GATCCTTGTAGTCTCCGTCGNRG	GcTCCTTGTAGTCTCaccCaCAG	chr3	55950985	-	5
GATCCTTGTAGTCTCCGTCGNRG	GATCCTTGgAGTaTCCagCtCAG	chr3	56754441	-	5
GATCCTTGTAGTCTCCGTCGNRG	GAgCCcTGTAGTtTtCGTCcTGG	chr3	66600203	-	5
GATCCTTGTAGTCTCCGTCGNRG	GtgCCTTaaAGTCTCCGTtGCAG	chr3	68554326	-	5
GATCCTTGTAGTCTCCGTCGNRG	GgTCCTTGTAGTCTgtGTgcAAG	chr3	71638676	+	5
GATCCTTGTAGTCTCCGTCGNRG	GATCCTTGTAtaCTgCtTCtTAG	chr3	78021771	+	5
GATCCTTGTAGTCTCCGTCGNRG	cATCCTaGTAGTCTCtGaaGTGG	chr3	80572117	+	5
GATCCTTGTAGTCTCCGTCGNRG	GcTCCTTGcAGTCcCaGTCtAGG	chr3	100193170	-	5
GATCCTTGTAGTCTCCGTCGNRG	GATCCTgGctGTCcCCtTCGTGG	chr3	114219041	+	5
GATCCTTGTAGTCTCCGTCGNRG	GATCCTgGTAtTCcCCcTtGGGG	chr3	114962534	+	5
GATCCTTGTAGTCTCCGTCGNRG	GATtCTTGaAGTgTCCaTaGGAG	chr3	115113676	+	5
GATCCTTGTAGTCTCCGTCGNRG	tATCCTTGTAGaCTCtGTatCAG	chr3	115702349	-	5
GATCCTTGTAGTCTCCGTCGNRG	GATCCTTcTAGTCataGTgGAAG	chr3	128587267	+	5
GATCCTTGTAGTCTCCGTCGNRG	GATCCTTGgAagCTtCGTCcCAG	chr3	132746531	+	5
GATCCTTGTAGTCTCCGTCGNRG	aAaCCTTGTAGTtTCCtTCaCAG	chr3	137567025	+	5
GATCCTTGTAGTCTCCGTCGNRG	GATCCaTGTAGTCTggGaCcAGG	chr3	140382253	-	5
GATCCTTGTAGTCTCCGTCGNRG	aATCtTTGTAGTCaCtGTtGTAG	chr3	144014254	+	5
GATCCTTGTAGTCTCCGTCGNRG	GATCCTTGaAaTCTCCtgaGTGG	chr3	153336558	+	5
GATCCTTGTAGTCTCCGTCGNRG	GtTCCTTGTtGcCTCtGTgGAGG	chr3	157460279	+	5
GATCCTTGTAGTCTCCGTCGNRG	GATCCTgGgAGTCaCaGTCtTAG	chr3	163944002	+	5
GATCCTTGTAGTCTCCGTCGNRG	cATCCTTGcAGaCTCCcTgGAAG	chr3	185960446	-	5
GATCCTTGTAGTCTCCGTCGNRG	GATCtTTGTtGTCatCGTCaTGG	chr3	191712961	-	5
GATCCTTGTAGTCTCCGTCGNRG	ctTaCTTGaAGTCcCCGTCGTGG	chr7	1549848	+	5
GATCCTTGTAGTCTCCGTCGNRG	GATCCTTGctGTgTCCtcCGGAG	chr7	2149860	-	5
GATCCTTGTAGTCTCCGTCGNRG	GAaCCcTGTgGTCTCCtTaGGAG	chr7	2560418	-	5
GATCCTTGTAGTCTCCGTCGNRG	GcTCCTTGaAGTtTCCtTCaTGG	chr7	5059637	+	5
GATCCTTGTAGTCTCCGTCGNRG	GtaCCTTtTAGTCTCtGTtGTAG	chr7	8407751	+	5
GATCCTTGTAGTCTCCGTCGNRG	GATCCTTGTAtgCTCCactGAAG	chr7	11241812	-	5
GATCCTTGTAGTCTCCGTCGNRG	tATCCTTGTAGTtTCatTtGCGG	chr7	13562819	-	5
GATCCTTGTAGTCTCCGTCGNRG	aATCCTTtTAGaCTCaGTCcAAG	chr7	20115088	+	5
GATCCTTGTAGTCTCCGTCGNRG	GATaaTTtTAGTCTCaGTtGCAG	chr7	22470841	-	5
GATCCTTGTAGTCTCCGTCGNRG	GgTtCTTGTAtTtTCCtTCGTGG	chr7	28330706	+	5
GATCCTTGTAGTCTCCGTCGNRG	GATCCTTcTtGgCTCaGTgGCAG	chr7	32230590	+	5
GATCCTTGTAGTCTCCGTCGNRG	GAgCCTTGTAcTCTCCcaaGTGG	chr7	33879014	+	5
GATCCTTGTAGTCTCCGTCGNRG	GATCCcTGgAGTCTCaGgCcGGG	chr7	39733302	-	5
GATCCTTGTAGTCTCCGTCGNRG	GAcCCTTGggGTCTCaGTgGAAG	chr7	42454864	+	5
GATCCTTGTAGTCTCCGTCGNRG	GggCCTTGgAGTCTgaGTCGTGG	chr7	44045613	+	5
GATCCTTGTAGTCTCCGTCGNRG	cATCCaTtTAGTCTCCaTgGAGG	chr7	52527420	-	5
GATCCTTGTAGTCTCCGTCGNRG	GATgCcTGTccTCTCCGTgGAAG	chr7	72948422	-	5
GATCCTTGTAGTCTCCGTCGNRG	GATgCcTGTccTCTCCGTgGAGG	chr7	73303352	-	5
GATCCTTGTAGTCTCCGTCGNRG	GAgCCTTGTgGgCcCCGTgGAAG	chr7	74091912	+	5
GATCCTTGTAGTCTCCGTCGNRG	GATgCcTGTccTCTCCGTgGAGG	chr7	75416639	+	5
GATCCTTGTAGTCTCCGTCGNRG	GgTCCTTGcAcTCTCCtTgGTAG	chr7	79003122	-	5
GATCCTTGTAGTCTCCGTCGNRG	GtTCCTTGTccTCTCCcTaGGGG	chr7	99470612	+	5
GATCCTTGTAGTCTCCGTCGNRG	tgcCCTTGTAGTCgCCGTtGAGG	chr7	101088916	-	5
GATCCTTGTAGTCTCCGTCGNRG	GATCCTTtTAGaCTagGTaGTAG	chr7	105892544	+	5
GATCCTTGTAGTCTCCGTCGNRG	tATCCTTGTAGTaTaCtTtGAAG	chr7	109799712	-	5
GATCCTTGTAGTCTCCGTCGNRG	GtTgCTTaTtGTCTCtGTCGCAG	chr7	114426524	-	5
GATCCTTGTAGTCTCCGTCGNRG	GAcCCTTtTAcTCTCCcTCaGGG	chr7	114792345	-	5
GATCCTTGTAGTCTCCGTCGNRG	GATCCTTGTcGcCTCCtctGCAG	chr7	117253894	-	5
GATCCTTGTAGTCTCCGTCGNRG	GcTCtTTGTAGTCTCtGTaaCAG	chr7	117710601	-	5
GATCCTTGTAGTCTCCGTCGNRG	GgTCtTTGTAGTCTCacTCaCAG	chr7	129742373	-	5
GATCCTTGTAGTCTCCGTCGNRG	GATCCTTtTAGatTCCtTCtAAG	chr7	132808569	+	5
GATCCTTGTAGTCTCCGTCGNRG	tATCCTTGTctTCTCaGTCcAAG	chr7	135101244	-	5
GATCCTTGTAGTCTCCGTCGNRG	GATtCTTGTAGcCTCCtgaGTAG	chr7	137145015	+	5
GATCCTTGTAGTCTCCGTCGNRG	cATCCaTGTAGTCTatGTCaGAG	chr7	142140812	-	5
GATCCTTGTAGTCTCCGTCGNRG	GAgCCTTGTAGTCattGTaGGAG	chr7	146030076	+	5
GATCCTTGTAGTCTCCGTCGNRG	atTgCTTGTAGTCcgCGTCGCAG	chr7	147903697	-	5
GATCCTTGTAGTCTCCGTCGNRG	GAgCCaTaTAGTCTCtGTtGCAG	chr7	151663936	+	5
GATCCTTGTAGTCTCCGTCGNRG	GATCCTTGTcaTCTCtGgCcAAG	chr7	153595943	+	5
GATCCTTGTAGTCTCCGTCGNRG	tAaCCgTGgAGTCTCCGTCcCGG	chr7	157856041	+	5
GATCCTTGTAGTCTCCGTCGNRG	cATCCcTGgAGTCTCaGgCGCGG	chr7	158133520	-	5
GATCCTTGTAGTCTCCGTCGNRG	GcTtCTTGTAGcCaCCGTCaGAG	chr7	158979483	+	5
GATCCTTGTAGTCTCCGTCGNRG	GATCCcTGTAaTCTCtGTaaAGG	chr7	159233826	+	5
GATCCTTGTAGTCTCCGTCGNRG	GATCCTTGTAGaCTCacatGCAG	chr4	4272279	-	5
GATCCTTGTAGTCTCCGTCGNRG	GcTCCTcGTgGcCTCCcTCGCGG	chr4	10019036	-	5
GATCCTTGTAGTCTCCGTCGNRG	GAaCCcTGgAGTCTgCcTCGAGG	chr4	15153532	+	5
GATCCTTGTAGTCTCCGTCGNRG	GATCCTTtTAtcCcCCGTgGAGG	chr4	16994138	+	5
GATCCTTGTAGTCTCCGTCGNRG	GgTCCTaGTAGTCTCtGctGCAG	chr4	22028389	+	5
GATCCTTGTAGTCTCCGTCGNRG	GATCCcTaTAGTCTaCcTCcTAG	chr4	26721712	+	5
GATCCTTGTAGTCTCCGTCGNRG	tATCCTTcTAtTCTCCaTCtGAG	chr4	31466743	+	5
GATCCTTGTAGTCTCCGTCGNRG	aATCCTTcTcaTCTCCcTCGAGG	chr4	41167308	+	5
GATCCTTGTAGTCTCCGTCGNRG	aATCaTTGTAtTCTCtGTCtCAG	chr4	43385417	-	5
GATCCTTGTAGTCTCCGTCGNRG	GATgCTTGgAGaCTCCGaCtGAG	chr4	44818201	+	5
GATCCTTGTAGTCTCCGTCGNRG	cATCCTTGaAGTgTCCtTCtCAG	chr4	54293219	+	5
GATCCTTGTAGTCTCCGTCGNRG	tATCtcTGTAaTCTCtGTCGAGG	chr4	56595836	+	5
GATCCTTGTAGTCTCCGTCGNRG	GtTtaTTGTAGTtTCCGTtGCAG	chr4	62388318	-	5
GATCCTTGTAGTCTCCGTCGNRG	GATCCTgGaAGTCTagGTCcCAG	chr4	67260569	-	5
GATCCTTGTAGTCTCCGTCGNRG	GATgCTTGTAGTCcCaGgCtGAG	chr4	68234041	+	5
GATCCTTGTAGTCTCCGTCGNRG	cAgCCcTGTAGTCTaCGTtGAGG	chr4	80905391	-	5
GATCCTTGTAGTCTCCGTCGNRG	GATCCTTGTAtTCTttGTttCAG	chr4	92528392	+	5
GATCCTTGTAGTCTCCGTCGNRG	GATCCTctTAGTCaCtGTCtCAG	chr4	111992001	-	5
GATCCTTGTAGTCTCCGTCGNRG	tAgCCTTGTAGTaTaCGTtGAAG	chr4	114786348	-	5
GATCCTTGTAGTCTCCGTCGNRG	aATCtTTGTAGTtTCaGTCtGGG	chr4	123707100	+	5
GATCCTTGTAGTCTCCGTCGNRG	GATCaTTcTgGTCTCCaTCtTAG	chr4	137862756	+	5
GATCCTTGTAGTCTCCGTCGNRG	GATaCTTcTAtTCTCCtTCaCAG	chr4	145547747	-	5
GATCCTTGTAGTCTCCGTCGNRG	GcTCaTTGcAGTCTCCaTgGGGG	chr4	162857424	+	5
GATCCTTGTAGTCTCCGTCGNRG	GcTCCTTGTgGTCTCCtcgGGAG	chr4	165850380	-	5
GATCCTTGTAGTCTCCGTCGNRG	GATCCcTGaAGTCTCCaTtcCAG	chr4	170101531	+	5
GATCCTTGTAGTCTCCGTCGNRG	GATCCcTGcAcTCTCaGTtGAGG	chr4	180848483	+	5
GATCCTTGTAGTCTCCGTCGNRG	GATCCcTGTAGTCTagaTaGGAG	chr5	7397854	+	5
GATCCTTGTAGTCTCCGTCGNRG	GtTCCTTGcAGTCTCtcTCtCAG	chr5	12113712	-	5
GATCCTTGTAGTCTCCGTCGNRG	GggCCTTGTgGTCTCtGTCtCAG	chr5	14060108	-	5
GATCCTTGTAGTCTCCGTCGNRG	aATCCTTGcAGTaTCtGTCaTGG	chr5	14691284	-	5
GATCCTTGTAGTCTCCGTCGNRG	GATaCTgGTAGTCTCaGTacTGG	chr5	31514318	-	5
GATCCTTGTAGTCTCCGTCGNRG	GATCtTTaTAaTCTCCtTgGAGG	chr5	32571546	-	5
GATCCTTGTAGTCTCCGTCGNRG	GATCCagGTAGTCaCtGTCaTGG	chr5	33837735	-	5
GATCCTTGTAGTCTCCGTCGNRG	cAcCCTTGTgGTCTtCGcCGTGG	chr5	38462651	+	5
GATCCTTGTAGTCTCCGTCGNRG	tAgCCTTGTAGTaTCCtTtGAAG	chr5	43059161	-	5
GATCCTTGTAGTCTCCGTCGNRG	GAgCCTTGTAGgCTaCGTtaAGG	chr5	52204089	+	5
GATCCTTGTAGTCTCCGTCGNRG	GATCCTTGTAGTaTtgtTCaAGG	chr5	52822185	-	5
GATCCTTGTAGTCTCCGTCGNRG	GATatTTGTAtTCTCtGTaGGGG	chr5	62776704	-	5
GATCCTTGTAGTCTCCGTCGNRG	GAgaCTTGcAGTCTCaGTCtGGG	chr5	64000335	+	5
GATCCTTGTAGTCTCCGTCGNRG	GcTaCTTGTtGTCTCtGTgGCAG	chr5	66477699	+	5
GATCCTTGTAGTCTCCGTCGNRG	GtTCCTTGTAaTCTCaaTaGTGG	chr5	71584874	+	5
GATCCTTGTAGTCTCCGTCGNRG	GATCCTTGTgGTtTCtcTCtCAG	chr5	72290508	+	5
GATCCTTGTAGTCTCCGTCGNRG	GATCgTTGaAGaaTCCaTCGCAG	chr5	72541385	+	5
GATCCTTGTAGTCTCCGTCGNRG	GtTCCTTccAGTCTCCaTCtTAG	chr5	89041119	+	5
GATCCTTGTAGTCTCCGTCGNRG	tATCCTTGTAGTaTCgtTtGAAG	chr5	106317785	+	5
GATCCTTGTAGTCTCCGTCGNRG	GATCCTTGTtGTCaatGTCaTAG	chr5	106726370	+	5
GATCCTTGTAGTCTCCGTCGNRG	GtTCCTTcTAGTCTCttTaGTGG	chr5	108220717	+	5
GATCCTTGTAGTCTCCGTCGNRG	GAcCCTTGaAGTCTCCagtGAAG	chr5	114644726	+	5
GATCCTTGTAGTCTCCGTCGNRG	GAcCCTTtTtGTCTaCGTCcCAG	chr5	115816967	-	5
GATCCTTGTAGTCTCCGTCGNRG	aATCCTTGTAtTCTgCtTtGTGG	chr5	121988210	-	5
GATCCTTGTAGTCTCCGTCGNRG	cATCCTTGTcaTCTCCaTCtCAG	chr5	127277860	-	5
GATCCTTGTAGTCTCCGTCGNRG	GATCCTTGTtcTCaCCtTCcTGG	chr5	140150295	+	5
GATCCTTGTAGTCTCCGTCGNRG	GAgCCTcGTgGTggCCGTCGAAG	chr5	141366249	+	5
GATCCTTGTAGTCTCCGTCGNRG	GAgCCTcGTAGTggCCGTCcAGG	chr5	141432678	+	5
GATCCTTGTAGTCTCCGTCGNRG	GAgCCcTGTAcTtTCCGTCcTAG	chr5	141572077	+	5
GATCCTTGTAGTCTCCGTCGNRG	aATCCTTGcAGcCaCCcTCGGAG	chr5	144900713	+	5
GATCCTTGTAGTCTCCGTCGNRG	GAcCtgTGTAGTCTCCcTgGAAG	chr5	145838160	-	5
GATCCTTGTAGTCTCCGTCGNRG	GATCtTTGTAGTaTaCaTgGAGG	chr5	162596773	+	5
GATCCTTGTAGTCTCCGTCGNRG	GAaCCTaGTAGagTCCGTgGAGG	chr5	166927955	-	5
GATCCTTGTAGTCTCCGTCGNRG	GgTCtTTGTgtTCTCCGTgGGAG	chr5	171422165	+	5
GATCCTTGTAGTCTCCGTCGNRG	cATCCTTaaAGTCTgCGTaGTAG	chr5	173832743	-	5
GATCCTTGTAGTCTCCGTCGNRG	GATCCTTGgAGTggCaGTCcAGG	chr5	177478967	+	5
GATCCTTGTAGTCTCCGTCGNRG	GATCtTTGcAGcCTCCcTgGAGG	chr5	181149170	-	5
GATCCTTGTAGTCTCCGTCGNRG	GATtCTTGgtGTCTCCtTgGGGG	chr5	181439623	+	5
GATCCTTGTAGTCTCCGTCGNRG	GcTCCTTGTttTCTCaaTCGGGG	chr16	4249293	+	5
GATCCTTGTAGTCTCCGTCGNRG	GcTCaTTGcAGcCTCCaTCGGGG	chr16	10087759	+	5
GATCCTTGTAGTCTCCGTCGNRG	GAgCCTaGaAGTCTtCGTgGAGG	chr16	10206013	-	5
GATCCTTGTAGTCTCCGTCGNRG	GAgCCaTGcAaTCTCCaTCGCAG	chr16	21370927	+	5
GATCCTTGTAGTCTCCGTCGNRG	GATCtgTGTAtTCTCtGTtGAGG	chr16	24150377	+	5
GATCCTTGTAGTCTCCGTCGNRG	GAgCCaTGcAaTCTCCaTCGCAG	chr16	29350071	+	5
GATCCTTGTAGTCTCCGTCGNRG	GAcCCTgGaAGTCaCCGTCtGGG	chr16	30006445	-	5
GATCCTTGTAGTCTCCGTCGNRG	GcTCCTTGTccTCTtCGTCcGAG	chr16	31034023	-	5
GATCCTTGTAGTCTCCGTCGNRG	GAgCCTgGTAcTCTCCtTCtCAG	chr16	52092770	-	5
GATCCTTGTAGTCTCCGTCGNRG	GATCCTTtTAGTgTgtGTtGCGG	chr16	53564499	+	5
GATCCTTGTAGTCTCCGTCGNRG	GtTCCTTtTAGaCTCaGaCGAGG	chr16	55052106	+	5
GATCCTTGTAGTCTCCGTCGNRG	cgTCCTgGTgGTCTCCGTCcCGG	chr16	56340692	+	5
GATCCTTGTAGTCTCCGTCGNRG	GATCCTgGaAGTCaCtGTCaCAG	chr16	57340834	-	5
GATCCTTGTAGTCTCCGTCGNRG	GAgCCTgGgAGTCTgaGTCGGAG	chr16	58122117	-	5
GATCCTTGTAGTCTCCGTCGNRG	cATCCTTGTAGgCaCCcTgGTAG	chr16	66909272	-	5
GATCCTTGTAGTCTCCGTCGNRG	GAcCCTgGTAGgCTgCGTCcGGG	chr16	70698620	-	5
GATCCTTGTAGTCTCCGTCGNRG	GATCaTgaTAGTCTCtGTCcCAG	chr16	79020455	+	5
GATCCTTGTAGTCTCCGTCGNRG	cAcCCTTGTAGTtTCtGTgGGGG	chr16	79083977	+	5
GATCCTTGTAGTCTCCGTCGNRG	tAgCCTTGTAGTaTCCtTtGAAG	chr16	79225102	-	5
GATCCTTGTAGTCTCCGTCGNRG	GAgCtTTGTgGaCTCgGTCGTAG	chr16	80684369	-	5
GATCCTTGTAGTCTCCGTCGNRG	GATtCcTGTAGTCTttGTgGAAG	chr16	81425092	-	5
GATCCTTGTAGTCTCCGTCGNRG	GtTCCcTGTAaTCTCCcTgGAAG	chr16	82021502	+	5
GATCCTTGTAGTCTCCGTCGNRG	GATCCTTGTAGTCcattTgGAAG	chr16	82816720	+	5
GATCCTTGTAGTCTCCGTCGNRG	GcTCCTTGTAGaCcCtGTgGTGG	chr16	87827736	-	5
GATCCTTGTAGTCTCCGTCGNRG	cATgCcTGTAGTCTCgGcCGAGG	chr16	88747262	+	5
GATCCTTGTAGTCTCCGTCGNRG	GATgCTgGTgGTCTgCGTgGTGG	chr16	89694201	-	5
GATCCTTGTAGTCTCCGTCGNRG	GATtCTTGgtGTCTCCtTgGGGG	chr1	379243	-	5
GATCCTTGTAGTCTCCGTCGNRG	GATtCTTGgtGTCTCCtTgGGGG	chr1	607429	-	5
GATCCTTGTAGTCTCCGTCGNRG	GgTCCTTGTcccCTCCGTgGCAG	chr1	2010528	+	5
GATCCTTGTAGTCTCCGTCGNRG	aATCagTGTAGTCTCaGTCtCAG	chr1	2400983	-	5
GATCCTTGTAGTCTCCGTCGNRG	GATCCTTGcAGcCTCtGTgtCAG	chr1	4565799	-	5
GATCCTTGTAGTCTCCGTCGNRG	GATCCcTGTAtcCTCCtTCtCGG	chr1	5296801	-	5
GATCCTTGTAGTCTCCGTCGNRG	GATCCTgGTAGTgaaCGgCGCGG	chr1	6440941	+	5
GATCCTTGTAGTCTCCGTCGNRG	GATCCTTGTAcaaTCCtTgGCAG	chr1	7041660	+	5
GATCCTTGTAGTCTCCGTCGNRG	GgTCCTTccAGTaTCtGTCGTGG	chr1	10634033	-	5
GATCCTTGTAGTCTCCGTCGNRG	GATCtTgGTtGTCTCtGTCaGAG	chr1	11145985	-	5
GATCCTTGTAGTCTCCGTCGNRG	GAcCCTccTAGTCTCCtaCGCAG	chr1	13505544	+	5
GATCCTTGTAGTCTCCGTCGNRG	GAcCCTTGgAGTCTatGTCaAAG	chr1	15464359	-	5
GATCCTTGTAGTCTCCGTCGNRG	GAcCCTTGgAGTCTatGTCaAAG	chr1	15484260	-	5
GATCCTTGTAGTCTCCGTCGNRG	tATCtcTGTgGTCTCCcTCGTGG	chr1	16115865	+	5
GATCCTTGTAGTCTCCGTCGNRG	GATCCTgGTAGTgaaCGgCGCGG	chr1	16707388	-	5
GATCCTTGTAGTCTCCGTCGNRG	GAgCCTTGTAGagTCCcTgGTGG	chr1	18288030	-	5
GATCCTTGTAGTCTCCGTCGNRG	aATCtTTGTtGTCTCtGTCaCAG	chr1	19938799	+	5
GATCCTTGTAGTCTCCGTCGNRG	GtTCtTTGcAGTCTCtGTaGAAG	chr1	22830315	+	5
GATCCTTGTAGTCTCCGTCGNRG	GATCCTctTAtTCTCCcTCtCAG	chr1	24988072	+	5
GATCCTTGTAGTCTCCGTCGNRG	ttTCCTTGTAcTCTCCcTtGTGG	chr1	28200519	-	5
GATCCTTGTAGTCTCCGTCGNRG	GcaCCaTGTAGTCTCCcTCaGAG	chr1	31731119	+	5
GATCCTTGTAGTCTCCGTCGNRG	GAcCCTTcTAGTCTCacTCcTGG	chr1	33258364	+	5
GATCCTTGTAGTCTCCGTCGNRG	acTCCcTaTAGTCTCtGTCGAGG	chr1	38456138	+	5
GATCCTTGTAGTCTCCGTCGNRG	GATCCaTccAGTCTCtGTaGAGG	chr1	45226342	+	5
GATCCTTGTAGTCTCCGTCGNRG	GgTCCTTGTAGcCgCgGTCcCAG	chr1	54200473	-	5
GATCCTTGTAGTCTCCGTCGNRG	GATCCcTGTgGTCTCttTCaTAG	chr1	57866014	+	5
GATCCTTGTAGTCTCCGTCGNRG	GAaCCTTtcAGTCTCCcTgGTAG	chr1	58586309	+	5
GATCCTTGTAGTCTCCGTCGNRG	tATCaTTGTtGTCaCCGTtGTGG	chr1	76302071	-	5
GATCCTTGTAGTCTCCGTCGNRG	GATCCcctTAGTCTgCGTCaTGG	chr1	88154181	+	5
GATCCTTGTAGTCTCCGTCGNRG	GATCCTgGTAaTtTCtGTtGAGG	chr1	90241071	+	5
GATCCTTGTAGTCTCCGTCGNRG	tATCCTaGgAGTtTCCGTCtAAG	chr1	103574603	+	5
GATCCTTGTAGTCTCCGTCGNRG	GgTCCTTGTAcTCctCGTaGCAG	chr1	111982311	+	5
GATCCTTGTAGTCTCCGTCGNRG	GAgCCTTGcAGTCcCCtTCaAGG	chr1	116485599	-	5
GATCCTTGTAGTCTCCGTCGNRG	GATCCagaTgGTCTCCGTgGAAG	chr1	121225153	-	5
GATCCTTGTAGTCTCCGTCGNRG	GATCCagaTgGTCTCCGTgGAAG	chr1	144012758	-	5
GATCCTTGTAGTCTCCGTCGNRG	GATCCagaTgGTCTCCGTgGAAG	chr1	145055172	+	5
GATCCTTGTAGTCTCCGTCGNRG	aATCCTTGcAGTaTCtGTaGGAG	chr1	146887832	-	5
GATCCTTGTAGTCTCCGTCGNRG	GccCCTTGTgGTCTCaGTtGAGG	chr1	147794506	-	5
GATCCTTGTAGTCTCCGTCGNRG	GATCtTgGTtGTCTCCcTgGTAG	chr1	153251587	-	5
GATCCTTGTAGTCTCCGTCGNRG	GATCCTTtTgGTCTaCaTtGTAG	chr1	154109521	-	5
GATCCTTGTAGTCTCCGTCGNRG	GtTCCTTGTAGTtTtCcTgGTAG	chr1	156821007	+	5
GATCCTTGTAGTCTCCGTCGNRG	GATCCccGTctTCgCCGTCGAAG	chr1	156845757	+	5
GATCCTTGTAGTCTCCGTCGNRG	tATCCTTGTAGTtaCaGTCtGAG	chr1	159977334	+	5
GATCCTTGTAGTCTCCGTCGNRG	GAgCaTcGTAcTgTCCGTCGTGG	chr1	160156052	+	5
GATCCTTGTAGTCTCCGTCGNRG	agTCCTTGTAGTCcCCaTCtTGG	chr1	161966340	+	5
GATCCTTGTAGTCTCCGTCGNRG	GAcCCTTGggGTCTCCaTaGCAG	chr1	162010983	+	5
GATCCTTGTAGTCTCCGTCGNRG	GATCCTTtTAtTCTCaaTCtTGG	chr1	179356329	+	5
GATCCTTGTAGTCTCCGTCGNRG	GATCCTTGTAGcCatCcTCaGAG	chr1	199389397	-	5
GATCCTTGTAGTCTCCGTCGNRG	GATCtTTGTAGTCTCttcCtTGG	chr1	209689429	-	5
GATCCTTGTAGTCTCCGTCGNRG	cATCaTTGTAGTtTCCtTgGAAG	chr1	213165900	+	5
GATCCTTGTAGTCTCCGTCGNRG	GtTCCTTtaAGTCTCCcTCcAAG	chr1	214269859	+	5
GATCCTTGTAGTCTCCGTCGNRG	tATCCaTaTAcTCTCtGTCGAAG	chr1	217483075	+	5
GATCCTTGTAGTCTCCGTCGNRG	cATCCTTGTtGaCTCCcTCtTAG	chr1	219225553	+	5
GATCCTTGTAGTCTCCGTCGNRG	GATCCTTGTttTCTCaGcCtGAG	chr1	220013321	-	5
GATCCTTGTAGTCTCCGTCGNRG	GcTCaTTGTAGTCTCaaTCtCAG	chr1	224194167	-	5
GATCCTTGTAGTCTCCGTCGNRG	GATCCTTGgAGTCTCatTtcGAG	chr1	229869802	-	5
GATCCTTGTAGTCTCCGTCGNRG	aAcCCTcGTAGTCTCCaaCGAAG	chr1	237455219	-	5
GATCCTTGTAGTCTCCGTCGNRG	GgTCaTTtTAGTCTCtGTtGAAG	chr1	238115451	+	5
GATCCTTGTAGTCTCCGTCGNRG	acaCCTTGTAGTCTCCGaCaGGG	chr1	242813276	+	5
GATCCTTGTAGTCTCCGTCGNRG	GATCCcTGTAaTCTCCaaCaGAG	chr1	248003914	+	5
GATCCTTGTAGTCTCCGTCGNRG	GATCCTTGTAaTCTtCtgCtTAG	chr13	18585661	+	5
GATCCTTGTAGTCTCCGTCGNRG	GAgCCTTGTAtTCTCaGcCaGAG	chr13	20526884	-	5
GATCCTTGTAGTCTCCGTCGNRG	GATCCTTGTAGTtTtgGcaGAAG	chr13	22722354	-	5
GATCCTTGTAGTCTCCGTCGNRG	GAaCCTgGTtGTCTCaGTtGAAG	chr13	24398976	-	5
GATCCTTGTAGTCTCCGTCGNRG	tATCtTTGTAGTCTCatTCaCAG	chr13	28232138	+	5
GATCCTTGTAGTCTCCGTCGNRG	GATCCcTGggGTCTCaGTCcAGG	chr13	28577818	-	5
GATCCTTGTAGTCTCCGTCGNRG	atTCCTTtTAGTCTCCGgaGAAG	chr13	30864776	+	5
GATCCTTGTAGTCTCCGTCGNRG	cAaCCaTGTAGTCTCtGTCaTAG	chr13	35278820	+	5
GATCCTTGTAGTCTCCGTCGNRG	GATCCTTGaAGTCTCaGcttAAG	chr13	38074003	+	5
GATCCTTGTAGTCTCCGTCGNRG	aATCCTTGcAGTCTCtGcaGAAG	chr13	44422329	-	5
GATCCTTGTAGTCTCCGTCGNRG	GATCCTTGagGTtTCCcTtGAGG	chr13	47699877	+	5
GATCCTTGTAGTCTCCGTCGNRG	cATCCTTGcAGcCTCgGTgGTAG	chr13	70297502	+	5
GATCCTTGTAGTCTCCGTCGNRG	GATCtTTcTtcTCTCCcTCGAAG	chr13	72385133	+	5
GATCCTTGTAGTCTCCGTCGNRG	GATCCcatTAtTaTCCGTCGCGG	chr13	78122013	+	5
GATCCTTGTAGTCTCCGTCGNRG	GATCCaTcTAGTtTtCGTaGGGG	chr13	82196260	+	5
GATCCTTGTAGTCTCCGTCGNRG	aATgCTTGTAGTCTaCtTaGAAG	chr13	83130133	-	5
GATCCTTGTAGTCTCCGTCGNRG	tAaCCTTcTAcTCTCCGTCtGAG	chr13	84788211	-	5
GATCCTTGTAGTCTCCGTCGNRG	GATtCTTGgAtTCTCCaTgGTAG	chr13	93816543	+	5
GATCCTTGTAGTCTCCGTCGNRG	GAaCCTTGTgGTCTCtGcCcCAG	chr13	98586866	+	5
GATCCTTGTAGTCTCCGTCGNRG	GATCCTTGTtGTgTtCcaCGTAG	chr13	108477619	-	5
GATCCTTGTAGTCTCCGTCGNRG	GATaCTTGTAGcCTCtGcCaGAG	chr13	110510357	-	5
GATCCTTGTAGTCTCCGTCGNRG	GtTCaTTGTAGTCTCtGagGGGG	chr13	111104550	-	5
GATCCTTGTAGTCTCCGTCGNRG	tgTCCTTGagGTCTCCGTCcAAG	chr13	111931114	+	5
GATCCTTGTAGTCTCCGTCGNRG	tATCCgTGgAGgCTCCGTgGCAG	chr13	113406752	+	5
GATCCTTGTAGTCTCCGTCGNRG	GATaCTTtcAGTCTCCcTCaGGG	chr2	2064524	-	5
GATCCTTGTAGTCTCCGTCGNRG	ccaCCcTGcAGTCTCCGTCGCGG	chr2	3035455	+	5
GATCCTTGTAGTCTCCGTCGNRG	GAaCCcTGTtaTCTCCGTgGAGG	chr2	4035862	-	5
GATCCTTGTAGTCTCCGTCGNRG	GAgCCTTGgAGaCTCaGTCcAGG	chr2	5294031	+	5
GATCCTTGTAGTCTCCGTCGNRG	GAgCCTTGTtGTCTaaGTgGGAG	chr2	6218349	-	5
GATCCTTGTAGTCTCCGTCGNRG	GATCtTTGTAGTgTCtGTgcGAG	chr2	10930499	+	5
GATCCTTGTAGTCTCCGTCGNRG	aATCCTTGcAGTCaCaGTCaTGG	chr2	18726674	-	5
GATCCTTGTAGTCTCCGTCGNRG	GggCCTgGTgGTgTCCGTCGGGG	chr2	20012643	+	5
GATCCTTGTAGTCTCCGTCGNRG	GtTCtTTcTAGTCTCtGTtGTAG	chr2	35773909	+	5
GATCCTTGTAGTCTCCGTCGNRG	GATtCTgGTcGTCTtCGTgGAGG	chr2	38987500	+	5
GATCCTTGTAGTCTCCGTCGNRG	GATCCTTaTAaTCTCacTCtGAG	chr2	46706939	-	5
GATCCTTGTAGTCTCCGTCGNRG	tATCCTTGTAcTCTCaGaCcCAG	chr2	51085113	+	5
GATCCTTGTAGTCTCCGTCGNRG	GgTCtgTaTAGTCTCCcTCGGGG	chr2	65313667	+	5
GATCCTTGTAGTCTCCGTCGNRG	GATCtTgGaAGTCTCCaTgGGGG	chr2	66003886	-	5
GATCCTTGTAGTCTCCGTCGNRG	GAaCCaTGTAGTCTCCagCtAGG	chr2	69815851	+	5
GATCCTTGTAGTCTCCGTCGNRG	cATCCTTGTAtTCTtCcTCtAAG	chr2	69907922	+	5
GATCCTTGTAGTCTCCGTCGNRG	GtTCCTTGTttTCTCtGTaGGAG	chr2	72355152	-	5
GATCCTTGTAGTCTCCGTCGNRG	cATCCTTGaAGgCTCaGcCGCAG	chr2	101784083	+	5
GATCCTTGTAGTCTCCGTCGNRG	GcTCtTTGTAGaCaCCtTCGAGG	chr2	106704554	+	5
GATCCTTGTAGTCTCCGTCGNRG	tATCtTTcTAGcCTCCGTtGCAG	chr2	107623079	-	5
GATCCTTGTAGTCTCCGTCGNRG	GATCCaTGTAacCTgCcTCGTAG	chr2	108034488	-	5
GATCCTTGTAGTCTCCGTCGNRG	GATtCTTGTAGTtTtCtTCaTGG	chr2	110655645	-	5
GATCCTTGTAGTCTCCGTCGNRG	GgTCCTTcaAGTCTCCcTCcCAG	chr2	117973000	+	5
GATCCTTGTAGTCTCCGTCGNRG	GtTCCTTcTAGgCTCtGTCaTGG	chr2	119370620	-	5
GATCCTTGTAGTCTCCGTCGNRG	GAaCCTcGTAGTCTCttTCaCAG	chr2	120142637	+	5
GATCCTTGTAGTCTCCGTCGNRG	GAgCCTgtgAGTCTCCGaCGCAG	chr2	120555769	+	5
GATCCTTGTAGTCTCCGTCGNRG	GATaCTTGaAGTgTCaGTgGCAG	chr2	126074596	+	5
GATCCTTGTAGTCTCCGTCGNRG	GATCCTTGTAaTCTtCtgCtTAG	chr2	131950272	+	5
GATCCTTGTAGTCTCCGTCGNRG	GAcCCTTGTAtTCTaCcTCaTGG	chr2	135886671	+	5
GATCCTTGTAGTCTCCGTCGNRG	GAcCCaTGTAGTCTaCtTaGCAG	chr2	135989040	-	5
GATCCTTGTAGTCTCCGTCGNRG	aAgCtTTGTAGcCTCtGTCGTGG	chr2	140356134	+	5
GATCCTTGTAGTCTCCGTCGNRG	aATCCTTGTAaTtTCaGTCaCGG	chr2	142281624	-	5
GATCCTTGTAGTCTCCGTCGNRG	GATtCTTGTAGaCTCCtTtcAAG	chr2	144066088	+	5
GATCCTTGTAGTCTCCGTCGNRG	GATtCTTGTgGTCTtCaTCtTGG	chr2	144781174	-	5
GATCCTTGTAGTCTCCGTCGNRG	GATCCTgGcAGTCgCaGTgGCGG	chr2	149310834	+	5
GATCCTTGTAGTCTCCGTCGNRG	GAaaaTTGTAGTCTCtGTCaCAG	chr2	163569779	+	5
GATCCTTGTAGTCTCCGTCGNRG	GATCCTTGTgGTgcCCcTaGGAG	chr2	167278145	+	5
GATCCTTGTAGTCTCCGTCGNRG	GATaCTTGTAGTCaCaGcaGTGG	chr2	167646569	+	5
GATCCTTGTAGTCTCCGTCGNRG	GgTCCTTGaAGTCTtCtTgGTAG	chr2	173243272	+	5
GATCCTTGTAGTCTCCGTCGNRG	GcTgCTTGTAaTCTCCcTCaAGG	chr2	181657735	-	5
GATCCTTGTAGTCTCCGTCGNRG	GATCCcTGcttTCTtCGTCGGGG	chr2	189533871	-	5
GATCCTTGTAGTCTCCGTCGNRG	GcTCCTTGgAGgCTtCGcCGGAG	chr2	199471534	-	5
GATCCTTGTAGTCTCCGTCGNRG	GATCCTTaTAtTtTCaGTtGTAG	chr2	200000482	+	5
GATCCTTGTAGTCTCCGTCGNRG	cATCCTTGTAGcCTCtGagGCAG	chr2	201510513	+	5
GATCCTTGTAGTCTCCGTCGNRG	GATCCTTtTAGcCaCaGTtGGAG	chr2	208600025	+	5
GATCCTTGTAGTCTCCGTCGNRG	GAcagTTGTAGTCTCtGTCaGAG	chr2	209636163	+	5
GATCCTTGTAGTCTCCGTCGNRG	GATtCTTGaAGTgTCCtTCtAGG	chr2	210481849	-	5
GATCCTTGTAGTCTCCGTCGNRG	GAagCTTGTAtTCTCaGTaGAGG	chr2	215158668	-	5
GATCCTTGTAGTCTCCGTCGNRG	ctTaCTTGTAGTCTCCtTgGGGG	chr2	219837087	+	5
GATCCTTGTAGTCTCCGTCGNRG	GATCCTTGTAGaaTCataCGTAG	chr2	219946515	-	5
GATCCTTGTAGTCTCCGTCGNRG	GATaaTTGTAGgtTCCGTgGCAG	chr2	225962740	-	5
GATCCTTGTAGTCTCCGTCGNRG	GATCCTTtcAGTCTCtGTaaCAG	chr2	226665279	+	5
GATCCTTGTAGTCTCCGTCGNRG	GATtCTTGTgGTCTtCaTCaGGG	chr2	229361576	-	5
GATCCTTGTAGTCTCCGTCGNRG	tAgCCTTccAGTCTCCaTCGGGG	chr2	230961158	+	5
GATCCTTGTAGTCTCCGTCGNRG	cATCCTTGaAGcCTCtGTCaCAG	chr2	237242629	+	5
GATCCTTGTAGTCTCCGTCGNRG	GgTCCTgGcAGTCgCCGTgGGGG	chr2	241559121	+	5
GATCCTTGTAGTCTCCGTCGNRG	GgTgCTTGcAGTCaCCGTCtGGG	chr22	17270155	+	5
GATCCTTGTAGTCTCCGTCGNRG	GcTCCcTGTAGTCTtCcTCcAGG	chr22	19422805	+	5
GATCCTTGTAGTCTCCGTCGNRG	ccTCCTTGgAGTCTCCGcaGAGG	chr22	20320194	-	5
GATCCTTGTAGTCTCCGTCGNRG	GgcCCTTGaAGTCTCCtTtGAAG	chr22	29316249	+	5
GATCCTTGTAGTCTCCGTCGNRG	GATaaTTGTAGTCTCttTCtTAG	chr22	32264975	+	5
GATCCTTGTAGTCTCCGTCGNRG	GgcCCTcGTAGTCTCgGTgGAAG	chr22	36510936	+	5
GATCCTTGTAGTCTCCGTCGNRG	GATCCTgGaAGgCTCCcTgGAGG	chr22	43476321	+	5
GATCCTTGTAGTCTCCGTCGNRG	ccTCCTTGgAGTCTCCtTCtCAG	chr22	43739352	+	5
GATCCTTGTAGTCTCCGTCGNRG	GAgCCcTGcAGTgTCCGcCGTGG	chr19	2333403	+	5
GATCCTTGTAGTCTCCGTCGNRG	tATCCTTGTgGTCTCCtTaaGGG	chr19	9443503	-	5
GATCCTTGTAGTCTCCGTCGNRG	cAaCgTTGTAGgCTCCGTCtCAG	chr19	18984223	-	5
GATCCTTGTAGTCTCCGTCGNRG	GATCCTTGTAtTaTCtGaCaGGG	chr19	20016359	+	5
GATCCTTGTAGTCTCCGTCGNRG	GgTCCTTGaAGTtTCCcTaGAAG	chr19	31700950	+	5
GATCCTTGTAGTCTCCGTCGNRG	cATCCTTGggGTCgCCGTtGTAG	chr19	39886377	+	5
GATCCTTGTAGTCTCCGTCGNRG	GATCCTTcTAaTCTCatTaGTAG	chr19	40835987	-	5
GATCCTTGTAGTCTCCGTCGNRG	GATCCTTcTAaTCTCatTaGTAG	chr19	40866921	-	5
GATCCTTGTAGTCTCCGTCGNRG	GATCCTTacAGcCTCCcTCcAGG	chr19	49638570	-	5
GATCCTTGTAGTCTCCGTCGNRG	GgTCgTTGTAGTCcaCGcCGTGG	chr19	50333564	-	5
GATCCTTGTAGTCTCCGTCGNRG	GAgCtTTGaAGTCTgCGTtGGGG	chr21	9806369	-	5
GATCCTTGTAGTCTCCGTCGNRG	GATCCTTGTAaTCTtCtgCtTAG	chr21	13213942	+	5
GATCCTTGTAGTCTCCGTCGNRG	GATatTTGTAGaCTCaGTgGAAG	chr21	15152962	-	5
GATCCTTGTAGTCTCCGTCGNRG	GtTaCTTcTAGTCTCtGTCtCAG	chr21	18402775	+	5
GATCCTTGTAGTCTCCGTCGNRG	GATCCTTGTAaTCTtCtgCtTAG	chr21	27901659	-	5
GATCCTTGTAGTCTCCGTCGNRG	GATCCaTGgAGTCgCCcTCcAGG	chr21	37715101	+	5
GATCCTTGTAGTCTCCGTCGNRG	GAaCaTTGTAGTgTCCccCGTGG	chr21	41901169	-	5
GATCCTTGTAGTCTCCGTCGNRG	GcTCCcTGaAGaCTCCGTgGCAG	chr21	45252517	+	5
GATCCTTGTAGTCTCCGTCGNRG	GATCaTTcaAGTCTCtGTCcAAG	chr15	23112074	+	5
GATCCTTGTAGTCTCCGTCGNRG	GATCCTTGTAaaCcaCGTgGCAG	chr15	27441332	+	5
GATCCTTGTAGTCTCCGTCGNRG	GATCaTTtTAcTCTCCcTCtCAG	chr15	34902188	-	5
GATCCTTGTAGTCTCCGTCGNRG	cATCCaTGTAGTCTatGTCtCAG	chr15	37566108	+	5
GATCCTTGTAGTCTCCGTCGNRG	GATCCTTGTAGcaTCtcTCtAGG	chr15	39183804	-	5
GATCCTTGTAGTCTCCGTCGNRG	GATatTTGTAGTCTCtGTaaGGG	chr15	40948305	-	5
GATCCTTGTAGTCTCCGTCGNRG	GATCtTTcTAGTCTCaGatGTAG	chr15	48540655	-	5
GATCCTTGTAGTCTCCGTCGNRG	accCCaTGTAGTCTCtGTCGCAG	chr15	50592119	+	5
GATCCTTGTAGTCTCCGTCGNRG	GATtCaTGTAGTCTCCcTgaTGG	chr15	51314159	+	5
GATCCTTGTAGTCTCCGTCGNRG	GATCCcTGTgGcCTCCcTaGAAG	chr15	51544397	+	5
GATCCTTGTAGTCTCCGTCGNRG	GAgCCTTGaAGgCcaCGTCGGAG	chr15	63036426	-	5
GATCCTTGTAGTCTCCGTCGNRG	GATCCcTGggGTCTCtGcCGAGG	chr15	66096270	+	5
GATCCTTGTAGTCTCCGTCGNRG	GgaCCTTGTAGTagCCGTCaCAG	chr15	66564677	+	5
GATCCTTGTAGTCTCCGTCGNRG	tAaCCTTGTAGTCTCtGTtcAAG	chr15	67709445	+	5
GATCCTTGTAGTCTCCGTCGNRG	GATtCcTcTAGTCaCCGTtGGGG	chr15	67810071	+	5
GATCCTTGTAGTCTCCGTCGNRG	GAaCCcaGcAGTCTgCGTCGCAG	chr15	69132691	+	5
GATCCTTGTAGTCTCCGTCGNRG	tATCCTccTAtTCTCCGTCtGAG	chr15	69331393	-	5
GATCCTTGTAGTCTCCGTCGNRG	aATCaTTGTAGTtTCCtTCaGAG	chr15	69547973	+	5
GATCCTTGTAGTCTCCGTCGNRG	cATCCaTGTAGTCaCCaTCcAGG	chr15	70617637	+	5
GATCCTTGTAGTCTCCGTCGNRG	GATCCTTtTAGTCaCaGctGGAG	chr15	70592232	-	5
GATCCTTGTAGTCTCCGTCGNRG	GATCCTTGTccTCcgCcTCGGGG	chr15	74996338	+	5
GATCCTTGTAGTCTCCGTCGNRG	GAcCCTgGaAGTCTCCcTgGAGG	chr15	75733271	-	5
GATCCTTGTAGTCTCCGTCGNRG	GAcCCTgGaAGTCTCCcTgGAGG	chr15	77870313	+	5
GATCCTTGTAGTCTCCGTCGNRG	aATCCTgGaAGTCTgCaTCGTGG	chr15	89451329	-	5
GATCCTTGTAGTCTCCGTCGNRG	GAagCTTGcAGTCTCCcTgGGAG	chr15	90006484	+	5
GATCCTTGTAGTCTCCGTCGNRG	GATCCTcaTAGTtaCCtTCGAGG	chr15	91626614	+	5
GATCCTTGTAGTCTCCGTCGNRG	tgTCCTTGTAaTCTCCaTgGTGG	chr15	93133666	+	5
GATCCTTGTAGTCTCCGTCGNRG	GATCCTgGgAGctTCCcTCGAAG	chr15	96024635	+	5
GATCCTTGTAGTCTCCGTCGNRG	GcTgCTTGTAcTCTCtGTCcAAG	chrY	6459808	+	5
GATCCTTGTAGTCTCCGTCGNRG	GATaCTTGTAaTCTCttTtGTAG	chrY	8089915	+	5
GATCCTTGTAGTCTCCGTCGNRG	tATCCTTGTAGTaTtCcTtGAAG	chrY	8843863	-	5
GATCCTTGTAGTCTCCGTCGNRG	GcTgCTTGTAcTCTCtGTCcAAG	chrY	9704898	-	5
GATCCTTGTAGTCTCCGTCGNRG	cATtgTTGTAGTCTCtGTtGAGG	chrY	15277826	+	5
GATCCTTGTAGTCTCCGTCGNRG	GATgCTTGaAGTtTCaGTgGCAG	chrY	24072746	-	5
GATCCTTGTAGTCTCCGTCGNRG	GATgCTTGaAGTtTCaGTgGCAG	chrY	25597365	+	5
GATCCTTGTAGTCTCCGTCGNRG	GATCCTcGTAGaCaCCcaCGCGG	chr17	1230429	-	5
GATCCTTGTAGTCTCCGTCGNRG	GATCCcaGTgGTgTCCGTgGCGG	chr17	7436932	+	5
GATCCTTGTAGTCTCCGTCGNRG	aAgCCTTGgAGTCTggGTCGCAG	chr17	11339825	-	5
GATCCTTGTAGTCTCCGTCGNRG	aAcCCTTGTAGaCTCCtTtGGGG	chr17	11682933	+	5
GATCCTTGTAGTCTCCGTCGNRG	GATCCTTGTgGTCctCcTCcCAG	chr17	18952433	+	5
GATCCTTGTAGTCTCCGTCGNRG	GATCtTTGaAGTCTCatTtGCAG	chr17	20205703	+	5
GATCCTTGTAGTCTCCGTCGNRG	GcTCCTTcTgGTCTCtGTgGCAG	chr17	33180899	+	5
GATCCTTGTAGTCTCCGTCGNRG	GgTCCTgGgAaTCcCCGTCGTAG	chr17	34607677	-	5
GATCCTTGTAGTCTCCGTCGNRG	GAaCCTTGaAtTCTCCcTCaTGG	chr17	56464072	+	5
GATCCTTGTAGTCTCCGTCGNRG	agTCCTTGTgGTCTCaGTtGGGG	chr17	56550879	-	5
GATCCTTGTAGTCTCCGTCGNRG	GtTCCTTcTAGTCTCCtgCtCGG	chr17	60071773	-	5
GATCCTTGTAGTCTCCGTCGNRG	GATgCTTcTAtTCTCtGTCcTAG	chr17	69753991	+	5
GATCCTTGTAGTCTCCGTCGNRG	GtTCtTTGTAGTCTCttTCtAAG	chr17	69961309	+	5
GATCCTTGTAGTCTCCGTCGNRG	GgTCCTTGTcGTCaCaGTCtGAG	chr17	70559069	-	5
GATCCTTGTAGTCTCCGTCGNRG	GATCCTgGTAGTgTtgGTCcAGG	chr17	72391803	-	5
GATCCTTGTAGTCTCCGTCGNRG	GcgCCTTcTAaTCTCCaTCGTGG	chr17	73531968	+	5
GATCCTTGTAGTCTCCGTCGNRG	aATCtTTGTAtcCTCCGTgGTGG	chr17	73694015	-	5
GATCCTTGTAGTCTCCGTCGNRG	ctTCCTgGTAGTCTCCaTCcAGG	chr17	73814686	+	5
GATCCTTGTAGTCTCCGTCGNRG	GATCCgTGTgGTCTCtGggGAGG	chr17	74733705	-	5
GATCCTTGTAGTCTCCGTCGNRG	GcTgCTTGTAGTCTggGaCGGGG	chr17	78525067	+	5
GATCCTTGTAGTCTCCGTCGNRG	GtTCCgTGTAGTCTCaGggGAGG	chr17	79991330	+	5
GATCCTTGTAGTCTCCGTCGNRG	GtTCaTTGTAGcCTCCGcCtCAG	chr17	80147831	+	5
GATCCTTGTAGTCTCCGTCGNRG	GtTCCTTtTAaTCTgCGTCaGGG	chr10	1036573	+	5
GATCCTTGTAGTCTCCGTCGNRG	tATtCTTGcAGTCTCCtTaGCAG	chr10	6958537	-	5
GATCCTTGTAGTCTCCGTCGNRG	aATaCTTtTAGTCTaCGTCaGGG	chr10	10762002	-	5
GATCCTTGTAGTCTCCGTCGNRG	tATtCTTGTtGTCTCtGTCtCAG	chr10	10992983	+	5
GATCCTTGTAGTCTCCGTCGNRG	GgTCCTaGTtGTCTCaGTCaAAG	chr10	27746408	+	5
GATCCTTGTAGTCTCCGTCGNRG	GgcCCTTGTAGaCTCaGTCtCAG	chr10	27780454	+	5
GATCCTTGTAGTCTCCGTCGNRG	cATCCTTGTAcTtaCCGgCGTAG	chr10	43710112	-	5
GATCCTTGTAGTCTCCGTCGNRG	cATCCTTGTAcTtaCCGgCGTAG	chr10	43710364	-	5
GATCCTTGTAGTCTCCGTCGNRG	cATCCTTGTAcTtaCCGgCGTAG	chr10	43709860	-	5
GATCCTTGTAGTCTCCGTCGNRG	cATCCTTGcAGTgTtCGTgGTGG	chr10	46250058	+	5
GATCCTTGTAGTCTCCGTCGNRG	cATCCTTGcAGTgTtCGTgGTGG	chr10	46312114	-	5
GATCCTTGTAGTCTCCGTCGNRG	GAaCCTTcTgGTCTCaGTCtGAG	chr10	49941444	-	5
GATCCTTGTAGTCTCCGTCGNRG	GATtCTTGcAGTCTCaGctGAGG	chr10	68210604	+	5
GATCCTTGTAGTCTCCGTCGNRG	cATCCTTGTAGcCcCCGaCtTAG	chr10	71972992	+	5
GATCCTTGTAGTCTCCGTCGNRG	GATCgTgGTgGgCTCCGTCaAGG	chr10	81875603	+	5
GATCCTTGTAGTCTCCGTCGNRG	GATCCaTGTgGTCTCaGaCaAGG	chr10	86059144	+	5
GATCCTTGTAGTCTCCGTCGNRG	GgTCCTTtTAcTCTCaGTgGAAG	chr10	88433804	-	5
GATCCTTGTAGTCTCCGTCGNRG	GATCtTTGTAaTtTCCaTCtGGG	chr10	95436557	-	5
GATCCTTGTAGTCTCCGTCGNRG	cATCtTTGTAGgCTCCtTtGTAG	chr10	96072779	-	5
GATCCTTGTAGTCTCCGTCGNRG	GgTCCTTaggGTCTCCGTCcTAG	chr10	97384829	-	5
GATCCTTGTAGTCTCCGTCGNRG	GAaCCcTtTAGTCTCCacCGCGG	chr10	97633169	-	5
GATCCTTGTAGTCTCCGTCGNRG	GATCCTgGaAGgCTCCtTgGAGG	chr10	104327555	-	5
GATCCTTGTAGTCTCCGTCGNRG	aATCCTTGTgtTCTCaGTCtAAG	chr10	105366951	-	5
GATCCTTGTAGTCTCCGTCGNRG	GATCCaTcTAGTCTtCGctGCAG	chr10	128429472	-	5
GATCCTTGTAGTCTCCGTCGNRG	aATCCaTGcAGTCTCCtTCtGAG	chr10	130358092	+	5
GATCCTTGTAGTCTCCGTCGNRG	GATCCTcGTgtTCTCtGcCGGAG	chr10	132464328	+	5
GATCCTTGTAGTCTCCGTCGNRG	GATCCTctgAGTCTCtGTCcCAG	chr6	2624918	+	5
GATCCTTGTAGTCTCCGTCGNRG	GATgCTTGTAaaCTCCcTCtCAG	chr6	7804962	+	5
GATCCTTGTAGTCTCCGTCGNRG	GAcaCTTGTAGTtTCCcTCcTAG	chr6	16851480	+	5
GATCCTTGTAGTCTCCGTCGNRG	cATCgTTcTAGTCTCtGgCGAAG	chr6	17326599	-	5
GATCCTTGTAGTCTCCGTCGNRG	tAgCCTTGTAGTaTCgtTCGAGG	chr6	18661116	-	5
GATCCTTGTAGTCTCCGTCGNRG	GATCaTTGTAGTgcCCaTtGGAG	chr6	21684688	+	5
GATCCTTGTAGTCTCCGTCGNRG	GAcCCTTGTctTtTCCGTgGTAG	chr6	29861132	-	5
GATCCTTGTAGTCTCCGTCGNRG	cAcCaTTGTAGaCTCCGTgGGGG	chr6	36784274	+	5
GATCCTTGTAGTCTCCGTCGNRG	GAgCCaTGTgGTCTCtGTCaCAG	chr6	41337038	-	5
GATCCTTGTAGTCTCCGTCGNRG	cATCCaTGTAcTCTgCGTCcTGG	chr6	43222813	-	5
GATCCTTGTAGTCTCCGTCGNRG	GATCCagGaAGTCaCCGTgGAGG	chr6	43221453	-	5
GATCCTTGTAGTCTCCGTCGNRG	GcTCCTTGTAGTtTCtGatGCAG	chr6	57978885	+	5
GATCCTTGTAGTCTCCGTCGNRG	GATgCTTGcAGTCaCgGTCaCAG	chr6	66748718	-	5
GATCCTTGTAGTCTCCGTCGNRG	GtTCCTTagAGTCTCCcTtGGGG	chr6	68635669	+	5
GATCCTTGTAGTCTCCGTCGNRG	aATCCTgGaAGTCTCCtTCaAAG	chr6	69599985	+	5
GATCCTTGTAGTCTCCGTCGNRG	GAgCCcTGTAGTCTgCaTaGAGG	chr6	72802683	+	5
GATCCTTGTAGTCTCCGTCGNRG	aATCCTTGTAGTCTtCaTatCAG	chr6	77669970	+	5
GATCCTTGTAGTCTCCGTCGNRG	ctTCCTTGTAGgCTCtGTCtAGG	chr6	98572172	+	5
GATCCTTGTAGTCTCCGTCGNRG	GAaCCTgGTAGTgTCCcTCtGAG	chr6	111216176	+	5
GATCCTTGTAGTCTCCGTCGNRG	GAgCCTTGTAGcCTCtcTCaAGG	chr6	123909415	-	5
GATCCTTGTAGTCTCCGTCGNRG	GcTCCTTGaAGTCTgCcTgGCAG	chr6	143776809	+	5
GATCCTTGTAGTCTCCGTCGNRG	GATCCTcGTtGTCTCCacCaCAG	chr6	143790109	-	5
GATCCTTGTAGTCTCCGTCGNRG	cATgCTTGTAGcCcCaGTCGCAG	chr6	161286115	+	5
GATCCTTGTAGTCTCCGTCGNRG	GtTCCTTGagGcCTCCGTaGGAG	chr6	161725058	+	5
GATCCTTGTAGTCTCCGTCGNRG	GATaCTTGTAGTCaCtGgCtTGG	chr6	167913775	-	5
GATCCTTGTAGTCTCCGTCGNRG	GATtCTTGgtGTCTCCtTgGGGG	chr6	170715380	+	5
GATCCTTGTAGTCTCCGTCGNRG	GATCCTTGaAcaCTCgGTCtCAG	chr14	20872450	-	5
GATCCTTGTAGTCTCCGTCGNRG	GgaCCaTGTAGTCTCtGTCcCAG	chr14	31994160	+	5
GATCCTTGTAGTCTCCGTCGNRG	GAagCTTGTAGTCTCCcaaGAGG	chr14	32937379	-	5
GATCCTTGTAGTCTCCGTCGNRG	GAaCCTTGTAaTCaCaGTCaGAG	chr14	34191685	+	5
GATCCTTGTAGTCTCCGTCGNRG	GcTCCTTaTAGTCTCttTCtGAG	chr14	35253758	+	5
GATCCTTGTAGTCTCCGTCGNRG	GATggTTGTAGaCTCaGTCtTAG	chr14	51720605	+	5
GATCCTTGTAGTCTCCGTCGNRG	GATaCTTccAGTCTCCtaCGAAG	chr14	55164057	+	5
GATCCTTGTAGTCTCCGTCGNRG	tATCCcTGTAGTaTaCGTtGAAG	chr14	58581287	+	5
GATCCTTGTAGTCTCCGTCGNRG	tATCCaTtTAGTCTCaGTCaTGG	chr14	62616272	+	5
GATCCTTGTAGTCTCCGTCGNRG	GATCCTTGcAGTaTCCtTgtGAG	chr14	65448511	+	5
GATCCTTGTAGTCTCCGTCGNRG	GcTCCTTGgAGcCTCCtTtGTGG	chr14	67472204	-	5
GATCCTTGTAGTCTCCGTCGNRG	GATtCTgGTAGTCaCCcTgGAGG	chr14	71870678	+	5
GATCCTTGTAGTCTCCGTCGNRG	cATCCTTGgAGTCTCtGTttCAG	chr14	72687836	+	5
GATCCTTGTAGTCTCCGTCGNRG	GATCCTTccAGTCTCCtgCtTAG	chr14	74975965	+	5
GATCCTTGTAGTCTCCGTCGNRG	GtTCCTgGgAGTCTCCGcgGAAG	chr14	79279708	-	5
GATCCTTGTAGTCTCCGTCGNRG	GcTCCTgGTAGTCTttGTCtAGG	chr14	87805336	-	5
GATCCTTGTAGTCTCCGTCGNRG	GATtCTgGaAGTtTCCaTCGAAG	chr14	90505052	+	5
GATCCTTGTAGTCTCCGTCGNRG	GATCCTTtTtcTCTCCaTCaAGG	chr14	93057850	-	5
GATCCTTGTAGTCTCCGTCGNRG	GcTCCTTGgcGTCTgCGcCGGGG	chr14	97033309	+	5
GATCCTTGTAGTCTCCGTCGNRG	GATCCcTGgAGaCTCaGTgGGAG	chr14	102504646	+	5
GATCCTTGTAGTCTCCGTCGNRG	GAcCCcTGTgGTCTCaGTCcAGG	chr14	103231430	-	5
GATCCTTGTAGTCTCCGTCGNRG	cATCCTTGcgGTCTCCtTCaTGG	chr14	103354614	-	5
GATCCTTGTAGTCTCCGTCGNRG	GAgCCTTGctGTCTCtGTCtTAG	chr20	4406592	-	5
GATCCTTGTAGTCTCCGTCGNRG	GAcCCTTGgAGTCcCCGTatCAG	chr20	8324567	-	5
GATCCTTGTAGTCTCCGTCGNRG	GtTCCTTGTttTCTCCcTCcCGG	chr20	10137307	+	5
GATCCTTGTAGTCTCCGTCGNRG	GATCCTccTAGTaTCCtTCaTAG	chr20	10614420	-	5
GATCCTTGTAGTCTCCGTCGNRG	GAgCCacaTAGTCTCCcTCGAAG	chr20	38241298	+	5
GATCCTTGTAGTCTCCGTCGNRG	GAcCCTTGTAGagTCCGTtcGGG	chr20	50365961	+	5
GATCCTTGTAGTCTCCGTCGNRG	cATCCTTcaAGTCTCaGTCaAGG	chr20	55726872	+	5
GATCCTTGTAGTCTCCGTCGNRG	GcTCCTTGgcGTCTCCtTCcCAG	chr20	62115305	+	5
GATCCTTGTAGTCTCCGTCGNRG	GtTtCTTGTAGgCTCaGTaGTAG	chr9	29631259	-	5
GATCCTTGTAGTCTCCGTCGNRG	GATCCTTGTtaTCaCCaTaGAAG	chr9	30864737	-	5
GATCCTTGTAGTCTCCGTCGNRG	cATCCgTGTccTCTCCGgCGGGG	chr9	62864486	-	5
GATCCTTGTAGTCTCCGTCGNRG	GgTaCTTGTAGTgctCGTCGAAG	chr9	78219153	-	5
GATCCTTGTAGTCTCCGTCGNRG	GcaaCTTGTAGTCTCCGTtcTAG	chr9	85540118	-	5
GATCCTTGTAGTCTCCGTCGNRG	GgTaCTcGTAGTgTtCGTCGAAG	chr9	89311327	-	5
GATCCTTGTAGTCTCCGTCGNRG	GATgCTTGTAGTtTCtcTCaAAG	chr9	92910483	+	5
GATCCTTGTAGTCTCCGTCGNRG	GATCCTTGTAaTCaCCacCcAAG	chr9	95235931	-	5
GATCCTTGTAGTCTCCGTCGNRG	GgTCCTTGgAGcCTCCGagGAGG	chr9	95448437	+	5
GATCCTTGTAGTCTCCGTCGNRG	GAgCCTTGTAaTaTaCGTtGGAG	chr9	97270022	+	5
GATCCTTGTAGTCTCCGTCGNRG	GtTCaTTGTAGTtTCCtTtGTAG	chr9	104523583	-	5
GATCCTTGTAGTCTCCGTCGNRG	cATCCTTGTAcTCTCCcTtaAGG	chr9	105066742	-	5
GATCCTTGTAGTCTCCGTCGNRG	tATCCTTGaAGTtTCtGTCtTGG	chr9	110887192	-	5
GATCCTTGTAGTCTCCGTCGNRG	tcTCCTTGTAGaCTCCtTCtAAG	chr9	111390588	-	5
GATCCTTGTAGTCTCCGTCGNRG	GAgCCTTGTAcTCaCaGTCcAAG	chr9	115366712	-	5
GATCCTTGTAGTCTCCGTCGNRG	GATCCTTGgAtTCaCtGTCcTAG	chr9	116185930	-	5
GATCCTTGTAGTCTCCGTCGNRG	GATCtTTGaAGTCTttGTCaTGG	chr9	123072641	-	5
GATCCTTGTAGTCTCCGTCGNRG	GAcCCTTGTAGTCaCaGctGGAG	chr9	123722607	-	5
GATCCTTGTAGTCTCCGTCGNRG	GtTCCTgcTcGTCTCCGaCGAGG	chr9	127937938	-	5
GATCCTTGTAGTCTCCGTCGNRG	GATCCcTGgAGTCcCCGcCcGGG	chr9	128203673	+	5
GATCCTTGTAGTCTCCGTCGNRG	GATCCTTGaAGaCcCCcTgGGGG	chr9	130532708	+	5
GATCCTTGTAGTCTCCGTCGNRG	cATaCTTGaAGaCgCCGTCGGAG	chr9	136849474	-	5
GATCCTTGTAGTCTCCGTCGNRG	GtTCCTTcTgtTCcCCGTCGAGG	chrX	16655205	-	5
GATCCTTGTAGTCTCCGTCGNRG	GATCCTgGTtGTtTCCtTCaTAG	chrX	30285601	-	5
GATCCTTGTAGTCTCCGTCGNRG	cATCCTTcTAcTCTaCGTCcTGG	chrX	36641875	+	5
GATCCTTGTAGTCTCCGTCGNRG	GATtCTTGTAtTtTCCtTCcAAG	chrX	38851174	+	5
GATCCTTGTAGTCTCCGTCGNRG	GATatTTGgAGcCTCCGTgGAAG	chrX	39686904	+	5
GATCCTTGTAGTCTCCGTCGNRG	aATCCaTGTgGTCTCaGTaGGGG	chrX	51605140	+	5
GATCCTTGTAGTCTCCGTCGNRG	GATCCcTGgAGTCTCCtTttAAG	chrX	67153310	+	5
GATCCTTGTAGTCTCCGTCGNRG	GATatTTGaAGTCTCtGTgGAAG	chrX	72496116	-	5
GATCCTTGTAGTCTCCGTCGNRG	GATCCaTGTAGTCTtCtgaGGAG	chrX	75414166	-	5
GATCCTTGTAGTCTCCGTCGNRG	GATCCTTGTAaTagCCcTgGAAG	chrX	77987309	+	5
GATCCTTGTAGTCTCCGTCGNRG	GATCCTTGTAGTaTaatTCaAAG	chrX	78767496	-	5
GATCCTTGTAGTCTCCGTCGNRG	cATCCTTGaAaTCTCgGTgGAAG	chrX	85605758	+	5
GATCCTTGTAGTCTCCGTCGNRG	tATCCTTGTAGTaTCgtTtGAAG	chrX	87086539	-	5
GATCCTTGTAGTCTCCGTCGNRG	GAcCCTTtTAGcCaCCGTtGGAG	chrX	89490300	+	5
GATCCTTGTAGTCTCCGTCGNRG	tATCCTTGTAGTCTagtTtGAAG	chrX	95758129	+	5
GATCCTTGTAGTCTCCGTCGNRG	GATtCTTGTAGTgTCtGcCaTGG	chrX	95974310	-	5
GATCCTTGTAGTCTCCGTCGNRG	cATCaTTGTAGTCaCtGTtGGGG	chrX	97897855	+	5
GATCCTTGTAGTCTCCGTCGNRG	tAgCCTTGTAGTaTaCGTtGAAG	chrX	110661626	-	5
GATCCTTGTAGTCTCCGTCGNRG	cAgCCTTGTAtTCTaCGTgGCAG	chrX	111267470	-	5
GATCCTTGTAGTCTCCGTCGNRG	GATCCTTtTtGTtTCtGTtGTAG	chrX	113321222	-	5
GATCCTTGTAGTCTCCGTCGNRG	GATCtTTGTccTCcCCtTCGTAG	chrX	124610714	+	5
GATCCTTGTAGTCTCCGTCGNRG	cATCtTTGcAGTCTCCGTacTGG	chrX	127748628	-	5
GATCCTTGTAGTCTCCGTCGNRG	GATaCTTGTAGTtTgCcTCcCAG	chrX	127788749	-	5
GATCCTTGTAGTCTCCGTCGNRG	GATCCTTGTAGgaaCaGTtGCAG	chrX	133085507	-	5
GATCCTTGTAGTCTCCGTCGNRG	GAcaCTTGaAGTCTCCtTtGTAG	chrX	149269784	+	5
GATCCTTGTAGTCTCCGTCGNRG	aATCCTTGgAGTCagtGTCGGGG	chrX	149631005	-	5
GATCCTTGTAGTCTCCGTCGNRG	GATCaTTtTAGTCTCCaTatGGG	chrX	150041641	-	5
GATCCTTGTAGTCTCCGTCGNRG	GAcaCTTGcAGTCTCgGTtGGAG	chrX	153177230	+	5
GATCCTTGTAGTCTCCGTCGNRG	aATtCTTGgAGTCTCCtTCtCAG	chr18	708878	-	5
GATCCTTGTAGTCTCCGTCGNRG	GAaCCTcGTgGTtTCCGTgGAAG	chr18	4511101	-	5
GATCCTTGTAGTCTCCGTCGNRG	GcTCaTTGTAGTCTCaGgCtGGG	chr18	5491058	-	5
GATCCTTGTAGTCTCCGTCGNRG	cATCCTgtTgGTCTCCGTCaCAG	chr18	6742830	-	5
GATCCTTGTAGTCTCCGTCGNRG	GATCCTgGgAGcCTgtGTCGGGG	chr18	7385855	-	5
GATCCTTGTAGTCTCCGTCGNRG	GAcCCTTGaAGaCTCCaTaGTAG	chr18	23251781	+	5
GATCCTTGTAGTCTCCGTCGNRG	GATttTTGTgGTCTCtGTtGAAG	chr18	36013202	-	5
GATCCTTGTAGTCTCCGTCGNRG	GATCtTTGaAGTCTCtGgCaCAG	chr18	36329447	-	5
GATCCTTGTAGTCTCCGTCGNRG	GATCCTTtTtGTCTggGTaGTGG	chr18	47792199	-	5
GATCCTTGTAGTCTCCGTCGNRG	cATCCTTcTAGTCTtaGTaGCAG	chr18	51031648	+	5
GATCCTTGTAGTCTCCGTCGNRG	GATagTTGTAGTgTCaGTCaCAG	chr18	54764669	-	5
GATCCTTGTAGTCTCCGTCGNRG	GATCCTgGTgGTCTCtGagGTGG	chr18	58417230	+	5
GATCCTTGTAGTCTCCGTCGNRG	GATCtTTGTAGTtTCtGatGTGG	chr18	64581209	-	5
GATCCTTGTAGTCTCCGTCGNRG	agTCCcTGTAGTCTCtGTaGGAG	chr18	65131968	-	5
GATCCTTGTAGTCTCCGTCGNRG	GATCCTTGTAaTCTCaGaatGAG	chr18	67370259	+	5
GATCCTTGTAGTCTCCGTCGNRG	GcTCaTTGTcGTCTCtGTCcTGG	chr11	1242167	-	5
GATCCTTGTAGTCTCCGTCGNRG	GAgCCcTtcAGTgTCCGTCGGAG	chr11	2844502	+	5
GATCCTTGTAGTCTCCGTCGNRG	GATCCTTGTAGgCaCtGcCcTAG	chr11	7823357	-	5
GATCCTTGTAGTCTCCGTCGNRG	GATCCTTtcAtTCTtCGaCGCGG	chr11	10900666	+	5
GATCCTTGTAGTCTCCGTCGNRG	tActCTTGTAGTCTCCtTCtGAG	chr11	11053856	+	5
GATCCTTGTAGTCTCCGTCGNRG	tATCCTccTAtTCTCCGTCtGAG	chr11	14176317	+	5
GATCCTTGTAGTCTCCGTCGNRG	GATgCTgGTAGgCTCCcaCGCAG	chr11	20769943	-	5
GATCCTTGTAGTCTCCGTCGNRG	GATCCTTcTAtTtTCaGcCGCAG	chr11	45136645	-	5
GATCCTTGTAGTCTCCGTCGNRG	cATCCTTGTAGTaTaatTCGAAG	chr11	46482018	+	5
GATCCTTGTAGTCTCCGTCGNRG	tAgCCTTGTAGTaTaCtTCGAAG	chr11	48600542	-	5
GATCCTTGTAGTCTCCGTCGNRG	aATCCTTGTAGTtTtCaTCcTGG	chr11	50618405	+	5
GATCCTTGTAGTCTCCGTCGNRG	aATCtTTGTAGTCcCtGTgGCAG	chr11	55482012	-	5
GATCCTTGTAGTCTCCGTCGNRG	GATCtaTGTgGTCaCCGcCGAGG	chr11	61331610	-	5
GATCCTTGTAGTCTCCGTCGNRG	GATgCTTGTgGTCTCttTaGAGG	chr11	62205430	+	5
GATCCTTGTAGTCTCCGTCGNRG	GATCCTTGcAtTCTCaGctGAGG	chr11	62933574	+	5
GATCCTTGTAGTCTCCGTCGNRG	tATCCTTcTAtTCTCCaTCtGAG	chr11	63137234	-	5
GATCCTTGTAGTCTCCGTCGNRG	GATCCgTGctGTCTCCtTtGGAG	chr11	64270086	-	5
GATCCTTGTAGTCTCCGTCGNRG	tATCCTTGgAGTgTCCtTgGAGG	chr11	64855546	-	5
GATCCTTGTAGTCTCCGTCGNRG	tATCtTTGTAtTCTCCaTaGTAG	chr11	64951802	+	5
GATCCTTGTAGTCTCCGTCGNRG	GATCCTaGcAGTCTgCtTtGGAG	chr11	69686569	+	5
GATCCTTGTAGTCTCCGTCGNRG	ctTCaTTGTAGTCTCCGagGAAG	chr11	72019244	+	5
GATCCTTGTAGTCTCCGTCGNRG	GcTgCTTGTtGTtTCgGTCGTAG	chr11	72578982	+	5
GATCCTTGTAGTCTCCGTCGNRG	GAgCCTgcgtGTCTCCGTCGCAG	chr11	75609494	-	5
GATCCTTGTAGTCTCCGTCGNRG	tATgCTTGTAGTCTCaGctGAGG	chr11	76506036	+	5
GATCCTTGTAGTCTCCGTCGNRG	tATCCTTGTAGgCTtCcTaGCAG	chr11	83302630	-	5
GATCCTTGTAGTCTCCGTCGNRG	GATgCTcaTAGTCTCCtTtGGAG	chr11	88059913	+	5
GATCCTTGTAGTCTCCGTCGNRG	tATCCTTGaAGTCTCaGaaGAAG	chr11	95597515	-	5
GATCCTTGTAGTCTCCGTCGNRG	GATCCaTGTgGTCaCtGTaGTGG	chr11	110465977	+	5
GATCCTTGTAGTCTCCGTCGNRG	GATCCTTGcAGcCaCCtTgGGAG	chr11	112399596	+	5
GATCCTTGTAGTCTCCGTCGNRG	GATCCTTcTAGgCTCtGcCcAGG	chr11	119713320	-	5
GATCCTTGTAGTCTCCGTCGNRG	GcTCCTaGgAGgCTCCGTCcAGG	chr11	122647035	+	5
GATCCTTGTAGTCTCCGTCGNRG	GcTCCTTcTAGTCTCCaggGAAG	chr11	130585506	-	5
GATCCTTGTAGTCTCCGTCGNRG	GATCagTGgAGTCTCtGTgGGAG	chr11	131362083	-	5
GATCCTTGTAGTCTCCGTCGNRG	cATCtTTGTgGTCTCCtTtGCAG	chr11	133937961	-	5
GATCCTTGTAGTCTCCGTCGNRG	cATCaTgGaAGTCTCCtTCtTGG	chr8	594442	+	6
GATCCTTGTAGTCTCCGTCGNRG	GAgCCTTGTgGgCTtCtaCGCAG	chr8	667131	-	6
GATCCTTGTAGTCTCCGTCGNRG	ttTCCTTGcAGcCTCgGTgGAGG	chr8	1455571	+	6
GATCCTTGTAGTCTCCGTCGNRG	GAagCTTGcAGTCTCCtcaGCAG	chr8	1410163	-	6
GATCCTTGTAGTCTCCGTCGNRG	GATCCcgGTccTCTtCcTCGAAG	chr8	2173546	+	6
GATCCTTGTAGTCTCCGTCGNRG	GATaCTTGgAGTCTtCcagGTAG	chr8	2267683	+	6
GATCCTTGTAGTCTCCGTCGNRG	GAgCCTTGTgGaCaCaGTCaGAG	chr8	2263693	-	6
GATCCTTGTAGTCTCCGTCGNRG	GAgCCTTGTgGaCaCaGTCaGAG	chr8	2458021	+	6
GATCCTTGTAGTCTCCGTCGNRG	GATaCTTGgAGTCTtCcagGTAG	chr8	2454031	-	6
GATCCTTGTAGTCTCCGTCGNRG	GATCtgTGTAGaCcaCGTtGAGG	chr8	2740368	-	6
GATCCTTGTAGTCTCCGTCGNRG	GAaCCTgGgAcTCaCCGTCtGAG	chr8	2900870	+	6
GATCCTTGTAGTCTCCGTCGNRG	GATgCTTGaAaTCcCCcTCtGAG	chr8	4270852	+	6
GATCCTTGTAGTCTCCGTCGNRG	aATCCTTcTAGcCTttGTtGTGG	chr8	4484121	-	6
GATCCTTGTAGTCTCCGTCGNRG	GATCCTgGgAaTtTCtGTtGGAG	chr8	4591058	-	6
GATCCTTGTAGTCTCCGTCGNRG	GAcCCgTGgAGTCcaCGTCtCGG	chr8	4993971	+	6
GATCCTTGTAGTCTCCGTCGNRG	GATCCTTtTtGTCTtCtaaGAAG	chr8	5383188	+	6
GATCCTTGTAGTCTCCGTCGNRG	GATggTTaTAGTCTCaGTgaGAG	chr8	5304482	-	6
GATCCTTGTAGTCTCCGTCGNRG	tATCCTTGTAGTaTagtTtGAAG	chr8	5739988	+	6
GATCCTTGTAGTCTCCGTCGNRG	ccTCCTTGcAGTCTCCaTtcAAG	chr8	5674098	-	6
GATCCTTGTAGTCTCCGTCGNRG	tATgCTTGTcGTCTCCacCtGAG	chr8	5936915	+	6
GATCCTTGTAGTCTCCGTCGNRG	GATCCgTGgAtgCTCCcTCtCAG	chr8	6222786	+	6
GATCCTTGTAGTCTCCGTCGNRG	tATgCTTGTtcTCTCCtTCtTAG	chr8	6445064	-	6
GATCCTTGTAGTCTCCGTCGNRG	GAcCtTaGcAGTCTCtGTaGAAG	chr8	6731973	-	6
GATCCTTGTAGTCTCCGTCGNRG	cATCCTTGgAaTgTCCtTCcCAG	chr8	7390144	-	6
GATCCTTGTAGTCTCCGTCGNRG	GcctCTTGTAGTCTCtGcCtCAG	chr8	8575105	+	6
GATCCTTGTAGTCTCCGTCGNRG	tATCtTTGTtcTCTCCcTCaAAG	chr8	8904587	+	6
GATCCTTGTAGTCTCCGTCGNRG	GATCCcTGggGaCTCCtTCaCAG	chr8	9608614	+	6
GATCCTTGTAGTCTCCGTCGNRG	GATCtTTGTAtTgTCaaTtGGAG	chr8	9718069	+	6
GATCCTTGTAGTCTCCGTCGNRG	GgaCacTGTgGTCTCCcTCGGAG	chr8	10705728	-	6
GATCCTTGTAGTCTCCGTCGNRG	GATCtgaGcAGTCTCCcTtGCAG	chr8	10914649	+	6
GATCCTTGTAGTCTCCGTCGNRG	ctgCCaTGgAGTCTCCGTCcCAG	chr8	10925486	+	6
GATCCTTGTAGTCTCCGTCGNRG	GcTaCTTGgAccCTCCGTaGGGG	chr8	10979741	+	6
GATCCTTGTAGTCTCCGTCGNRG	GgTCCTTGTAcaCTCCtcCtAGG	chr8	11977352	-	6
GATCCTTGTAGTCTCCGTCGNRG	tAaCCTTGTccTCTCCcTCcCAG	chr8	12687366	-	6
GATCCTTGTAGTCTCCGTCGNRG	GATgCaTcTtGTCTCaGTaGTAG	chr8	14845245	+	6
GATCCTTGTAGTCTCCGTCGNRG	tgTCCTTaTAGTCTCaGcgGGAG	chr8	15520849	+	6
GATCCTTGTAGTCTCCGTCGNRG	GATCCTTGgtGTCattGTtGAGG	chr8	15653151	+	6
GATCCTTGTAGTCTCCGTCGNRG	GAcCCaTGTAtTCTaCGTaaGGG	chr8	15975718	+	6
GATCCTTGTAGTCTCCGTCGNRG	GAaaCTTGgAGTtTCttTCGTAG	chr8	16271739	-	6
GATCCTTGTAGTCTCCGTCGNRG	GATCCTTtaAGTgaCCtTCtAAG	chr8	17056144	-	6
GATCCTTGTAGTCTCCGTCGNRG	GATgtTTGTAGgCcCCGgCaTGG	chr8	17317340	+	6
GATCCTTGTAGTCTCCGTCGNRG	GtcaCTTGcAGTCcCCGTCaGAG	chr8	17331547	+	6
GATCCTTGTAGTCTCCGTCGNRG	GAaCCaTccAGTCTtCtTCGGAG	chr8	17338933	-	6
GATCCTTGTAGTCTCCGTCGNRG	aATCCaTGTAccCTtCGTCtAGG	chr8	17469098	+	6
GATCCTTGTAGTCTCCGTCGNRG	GAcCCcTGcAGTCaaCGTgGCAG	chr8	17555052	-	6
GATCCTTGTAGTCTCCGTCGNRG	ttTCCTgtaAGTCTCCGTCtCAG	chr8	17614407	-	6
GATCCTTGTAGTCTCCGTCGNRG	GAagCTTaTAGTCTagGTgGAAG	chr8	18989878	+	6
GATCCTTGTAGTCTCCGTCGNRG	GATCCTTtTAGaCaCCccaGGGG	chr8	19009120	+	6
GATCCTTGTAGTCTCCGTCGNRG	ttTtCTTGTAGTaTCaGTgGAAG	chr8	19051937	-	6
GATCCTTGTAGTCTCCGTCGNRG	GgTtCTgGTgtTCTCCGTCaGAG	chr8	19490502	-	6
GATCCTTGTAGTCTCCGTCGNRG	GATCCTTcTAcTCTtttTCcTGG	chr8	19567304	-	6
GATCCTTGTAGTCTCCGTCGNRG	GATCCTTGgtGcCTgCcTCtGAG	chr8	19717920	-	6
GATCCTTGTAGTCTCCGTCGNRG	GATgCTTGgAGcCTCCaTatGGG	chr8	19855021	-	6
GATCCTTGTAGTCTCCGTCGNRG	atTCCTTGTAGaaTCCcTCtAAG	chr8	20949947	+	6
GATCCTTGTAGTCTCCGTCGNRG	GAgCCTTGcAGTCTaCaagGAGG	chr8	21177816	+	6
GATCCTTGTAGTCTCCGTCGNRG	GATtCTTGagGTCTgCaTCaCAG	chr8	21666438	-	6
GATCCTTGTAGTCTCCGTCGNRG	GATggTTtaAGTCTCaGTCcCAG	chr8	21673767	-	6
GATCCTTGTAGTCTCCGTCGNRG	GAgCtTTGcAGTCTCCtcCtGGG	chr8	22208723	+	6
GATCCTTGTAGTCTCCGTCGNRG	GcTCCaTGTAGTCataGcCGCAG	chr8	22209616	-	6
GATCCTTGTAGTCTCCGTCGNRG	GtcCCTTcTAGTCaCaGTgGAGG	chr8	22625095	-	6
GATCCTTGTAGTCTCCGTCGNRG	GATCCTgGaAGgCTgaGTtGCAG	chr8	22968074	+	6
GATCCTTGTAGTCTCCGTCGNRG	GtTCgTcGTcGTCatCGTCGCGG	chr8	23103147	+	6
GATCCTTGTAGTCTCCGTCGNRG	GtTCaTTtTtGTCTCCtTCcTAG	chr8	23456492	+	6
GATCCTTGTAGTCTCCGTCGNRG	tAcCaTTaTAGTaTCCGTCtGAG	chr8	23754609	+	6
GATCCTTGTAGTCTCCGTCGNRG	GgTttTTGTAGTCTtCGTtaCAG	chr8	24098728	-	6
GATCCTTGTAGTCTCCGTCGNRG	GAgCCTTtTAGTCcCaGctGGAG	chr8	24496112	-	6
GATCCTTGTAGTCTCCGTCGNRG	GATCCTTcTtcTtTCCaTgGAAG	chr8	25116926	-	6
GATCCTTGTAGTCTCCGTCGNRG	GtTaCTaGTAcTCTCCtTCcTAG	chr8	25134324	-	6
GATCCTTGTAGTCTCCGTCGNRG	tAaCCTgaTAGcCTCCGTCcTGG	chr8	25236238	+	6
GATCCTTGTAGTCTCCGTCGNRG	GAaCCTTGcAGTaTCtGggGAAG	chr8	26247864	+	6
GATCCTTGTAGTCTCCGTCGNRG	GATCCTgccAGgCTCCccCGGGG	chr8	27012814	+	6
GATCCTTGTAGTCTCCGTCGNRG	GcTCCcTGTtGTCTggGTCtAGG	chr8	27376172	-	6
GATCCTTGTAGTCTCCGTCGNRG	tATCCTacTgGTCTCCcTaGGAG	chr8	28134186	-	6
GATCCTTGTAGTCTCCGTCGNRG	GcTCtTTGTcaTCgCCGTCtCGG	chr8	28190365	-	6
GATCCTTGTAGTCTCCGTCGNRG	aATCCTTGTAtTCaCaaTtGGAG	chr8	28464213	+	6
GATCCTTGTAGTCTCCGTCGNRG	GATagTTtTAGTCTCttTtGCAG	chr8	28792434	-	6
GATCCTTGTAGTCTCCGTCGNRG	cATCCgTGTAGTCaCttTCcTGG	chr8	29125616	-	6
GATCCTTGTAGTCTCCGTCGNRG	GgTtCTTcTgGTCTCtcTCGAGG	chr8	29687835	+	6
GATCCTTGTAGTCTCCGTCGNRG	aATCCTgaTAGcCTCCcTCtGGG	chr8	29732367	+	6
GATCCTTGTAGTCTCCGTCGNRG	cATgCcTGTAGTCcCaGTCcCAG	chr8	30796513	-	6
GATCCTTGTAGTCTCCGTCGNRG	cATCCTTcTAcctaCCGTCGTGG	chr8	31422549	-	6
GATCCTTGTAGTCTCCGTCGNRG	GATCtTTtTtGTCTttGTtGGAG	chr8	32338302	+	6
GATCCTTGTAGTCTCCGTCGNRG	GAgCCTTGagGTCaCtGTtGAAG	chr8	32631296	-	6
GATCCTTGTAGTCTCCGTCGNRG	aATaCTTGTtGTCTCtGTgaTGG	chr8	33864744	+	6
GATCCTTGTAGTCTCCGTCGNRG	GAgCCTTGTAGTaTagtTtGAAG	chr8	34219659	-	6
GATCCTTGTAGTCTCCGTCGNRG	GAaCCTTGaAGTCTCtcTtaGAG	chr8	34840598	-	6
GATCCTTGTAGTCTCCGTCGNRG	GtTgCTTGTgtTCTCCcTCcCGG	chr8	35899651	-	6
GATCCTTGTAGTCTCCGTCGNRG	GATaCTTGTtaTCcCCcTtGTAG	chr8	36248965	-	6
GATCCTTGTAGTCTCCGTCGNRG	GcTCCcTGTgGcCTCCcTCtGGG	chr8	36980942	+	6
GATCCTTGTAGTCTCCGTCGNRG	GATCCTTaTgGaCcCCtTCaGGG	chr8	37889127	+	6
GATCCTTGTAGTCTCCGTCGNRG	GATgCTTGTAGTCaCatgtGCGG	chr8	38266149	+	6
GATCCTTGTAGTCTCCGTCGNRG	GtTCCTgGTAGTCaagGTaGTGG	chr8	38407275	+	6
GATCCTTGTAGTCTCCGTCGNRG	cAgaCTTGTAGTCTCCaTgcAAG	chr8	38317902	-	6
GATCCTTGTAGTCTCCGTCGNRG	cATCCTTGagGTCaCCtTCtTGG	chr8	39206634	+	6
GATCCTTGTAGTCTCCGTCGNRG	GcTCCTTccAtTCTCCGcaGTAG	chr8	40334175	+	6
GATCCTTGTAGTCTCCGTCGNRG	GgTCCTTGTttTCTgCtTCaTAG	chr8	40426363	-	6
GATCCTTGTAGTCTCCGTCGNRG	GtcCCTgGaAGTCTCCtTCtCAG	chr8	40867648	+	6
GATCCTTGTAGTCTCCGTCGNRG	GgTgCTTGTAGaCTCgGgCaTGG	chr8	41540236	+	6
GATCCTTGTAGTCTCCGTCGNRG	GATCCagagAGTCTCCGcCaGAG	chr8	41889651	+	6
GATCCTTGTAGTCTCCGTCGNRG	GATgCTTtTAGTCTaCtggGGAG	chr8	41988956	+	6
GATCCTTGTAGTCTCCGTCGNRG	GcTCCTTtTtGTCcCCtTaGAGG	chr8	42694653	+	6
GATCCTTGTAGTCTCCGTCGNRG	GATtCTTGTcGTgTgtGaCGTGG	chr8	43466131	+	6
GATCCTTGTAGTCTCCGTCGNRG	GATCCcaGTAGTCTCCcagtAGG	chr8	43534180	+	6
GATCCTTGTAGTCTCCGTCGNRG	cATCCTTcTAGTCTtttTCtGAG	chr8	43755387	-	6
GATCCTTGTAGTCTCCGTCGNRG	ctTCCTTGTAGTtTtCaTCtGGG	chr8	43816407	-	6
GATCCTTGTAGTCTCCGTCGNRG	cATCtTTGTAGTtTCtaTCtGGG	chr8	43891952	-	6
GATCCTTGTAGTCTCCGTCGNRG	GtTCCTTGTAGTtTttaTCtAGG	chr8	46063649	-	6
GATCCTTGTAGTCTCCGTCGNRG	aATgCTTGTAGcCTCCcctGGAG	chr8	46190927	+	6
GATCCTTGTAGTCTCCGTCGNRG	tgTCCTTGTtGTCTCttTtGGAG	chr8	46206763	-	6
GATCCTTGTAGTCTCCGTCGNRG	aATgCTgGgAGTCTCCaTaGGAG	chr8	46248583	+	6
GATCCTTGTAGTCTCCGTCGNRG	aATgCTgGTAGTCTCCcatGAAG	chr8	46336700	+	6
GATCCTTGTAGTCTCCGTCGNRG	tAgCCTTGTAGTaTaCtTtGAAG	chr8	46612618	-	6
GATCCTTGTAGTCTCCGTCGNRG	tAgCCTTGTAGTaTCatTtGAAG	chr8	46834579	-	6
GATCCTTGTAGTCTCCGTCGNRG	GATCaTgGaAcTCTgCGTgGGGG	chr8	47134111	-	6
GATCCTTGTAGTCTCCGTCGNRG	GATtCTTGTtGcCTCtcTCcAGG	chr8	47360292	-	6
GATCCTTGTAGTCTCCGTCGNRG	GAaCCTgGgAGgCTCCaTCaGGG	chr8	47481559	+	6
GATCCTTGTAGTCTCCGTCGNRG	GtTCCagGTAGTtTCtGTCtAAG	chr8	49192508	+	6
GATCCTTGTAGTCTCCGTCGNRG	GATtCTTGTAGcCTgCtggGGAG	chr8	49152549	-	6
GATCCTTGTAGTCTCCGTCGNRG	cATaCcTGTAGTCTCaGctGAGG	chr8	49237750	+	6
GATCCTTGTAGTCTCCGTCGNRG	aAgCCTTGTAtTCTgCtTCcCAG	chr8	49186236	-	6
GATCCTTGTAGTCTCCGTCGNRG	GATCtTaGTgGTCTCatTCtTGG	chr8	49366569	+	6
GATCCTTGTAGTCTCCGTCGNRG	GgTCCgTGcAGctTCCGTaGCAG	chr8	50039907	-	6
GATCCTTGTAGTCTCCGTCGNRG	GATCCTTGTtaTCcatGTgGCAG	chr8	50215832	-	6
GATCCTTGTAGTCTCCGTCGNRG	cATCCTTGTAtgCTgCaTCaTGG	chr8	50804044	+	6
GATCCTTGTAGTCTCCGTCGNRG	tAgCCTTGTAGTaTCatTtGAAG	chr8	52030357	-	6
GATCCTTGTAGTCTCCGTCGNRG	GcTCCTctTAtTCTCCtTCcAGG	chr8	52126728	-	6
GATCCTTGTAGTCTCCGTCGNRG	tATCCTTtTAcTCTgaGTCtAGG	chr8	52181240	-	6
GATCCTTGTAGTCTCCGTCGNRG	GAcCCTgGgAGaCTCCGctGGGG	chr8	52714596	+	6
GATCCTTGTAGTCTCCGTCGNRG	tATCCTTGctGcCTCaGTaGGAG	chr8	53837742	-	6
GATCCTTGTAGTCTCCGTCGNRG	ctTCCTTaTgGTCTCCaTCaAAG	chr8	53857374	-	6
GATCCTTGTAGTCTCCGTCGNRG	GATgCTTGaAGTCTaaGatGAAG	chr8	55011967	-	6
GATCCTTGTAGTCTCCGTCGNRG	GgTCtTTGTtGTCTCaGggGTGG	chr8	55614750	+	6
GATCCTTGTAGTCTCCGTCGNRG	GAcCCTTtTAGTCaCtGgaGTGG	chr8	55670041	-	6
GATCCTTGTAGTCTCCGTCGNRG	tAgCCTTGTAGTaTaCtTtGAAG	chr8	56139318	+	6
GATCCTTGTAGTCTCCGTCGNRG	GgTggTgGTAGTCTCaGTtGGAG	chr8	56987501	-	6
GATCCTTGTAGTCTCCGTCGNRG	GtgCCTTGTAGTtTtCcTtGCAG	chr8	57263799	+	6
GATCCTTGTAGTCTCCGTCGNRG	tAgCCTTGTAGTaTaCtTtGAAG	chr8	58199968	+	6
GATCCTTGTAGTCTCCGTCGNRG	GATCCTTGTAactTCCcTttGAG	chr8	58855979	+	6
GATCCTTGTAGTCTCCGTCGNRG	GtTtCTTGgtGTaTCCGTtGAAG	chr8	59405276	+	6
GATCCTTGTAGTCTCCGTCGNRG	GATCCaaGTAGTCTtCacaGAAG	chr8	60361281	+	6
GATCCTTGTAGTCTCCGTCGNRG	cATgCTTGTAtTCTCCaaaGGGG	chr8	60416561	+	6
GATCCTTGTAGTCTCCGTCGNRG	GAaCCaTGTttTCTaCGTCtAGG	chr8	61045627	-	6
GATCCTTGTAGTCTCCGTCGNRG	GATCaTTGTAGcCTggaTtGGAG	chr8	61473630	+	6
GATCCTTGTAGTCTCCGTCGNRG	GATCCTTGTAGctTCCcattAAG	chr8	61423044	-	6
GATCCTTGTAGTCTCCGTCGNRG	cAaaCTTcTAGTCTCCcTCtAGG	chr8	61743711	+	6
GATCCTTGTAGTCTCCGTCGNRG	tAgCCTTGTAGTaTagGTtGAAG	chr8	61993198	-	6
GATCCTTGTAGTCTCCGTCGNRG	cAaCCTTGTtGTCcgCGTCtGAG	chr8	62144557	+	6
GATCCTTGTAGTCTCCGTCGNRG	cATCaTTGTtGcCcaCGTCGAGG	chr8	62233714	-	6
GATCCTTGTAGTCTCCGTCGNRG	GATaCTTtTAcTCTCCccCtAGG	chr8	63787896	+	6
GATCCTTGTAGTCTCCGTCGNRG	GAgCCTTGTctTCTgCcTCaGAG	chr8	63841728	+	6
GATCCTTGTAGTCTCCGTCGNRG	GATaCTTGgAGTtTtCtTtGTAG	chr8	63915808	-	6
GATCCTTGTAGTCTCCGTCGNRG	GATatTTGTtGaCTCCtTCaTGG	chr8	64048510	+	6
GATCCTTGTAGTCTCCGTCGNRG	aATaCTTGaAcTCTCCaTtGAGG	chr8	64844885	+	6
GATCCTTGTAGTCTCCGTCGNRG	tAgCCTTGTAGTaTagtTCGAAG	chr8	66322529	-	6
GATCCTTGTAGTCTCCGTCGNRG	GgTCCcTGcgGTCTCCGcgGTGG	chr8	66505424	-	6
GATCCTTGTAGTCTCCGTCGNRG	tATCCTTtTgGTtTCCaTCcTGG	chr8	66905006	-	6
GATCCTTGTAGTCTCCGTCGNRG	GtTCCcacTAGTCTCCaTCtAGG	chr8	66915760	-	6
GATCCTTGTAGTCTCCGTCGNRG	GcTCCcTGaAGcCTCCcTaGAAG	chr8	67388862	+	6
GATCCTTGTAGTCTCCGTCGNRG	GATaCTTcTgGTtTCtGTgGCAG	chr8	67499259	+	6
GATCCTTGTAGTCTCCGTCGNRG	tcTtCTTcTAGTCTCtGTgGAAG	chr8	67656033	+	6
GATCCTTGTAGTCTCCGTCGNRG	GgTgCTTGaAGTgTCaGTgGCAG	chr8	67694218	+	6
GATCCTTGTAGTCTCCGTCGNRG	GATCCTTGgAaTCTtCccaGCAG	chr8	68120985	+	6
GATCCTTGTAGTCTCCGTCGNRG	GATCCTTaaAcTCTCaGcCcAAG	chr8	68371550	-	6
GATCCTTGTAGTCTCCGTCGNRG	cAaCCcTGTAccCTCCGTaGGAG	chr8	69741408	+	6
GATCCTTGTAGTCTCCGTCGNRG	GcTCCTTGTtGTCTCCaaacCAG	chr8	70440019	+	6
GATCCTTGTAGTCTCCGTCGNRG	aATCaaTGTAGgCTCCtTCcTGG	chr8	71371382	-	6
GATCCTTGTAGTCTCCGTCGNRG	GATtCTTGTgGTCTCaaTgtTGG	chr8	71622749	-	6
GATCCTTGTAGTCTCCGTCGNRG	GAgCCTTagtGTCcCCtTCGTGG	chr8	73285465	+	6
GATCCTTGTAGTCTCCGTCGNRG	GAgCCTaGaAGTCTCCtcCcCAG	chr8	73388991	-	6
GATCCTTGTAGTCTCCGTCGNRG	GATatTTGTAaTCTCttTgGGAG	chr8	74183345	+	6
GATCCTTGTAGTCTCCGTCGNRG	GATgaTTaTAcTCTtCGTtGTAG	chr8	74229742	-	6
GATCCTTGTAGTCTCCGTCGNRG	GtaCtTTGTAcTCTCCtTCaGAG	chr8	75537969	+	6
GATCCTTGTAGTCTCCGTCGNRG	tAgCCTTGTAGTaTaCtTtGAAG	chr8	75447021	-	6
GATCCTTGTAGTCTCCGTCGNRG	GATCCTTcTAcTCcCatgCGGAG	chr8	75923984	+	6
GATCCTTGTAGTCTCCGTCGNRG	GAgCCTTGTAGTaTagtTtGAAG	chr8	76631493	+	6
GATCCTTGTAGTCTCCGTCGNRG	GATCCcTtaAGTCTtaGTCtCAG	chr8	79193192	-	6
GATCCTTGTAGTCTCCGTCGNRG	GtTCCTTGTgGTCTagGctGGAG	chr8	79193601	-	6
GATCCTTGTAGTCTCCGTCGNRG	tATCCTTGTAaTaTCtGTaaGAG	chr8	79595703	-	6
GATCCTTGTAGTCTCCGTCGNRG	GAcCCTTGaAGaCgCCtTaGAGG	chr8	80586793	+	6
GATCCTTGTAGTCTCCGTCGNRG	aATtCTaGTAaTCTCCcTaGGAG	chr8	81505249	-	6
GATCCTTGTAGTCTCCGTCGNRG	GATCtcTGTAGTCTgttTCtTAG	chr8	82320461	-	6
GATCCTTGTAGTCTCCGTCGNRG	cAaCCTTGcAGTCTCttTCtTAG	chr8	84855144	+	6
GATCCTTGTAGTCTCCGTCGNRG	GAcCCTccTAGgacCCGTCGGGG	chr8	86343043	+	6
GATCCTTGTAGTCTCCGTCGNRG	GATCCaTaTtGTCTCtGcCcAAG	chr8	86840509	-	6
GATCCTTGTAGTCTCCGTCGNRG	tAgCCTTGTAGTaTCatTtGAAG	chr8	89023693	+	6
GATCCTTGTAGTCTCCGTCGNRG	GtcCCTTGTtcTCTCCcTCtAAG	chr8	89448447	+	6
GATCCTTGTAGTCTCCGTCGNRG	GcTCaTTGcAGcCTCCGcCtCAG	chr8	90589869	-	6
GATCCTTGTAGTCTCCGTCGNRG	GAgCCTTGaAGTtTgCtTgGAGG	chr8	93505733	-	6
GATCCTTGTAGTCTCCGTCGNRG	cATCCaTGTAGgCTCacTCaCAG	chr8	93598275	+	6
GATCCTTGTAGTCTCCGTCGNRG	tATCaTTGcAGTCaCCaTCtTAG	chr8	93675129	+	6
GATCCTTGTAGTCTCCGTCGNRG	GcTggaTGTAaTCTCtGTCGAGG	chr8	94036241	-	6
GATCCTTGTAGTCTCCGTCGNRG	cATCCTTtTctTCTCgGTCcAAG	chr8	94170855	+	6
GATCCTTGTAGTCTCCGTCGNRG	cATCCTTGTAGgCTtgtTaGGAG	chr8	94379965	+	6
GATCCTTGTAGTCTCCGTCGNRG	GATgCTTGTAGgCTCaGcttTGG	chr8	95003057	+	6
GATCCTTGTAGTCTCCGTCGNRG	GATCCTccTgGTCgCgGaCGCAG	chr8	95133959	-	6
GATCCTTGTAGTCTCCGTCGNRG	ttTgCTTGTgGTCTCaGTCtTAG	chr8	95750872	+	6
GATCCTTGTAGTCTCCGTCGNRG	tATCCaTGTAGcCTgtGTCcTAG	chr8	95920529	-	6
GATCCTTGTAGTCTCCGTCGNRG	GAcCCTgGgAGTaTCCaTgGCGG	chr8	96160674	+	6
GATCCTTGTAGTCTCCGTCGNRG	cATCCTTtggGTCTCCtTCtCAG	chr8	97049329	-	6
GATCCTTGTAGTCTCCGTCGNRG	tATCCTTGTAGTaTagtTtGAAG	chr8	97535312	-	6
GATCCTTGTAGTCTCCGTCGNRG	ccTCCTTtTAGTCTttGTCtGAG	chr8	98724603	-	6
GATCCTTGTAGTCTCCGTCGNRG	tAgCCTTGTAGTaTaCtTtGAAG	chr8	99082861	+	6
GATCCTTGTAGTCTCCGTCGNRG	cATgCcTGTAGTCcCCaTaGTAG	chr8	99658949	-	6
GATCCTTGTAGTCTCCGTCGNRG	tAgCCTTGaAGTCTCCagCtCAG	chr8	100641455	-	6
GATCCTTGTAGTCTCCGTCGNRG	GAcgCcTGTAGTCcCaGTCtTAG	chr8	101258478	+	6
GATCCTTGTAGTCTCCGTCGNRG	cATCCTgGgAaTCTCCGgCcTAG	chr8	102670506	+	6
GATCCTTGTAGTCTCCGTCGNRG	GgTCCTgGTgGTCTCtGgCtGGG	chr8	102783611	+	6
GATCCTTGTAGTCTCCGTCGNRG	GAgCCTTcTAGTtTggGTCtTAG	chr8	103637011	-	6
GATCCTTGTAGTCTCCGTCGNRG	tAgCCTTGTAGTaTaCtTtGAAG	chr8	103663873	-	6
GATCCTTGTAGTCTCCGTCGNRG	ttTCCTTaTAGTCTCaGagGAAG	chr8	103884538	-	6
GATCCTTGTAGTCTCCGTCGNRG	aATCCTTGTttTCTCaGaCcTAG	chr8	104262460	+	6
GATCCTTGTAGTCTCCGTCGNRG	GATCCagGaAtTCTCCtTCtAGG	chr8	104711432	+	6
GATCCTTGTAGTCTCCGTCGNRG	GAaCCaTGaAGTCTCttTCcTGG	chr8	104942060	+	6
GATCCTTGTAGTCTCCGTCGNRG	GATtCcTGaAGTCTCCccaGAAG	chr8	105022299	-	6
GATCCTTGTAGTCTCCGTCGNRG	GATCtTgGTtGTCTtCtTtGAAG	chr8	105430329	-	6
GATCCTTGTAGTCTCCGTCGNRG	tAgCCTTGTAGTaTaCtTtGAAG	chr8	106742537	-	6
GATCCTTGTAGTCTCCGTCGNRG	GtTCCTTGgAGTCaggGTCcTGG	chr8	107697056	-	6
GATCCTTGTAGTCTCCGTCGNRG	tATCCTTGTAGTCaCatatGCAG	chr8	108719020	+	6
GATCCTTGTAGTCTCCGTCGNRG	GATCCTTGTAGaaaCCtcaGGGG	chr8	109152320	-	6
GATCCTTGTAGTCTCCGTCGNRG	GATCCTctTAGTCTCaaTtcCAG	chr8	109464873	-	6
GATCCTTGTAGTCTCCGTCGNRG	GATCCaaGaAcTCTCCcTtGGGG	chr8	109679444	+	6
GATCCTTGTAGTCTCCGTCGNRG	GATCCTgGTtGTgTCtGTgaGAG	chr8	109911329	-	6
GATCCTTGTAGTCTCCGTCGNRG	GATCCTcaTAGTgTCaaTgGGAG	chr8	110661335	+	6
GATCCTTGTAGTCTCCGTCGNRG	tATgCTTGTtGTCTgCtTCcTAG	chr8	111006750	+	6
GATCCTTGTAGTCTCCGTCGNRG	GAaCaTTtTAGTaTgCtTCGTGG	chr8	111725391	-	6
GATCCTTGTAGTCTCCGTCGNRG	GATtCTcaTAtTCTCaGTaGGGG	chr8	112592263	-	6
GATCCTTGTAGTCTCCGTCGNRG	tAgCCTTGTAGTaTagtTCGAAG	chr8	112662262	-	6
GATCCTTGTAGTCTCCGTCGNRG	GtTCCcTGTAtTCTtgGTCaTAG	chr8	113147959	+	6
GATCCTTGTAGTCTCCGTCGNRG	GATtCTTtTgGTCTCaGgaGAGG	chr8	113444972	-	6
GATCCTTGTAGTCTCCGTCGNRG	aATCCTTaTAcTCTCttTtGGGG	chr8	114381391	-	6
GATCCTTGTAGTCTCCGTCGNRG	cATgCcTGTAGTCTCCacaGGAG	chr8	116099137	+	6
GATCCTTGTAGTCTCCGTCGNRG	GATCCTTGgtGTgTCtGTgaGGG	chr8	116905773	+	6
GATCCTTGTAGTCTCCGTCGNRG	GtTgCTTGTAGTCTagaTgGCAG	chr8	116951884	+	6
GATCCTTGTAGTCTCCGTCGNRG	aATCCTTaaAaTCTCCcTtGTAG	chr8	117174891	-	6
GATCCTTGTAGTCTCCGTCGNRG	GATCtTTGTcGgCTgtGTCaAAG	chr8	117306805	+	6
GATCCTTGTAGTCTCCGTCGNRG	GATaCTTcTtaTCTCCtTCtGGG	chr8	117583953	-	6
GATCCTTGTAGTCTCCGTCGNRG	GcTtCTTaTAGTCTtaGTCtCAG	chr8	117771699	+	6
GATCCTTGTAGTCTCCGTCGNRG	GAgaCTTGTtGTCTCCactGTAG	chr8	117877404	+	6
GATCCTTGTAGTCTCCGTCGNRG	GATCCTgGTgGaCTCtGgaGTGG	chr8	118489891	+	6
GATCCTTGTAGTCTCCGTCGNRG	GcTCCTTGaAGcCTCCccaGAAG	chr8	118892462	+	6
GATCCTTGTAGTCTCCGTCGNRG	GATgCaTGTAGaaTCaGTCcTGG	chr8	119071661	+	6
GATCCTTGTAGTCTCCGTCGNRG	cATCCTTGTAGTagagGTaGAGG	chr8	119221631	-	6
GATCCTTGTAGTCTCCGTCGNRG	GATCCTgGaAGTgTCCcTgaCGG	chr8	120516081	+	6
GATCCTTGTAGTCTCCGTCGNRG	cATCCTTGaAGgaTtCGTaGAAG	chr8	121576187	+	6
GATCCTTGTAGTCTCCGTCGNRG	GATCCTTGTcacCTCaaTCtTGG	chr8	121525646	-	6
GATCCTTGTAGTCTCCGTCGNRG	cActCTTGTgGTCTCCaTgGCAG	chr8	122694054	+	6
GATCCTTGTAGTCTCCGTCGNRG	GtTCCcTGcAacCTCCcTCGAGG	chr8	123169498	-	6
GATCCTTGTAGTCTCCGTCGNRG	tATCCTTGTAGTaTagtTtGAAG	chr8	123861381	+	6
GATCCTTGTAGTCTCCGTCGNRG	GgTCCTTcTAGTCaCaGgtGTGG	chr8	123956205	+	6
GATCCTTGTAGTCTCCGTCGNRG	GATCCTTGTttaCaCCaTgGTGG	chr8	124778815	+	6
GATCCTTGTAGTCTCCGTCGNRG	GATatTTGTAagCTgCtTCGAAG	chr8	125078873	-	6
GATCCTTGTAGTCTCCGTCGNRG	tAgCCTTGTAGTaTagtTCGAAG	chr8	125197597	+	6
GATCCTTGTAGTCTCCGTCGNRG	GcTCtTTGTtGgCTtCtTCGGGG	chr8	125388376	-	6
GATCCTTGTAGTCTCCGTCGNRG	cATaCagGTAaTCTCCGTtGTAG	chr8	126261616	-	6
GATCCTTGTAGTCTCCGTCGNRG	GATCCTTGTAtTCaCttgCaAAG	chr8	127863027	-	6
GATCCTTGTAGTCTCCGTCGNRG	GAgCCTTGTtGTCTCtaagGAAG	chr8	127976052	+	6
GATCCTTGTAGTCTCCGTCGNRG	GtTCCcTGTAGatTCCcTtGAGG	chr8	128583864	+	6
GATCCTTGTAGTCTCCGTCGNRG	GATCCTaGTcGTgTtCcTCtGAG	chr8	129270823	+	6
GATCCTTGTAGTCTCCGTCGNRG	GAgCCTTGTgGcCTCaGTgaAAG	chr8	129713388	+	6
GATCCTTGTAGTCTCCGTCGNRG	aATCCagGaAGgCTCCcTCGAGG	chr8	131009729	+	6
GATCCTTGTAGTCTCCGTCGNRG	GcTCCTTcTAGTtcCCtTgGTGG	chr8	131196887	+	6
GATCCTTGTAGTCTCCGTCGNRG	cAgCtTTtTAGTCTCCGcaGGAG	chr8	131787443	+	6
GATCCTTGTAGTCTCCGTCGNRG	GATCCTTGgAGTtTagaTtGTAG	chr8	132185705	+	6
GATCCTTGTAGTCTCCGTCGNRG	GcTtCTTGTAGTCTCCagtcAAG	chr8	132185972	-	6
GATCCTTGTAGTCTCCGTCGNRG	GATCaTTtTAGgCaCCaTtGCAG	chr8	132470921	+	6
GATCCTTGTAGTCTCCGTCGNRG	GActCTTGaAtTCTCCtTtGAAG	chr8	132559372	+	6
GATCCTTGTAGTCTCCGTCGNRG	GgTCCTTGTAGTaTCaGcatCAG	chr8	132614753	+	6
GATCCTTGTAGTCTCCGTCGNRG	GATatTgGTAGTCaCCGagGGAG	chr8	132878705	-	6
GATCCTTGTAGTCTCCGTCGNRG	GATCCTTGTgaaCTCtGTttAAG	chr8	133082051	+	6
GATCCTTGTAGTCTCCGTCGNRG	ctTCCTTGTAGgCTCaGagGAAG	chr8	133219220	-	6
GATCCTTGTAGTCTCCGTCGNRG	cAgCCcTGTAGcCTCCcTCcAAG	chr8	133496082	-	6
GATCCTTGTAGTCTCCGTCGNRG	GgTCCTTGcAagCcCCGTtGAAG	chr8	133634858	+	6
GATCCTTGTAGTCTCCGTCGNRG	GtTCCTTGTgcTCTgCcTCcAGG	chr8	133919050	-	6
GATCCTTGTAGTCTCCGTCGNRG	GATttTTGTAcTCTCCtcCtGGG	chr8	134183873	+	6
GATCCTTGTAGTCTCCGTCGNRG	tATCtgTGcAGTCTCCtTCtAGG	chr8	134399658	+	6
GATCCTTGTAGTCTCCGTCGNRG	GgTCtcTGTtGaCTCCGTgGCAG	chr8	134399305	-	6
GATCCTTGTAGTCTCCGTCGNRG	GATtCTTGTgGgCTCtGctGGAG	chr8	134953814	+	6
GATCCTTGTAGTCTCCGTCGNRG	aATCaaTGTAGTaTCaGTCtCAG	chr8	135292315	-	6
GATCCTTGTAGTCTCCGTCGNRG	ctTCCaTcTAGTCTCCcTCcTGG	chr8	135449276	+	6
GATCCTTGTAGTCTCCGTCGNRG	GAcCCTTaTAtTCTaCcTtGAAG	chr8	135778823	-	6
GATCCTTGTAGTCTCCGTCGNRG	GATCCTgtTAGcCTtCcTaGCAG	chr8	135861801	-	6
GATCCTTGTAGTCTCCGTCGNRG	tgTCCcTGTAGTCTCaGTtaCAG	chr8	136318654	-	6
GATCCTTGTAGTCTCCGTCGNRG	ttTCCTTaTAtTCTCCtTCtGGG	chr8	136781988	-	6
GATCCTTGTAGTCTCCGTCGNRG	GtTCCcaGTAGTCTCCagaGCAG	chr8	136789856	-	6
GATCCTTGTAGTCTCCGTCGNRG	GATgtTTGTAGTaTCaaTCtTAG	chr8	137205698	+	6
GATCCTTGTAGTCTCCGTCGNRG	cATCCTTtTAGaCTCgGaCaGGG	chr8	137937896	-	6
GATCCTTGTAGTCTCCGTCGNRG	GcTCCTgcaAGTCTtCaTCGCAG	chr8	137961901	-	6
GATCCTTGTAGTCTCCGTCGNRG	GATCacTGTAGagTCCaTCaGGG	chr8	138138128	-	6
GATCCTTGTAGTCTCCGTCGNRG	tcTCCTTGTAcTCcCCGaCtAAG	chr8	138608423	+	6
GATCCTTGTAGTCTCCGTCGNRG	GAgCCTTGaAGTCTggaTCtAGG	chr8	138758941	-	6
GATCCTTGTAGTCTCCGTCGNRG	GATCacTGTtaTCTCCcTCaGAG	chr8	138818426	-	6
GATCCTTGTAGTCTCCGTCGNRG	GATCCTTGgttcCTCaGTgGCAG	chr8	138919454	-	6
GATCCTTGTAGTCTCCGTCGNRG	GcTCCTTGaAtatTCCaTCGGAG	chr8	139112400	-	6
GATCCTTGTAGTCTCCGTCGNRG	cATaCTctTgGTCTCCGTgGGAG	chr8	139200845	-	6
GATCCTTGTAGTCTCCGTCGNRG	GATCCaTtcAGTCaCCtTgGAAG	chr8	139241005	-	6
GATCCTTGTAGTCTCCGTCGNRG	GATCaTgGTAGTCTCttTtcTGG	chr8	139281147	-	6
GATCCTTGTAGTCTCCGTCGNRG	GAgCCcTtTAGaCTCtGTCcTGG	chr8	139838031	-	6
GATCCTTGTAGTCTCCGTCGNRG	GcTCCTTGacGTCTCCccaGAAG	chr8	139827839	-	6
GATCCTTGTAGTCTCCGTCGNRG	GATgCcTcTtGcCTCCtTCGGGG	chr8	140364113	-	6
GATCCTTGTAGTCTCCGTCGNRG	GATCCTTGcAGTaTggGaCtGAG	chr8	140480289	+	6
GATCCTTGTAGTCTCCGTCGNRG	GAgCCTcGTgGTCTaCcaCGTGG	chr8	141357079	-	6
GATCCTTGTAGTCTCCGTCGNRG	GATgCTTGTAGTgatgGTgGTGG	chr8	141469693	+	6
GATCCTTGTAGTCTCCGTCGNRG	GATCaagaTAGcCTCCGTCaAGG	chr8	141757314	+	6
GATCCTTGTAGTCTCCGTCGNRG	GcTCCTcaTAGTCaCgGTCcTGG	chr8	141914285	-	6
GATCCTTGTAGTCTCCGTCGNRG	GgTCCcTGcAGgCTCCaTgGTGG	chr8	143089222	-	6
GATCCTTGTAGTCTCCGTCGNRG	GcTCCagGTgGTCTgCGTCcAGG	chr8	143279364	-	6
GATCCTTGTAGTCTCCGTCGNRG	GgTCCTTGgAGcCaCCGTgaGGG	chr8	143424435	-	6
GATCCTTGTAGTCTCCGTCGNRG	GAcCCTTGgAGgggCCGTgGGAG	chr8	143432470	-	6
GATCCTTGTAGTCTCCGTCGNRG	GATCCgTGacGcCTCCcTCcCGG	chr8	143877966	+	6
GATCCTTGTAGTCTCCGTCGNRG	GcTCCaTGgAGTCaCCGTgcTGG	chr8	143880630	+	6
GATCCTTGTAGTCTCCGTCGNRG	cgTCCTcacAGTCTCCGTgGCAG	chr8	144260732	-	6
GATCCTTGTAGTCTCCGTCGNRG	GtTCCTTGTgGgCgCgGcCGGGG	chr8	144529144	-	6
GATCCTTGTAGTCTCCGTCGNRG	GAcCCTTGTgGgCTCCacaGGGG	chr8	144829702	+	6
GATCCTTGTAGTCTCCGTCGNRG	GATCCTgGaAGTCctgcTCGTGG	chr8	144889681	+	6
GATCCTTGTAGTCTCCGTCGNRG	cATCCTTGgAGgCaCCaTgGCAG	chr12	1665148	-	6
GATCCTTGTAGTCTCCGTCGNRG	GgTCCTcGTgcTCgCCcTCGGGG	chr12	1834672	-	6
GATCCTTGTAGTCTCCGTCGNRG	GATCaTTGTtacCgCCGTCaCGG	chr12	2181162	-	6
GATCCTTGTAGTCTCCGTCGNRG	GggCCTTGTccTCTgCGTCaCAG	chr12	2737920	+	6
GATCCTTGTAGTCTCCGTCGNRG	GtgCCcTGTAGTCgCCcTtGGAG	chr12	3076754	+	6
GATCCTTGTAGTCTCCGTCGNRG	GcTCCTTGTcGTCTCCtctcTGG	chr12	3137152	+	6
GATCCTTGTAGTCTCCGTCGNRG	GAaCCTTcTAGTCTaCcagGGAG	chr12	3110282	-	6
GATCCTTGTAGTCTCCGTCGNRG	GATCCTaccAGTCTCaGatGGGG	chr12	3196995	-	6
GATCCTTGTAGTCTCCGTCGNRG	GcTCCTTtatGTCTCtGTCcTAG	chr12	3278824	+	6
GATCCTTGTAGTCTCCGTCGNRG	GATgtTTGTAGggTCtGTgGTAG	chr12	4079183	+	6
GATCCTTGTAGTCTCCGTCGNRG	cATCCTTGTAGcCaCaGTtcAGG	chr12	5074152	+	6
GATCCTTGTAGTCTCCGTCGNRG	GATCCcTGgAGcaTCCcTgGGAG	chr12	5479959	+	6
GATCCTTGTAGTCTCCGTCGNRG	GAgCCTTGTccTCaCCaTCaAGG	chr12	5575261	-	6
GATCCTTGTAGTCTCCGTCGNRG	GcagCTaGTAGTCTCtGTCaCAG	chr12	5939875	+	6
GATCCTTGTAGTCTCCGTCGNRG	GATCaTTtctGTCTCCtTCtGAG	chr12	5989836	+	6
GATCCTTGTAGTCTCCGTCGNRG	GgTatTTtTAGcCTCaGTCGAGG	chr12	6208458	-	6
GATCCTTGTAGTCTCCGTCGNRG	GAgaCggGcAGTCTCCGTgGGAG	chr12	6597851	-	6
GATCCTTGTAGTCTCCGTCGNRG	GAgCCTTGatcTCTCCaTCcTAG	chr12	7150334	+	6
GATCCTTGTAGTCTCCGTCGNRG	agTCCaTGcAGTCTCtGTCaCAG	chr12	7187352	-	6
GATCCTTGTAGTCTCCGTCGNRG	GAcCCcTGTgGTCTgtGTCcAGG	chr12	8835372	-	6
GATCCTTGTAGTCTCCGTCGNRG	GtTCaTTGcAGTCTCaGgCaTGG	chr12	8870814	-	6
GATCCTTGTAGTCTCCGTCGNRG	tATCCgTtTAGTCTCCaaaGAGG	chr12	8925849	-	6
GATCCTTGTAGTCTCCGTCGNRG	aATCCTTGggaTCTCCGgaGTGG	chr12	9022497	+	6
GATCCTTGTAGTCTCCGTCGNRG	tAaCCTTGTAGTaTaCtTtGAAG	chr12	10464963	+	6
GATCCTTGTAGTCTCCGTCGNRG	GgTCCTTGTgGcCTtCcTtGAGG	chr12	10882403	+	6
GATCCTTGTAGTCTCCGTCGNRG	GgTCCTTGTgGcCTtCcTtGAGG	chr12	10930870	-	6
GATCCTTGTAGTCTCCGTCGNRG	GgTCCTTGTgGcCTtCcTgGAGG	chr12	11267316	+	6
GATCCTTGTAGTCTCCGTCGNRG	GgTCCTTGTgGTtTtCcTgGAGG	chr12	11353803	+	6
GATCCTTGTAGTCTCCGTCGNRG	aATCCTcGTgGTCTCCagCtTGG	chr12	12071507	-	6
GATCCTTGTAGTCTCCGTCGNRG	GtTCCTTGgAGTCTgttTtGGGG	chr12	12084562	-	6
GATCCTTGTAGTCTCCGTCGNRG	GATCCaTGTAtTCTgCcTatCAG	chr12	12502454	-	6
GATCCTTGTAGTCTCCGTCGNRG	GgTCtTaGTtGTCTCCcTaGGAG	chr12	13547634	+	6
GATCCTTGTAGTCTCCGTCGNRG	GAaCCTTGaccTCTCaGTCcTAG	chr12	13613429	-	6
GATCCTTGTAGTCTCCGTCGNRG	tcTCaTTtTAGTCTCtGTtGTAG	chr12	15226970	-	6
GATCCTTGTAGTCTCCGTCGNRG	GATtaaTGTAcTCTCCGgCtGGG	chr12	15520556	+	6
GATCCTTGTAGTCTCCGTCGNRG	GATCaaTGcAaTCTCaGaCGTGG	chr12	15579060	-	6
GATCCTTGTAGTCTCCGTCGNRG	tATtCTaGTAGTCTCCaaaGTAG	chr12	16332033	-	6
GATCCTTGTAGTCTCCGTCGNRG	GATCCTTtTgaTCTCCtTtaGAG	chr12	16883950	-	6
GATCCTTGTAGTCTCCGTCGNRG	tAgCCTTGTAGTaTaCtTtGAAG	chr12	17815932	+	6
GATCCTTGTAGTCTCCGTCGNRG	GcTCCaTGTttTCTCCtTtGTAG	chr12	18484210	-	6
GATCCTTGTAGTCTCCGTCGNRG	tATCCTTtTAtTacCCGTCtCAG	chr12	18932346	-	6
GATCCTTGTAGTCTCCGTCGNRG	GcTCCTcGTAGTtTCtGTacTGG	chr12	19131018	+	6
GATCCTTGTAGTCTCCGTCGNRG	GcTCacTGcAGcCTCCGTCtCGG	chr12	19423765	-	6
GATCCTTGTAGTCTCCGTCGNRG	cATCCTgGTtGTCTttGTCaAAG	chr12	19967625	-	6
GATCCTTGTAGTCTCCGTCGNRG	cAaCCTTGTAGatgCCaTCGTAG	chr12	20552290	-	6
GATCCTTGTAGTCTCCGTCGNRG	aATgtTTGTAcTCTCtGTCaAAG	chr12	20587510	-	6
GATCCTTGTAGTCTCCGTCGNRG	GAaCCTTcTAtTCTCCacCtGAG	chr12	21233426	+	6
GATCCTTGTAGTCTCCGTCGNRG	GtTCCTTGgAaTCTggGTCcAAG	chr12	21335940	-	6
GATCCTTGTAGTCTCCGTCGNRG	GgTCCaTaTgGTCTCCtTgGCAG	chr12	21489296	-	6
GATCCTTGTAGTCTCCGTCGNRG	cATggTTGTAGTgTCCaTgGAAG	chr12	22241735	-	6
GATCCTTGTAGTCTCCGTCGNRG	GAaaCTTGcAGTCTCtGcCcCGG	chr12	23676605	-	6
GATCCTTGTAGTCTCCGTCGNRG	cATCCTTGTtGTaTtaGTCaGGG	chr12	25313843	-	6
GATCCTTGTAGTCTCCGTCGNRG	GcTCCTTGTttTCTgCaTaGTAG	chr12	25494060	+	6
GATCCTTGTAGTCTCCGTCGNRG	aAcCCTTGTAGTCTttcTgGAAG	chr12	25780651	+	6
GATCCTTGTAGTCTCCGTCGNRG	aATCCTTGcAGTtTCCaaCtCAG	chr12	25773649	+	6
GATCCTTGTAGTCTCCGTCGNRG	GATtCagGTAGTaTCCacCGAAG	chr12	25985383	+	6
GATCCTTGTAGTCTCCGTCGNRG	GtTCCTTtTtGTCTtCaTgGCAG	chr12	26281697	+	6
GATCCTTGTAGTCTCCGTCGNRG	tATCCaTGTAGTtTCtGgaGCAG	chr12	26298461	-	6
GATCCTTGTAGTCTCCGTCGNRG	GAcaCTTGTgGTtTCCGTgtGAG	chr12	26867219	-	6
GATCCTTGTAGTCTCCGTCGNRG	GAgCCTTGaAGTgTgaGTaGGAG	chr12	27185412	+	6
GATCCTTGTAGTCTCCGTCGNRG	GATCCTgaTttTCTCtGTCcTGG	chr12	27762783	+	6
GATCCTTGTAGTCTCCGTCGNRG	GATCCTTtaAGTtTggGTtGAGG	chr12	28707588	+	6
GATCCTTGTAGTCTCCGTCGNRG	GATtCTTtTAGTaTCtaTgGTAG	chr12	28869005	-	6
GATCCTTGTAGTCTCCGTCGNRG	aATCCTTGattTCTCaGTgGCAG	chr12	28963241	+	6
GATCCTTGTAGTCTCCGTCGNRG	tAgCCTTGTAGTaTagGTtGAAG	chr12	30037488	+	6
GATCCTTGTAGTCTCCGTCGNRG	tAgCCTTGTAGTaTagtTCGAAG	chr12	30433902	+	6
GATCCTTGTAGTCTCCGTCGNRG	aATCCTTGgAcTCTCtGaaGTGG	chr12	30585255	+	6
GATCCTTGTAGTCTCCGTCGNRG	GATCCTTcaAGTgTttGTCtAAG	chr12	30731492	+	6
GATCCTTGTAGTCTCCGTCGNRG	tATCaTTGTAGcCTCtGgaGAAG	chr12	30702320	-	6
GATCCTTGTAGTCTCCGTCGNRG	GATCCTctTAGcCTCCtgaGTAG	chr12	30746283	-	6
GATCCTTGTAGTCTCCGTCGNRG	GATCaTTGTgaTgTgCcTCGGGG	chr12	30995512	+	6
GATCCTTGTAGTCTCCGTCGNRG	GATCCTgGgtGTgTCCGTgtAGG	chr12	31631066	-	6
GATCCTTGTAGTCTCCGTCGNRG	GATtCTatTtGTCaCCGTCaGAG	chr12	32178199	+	6
GATCCTTGTAGTCTCCGTCGNRG	GAaCtTTGaAGTCTCtGcaGCAG	chr12	32772704	+	6
GATCCTTGTAGTCTCCGTCGNRG	GATatTTccAGTCTCaGTtGCAG	chr12	32985368	+	6
GATCCTTGTAGTCTCCGTCGNRG	tAgCCTTGTAGTaTaaGTtGAAG	chr12	33764078	-	6
GATCCTTGTAGTCTCCGTCGNRG	GgTgCgTGTAGcCTCCaTgGGGG	chr12	34308773	+	6
GATCCTTGTAGTCTCCGTCGNRG	aAcCgTTGgAGTCaCCGTCaCAG	chr12	37423442	+	6
GATCCTTGTAGTCTCCGTCGNRG	GcTCCTTcTAGTtTtCaTCtGGG	chr12	37993884	-	6
GATCCTTGTAGTCTCCGTCGNRG	cATCCTTGaAaTtTCtGTCaTAG	chr12	38602594	+	6
GATCCTTGTAGTCTCCGTCGNRG	GAaCtTTGTAtTaTCtcTCGGAG	chr12	38832942	-	6
GATCCTTGTAGTCTCCGTCGNRG	GgTCCTTcTAGgtTCaGTCtCAG	chr12	38886995	-	6
GATCCTTGTAGTCTCCGTCGNRG	aATatTTGTAGTtTCCtTtGTAG	chr12	39662314	+	6
GATCCTTGTAGTCTCCGTCGNRG	GATCCTTGgAGgCTggcTaGGAG	chr12	41027856	-	6
GATCCTTGTAGTCTCCGTCGNRG	GAaCCTgGaAcTaTCCaTCGTAG	chr12	41681108	+	6
GATCCTTGTAGTCTCCGTCGNRG	GATCCTgcTAGTtTCCtTtcTAG	chr12	42745417	+	6
GATCCTTGTAGTCTCCGTCGNRG	aAaagTTGTAGTCTCCtTtGGAG	chr12	43117052	+	6
GATCCTTGTAGTCTCCGTCGNRG	GAggCTTGgAGgCTgCaTCGCAG	chr12	43427369	+	6
GATCCTTGTAGTCTCCGTCGNRG	tATCCgTGTAGcCTCtGTtaAAG	chr12	45003535	+	6
GATCCTTGTAGTCTCCGTCGNRG	GtTCaTTGTtGTCTCatTCtAAG	chr12	45457968	+	6
GATCCTTGTAGTCTCCGTCGNRG	cATCCTTGTAGTaTagcTtGAAG	chr12	46427871	-	6
GATCCTTGTAGTCTCCGTCGNRG	GAgCCTcGTgGgCTCCGggGAGG	chr12	47079470	+	6
GATCCTTGTAGTCTCCGTCGNRG	GATCCTgGaAGTCTttcTtGAGG	chr12	47538967	+	6
GATCCTTGTAGTCTCCGTCGNRG	ctTCCTTaTAGTagCCGTCcCAG	chr12	47711714	+	6
GATCCTTGTAGTCTCCGTCGNRG	tAgCCTTGTAGTaTagtTCGAAG	chr12	47628871	-	6
GATCCTTGTAGTCTCCGTCGNRG	GATCCTTGcAtcCTgCcTCcCAG	chr12	47744994	+	6
GATCCTTGTAGTCTCCGTCGNRG	GgTCgTaGTAGTgTCtGTCcTGG	chr12	47769313	+	6
GATCCTTGTAGTCTCCGTCGNRG	cATtCTcccAGTCTCtGTCGTGG	chr12	48982218	+	6
GATCCTTGTAGTCTCCGTCGNRG	cATaCaTcTAGTCTCCcTaGAAG	chr12	49637035	-	6
GATCCTTGTAGTCTCCGTCGNRG	GATCCTgagAGcCTCCGTaaAGG	chr12	49866701	+	6
GATCCTTGTAGTCTCCGTCGNRG	GATCtTTGcAGctTCCtTtGAGG	chr12	50155413	+	6
GATCCTTGTAGTCTCCGTCGNRG	GggaCTTaTAGTCTCtGTCaCAG	chr12	50285856	+	6
GATCCTTGTAGTCTCCGTCGNRG	GgTgCTTGagGTgTCCGTgGCAG	chr12	50322830	+	6
GATCCTTGTAGTCTCCGTCGNRG	aATCtTgGggGTCTCCtTCGGGG	chr12	51828953	-	6
GATCCTTGTAGTCTCCGTCGNRG	GATCCTgGTgGggTCCcTgGGAG	chr12	51871437	-	6
GATCCTTGTAGTCTCCGTCGNRG	GtgCCTTGaAGTCTtCtTtGCGG	chr12	52435597	-	6
GATCCTTGTAGTCTCCGTCGNRG	aActCTTGgAGTCTCCtTCtAAG	chr12	52537739	-	6
GATCCTTGTAGTCTCCGTCGNRG	GATCCcTGTgaTCTCCaaCaAGG	chr12	52827877	-	6
GATCCTTGTAGTCTCCGTCGNRG	GcctCTTGgAGgCTCCaTCGCAG	chr12	53299556	+	6
GATCCTTGTAGTCTCCGTCGNRG	GATgCTTGaAGTaaCtGTgGAGG	chr12	53412089	+	6
GATCCTTGTAGTCTCCGTCGNRG	cATaCTTGcAGTCTCttTCtTGG	chr12	54586161	-	6
GATCCTTGTAGTCTCCGTCGNRG	tATCCTTtTAGTCTttaTCcTGG	chr12	55266078	-	6
GATCCTTGTAGTCTCCGTCGNRG	tATCaTTGTAtTtTCCaTtGTAG	chr12	55766985	+	6
GATCCTTGTAGTCTCCGTCGNRG	GAcCCTTaTAaTCTgCtTaGAGG	chr12	57135393	-	6
GATCCTTGTAGTCTCCGTCGNRG	GgTCCTTGTgGTagCgGTgGTGG	chr12	57234807	-	6
GATCCTTGTAGTCTCCGTCGNRG	GcTCgTTGcAGcCTCCGcCtCAG	chr12	57412466	-	6
GATCCTTGTAGTCTCCGTCGNRG	GtTCCTgGaAGTCTaCGTaaTGG	chr12	57456547	-	6
GATCCTTGTAGTCTCCGTCGNRG	GcTCCTTGTgGTtTCCccaGAGG	chr12	57538520	+	6
GATCCTTGTAGTCTCCGTCGNRG	GATCCcTGcAcTCTCaGgtGCAG	chr12	58656725	-	6
GATCCTTGTAGTCTCCGTCGNRG	GtgCCTTGTAGTtTtCcTtGCAG	chr12	58826768	-	6
GATCCTTGTAGTCTCCGTCGNRG	tAgtCTTGgAtTCTCCGTCtTGG	chr12	59726681	+	6
GATCCTTGTAGTCTCCGTCGNRG	GATtgTTGTAGgaTCCGTgtTGG	chr12	59747853	-	6
GATCCTTGTAGTCTCCGTCGNRG	aATCCTTaTAGTgTCatTaGGAG	chr12	61490173	-	6
GATCCTTGTAGTCTCCGTCGNRG	ctTCCTTGgAGTCTtCaTCaAGG	chr12	61642004	+	6
GATCCTTGTAGTCTCCGTCGNRG	tATCCTTGTAGTaTagtTtGAAG	chr12	61963818	-	6
GATCCTTGTAGTCTCCGTCGNRG	GATCCTcagAGTaTCCcTgGGAG	chr12	62845291	-	6
GATCCTTGTAGTCTCCGTCGNRG	tATCCTTGTAGTaTagtTtGAAG	chr12	64962126	+	6
GATCCTTGTAGTCTCCGTCGNRG	GATgtgTGTAtTCTCCtTCaAAG	chr12	65328528	-	6
GATCCTTGTAGTCTCCGTCGNRG	GATCCcTGTAGagTCaGctGCAG	chr12	65787491	-	6
GATCCTTGTAGTCTCCGTCGNRG	GAgCCTTGataTCTCCtTCcAGG	chr12	66276119	+	6
GATCCTTGTAGTCTCCGTCGNRG	cATCCTTGTAGcCaCCaTgcCAG	chr12	66733119	+	6
GATCCTTGTAGTCTCCGTCGNRG	GcTgCTaGcAGTCTCtGTCaGAG	chr12	67187337	+	6
GATCCTTGTAGTCTCCGTCGNRG	cATCCaTGTtGTCTCaaTgGCAG	chr12	67404035	-	6
GATCCTTGTAGTCTCCGTCGNRG	GAaCCTTtTAGTtTCaGTtaAAG	chr12	67558568	+	6
GATCCTTGTAGTCTCCGTCGNRG	tATCCTTGTgtgCTCCcTtGAGG	chr12	67878703	+	6
GATCCTTGTAGTCTCCGTCGNRG	GATCCaTcctGTCTCCcTCaGAG	chr12	69655251	-	6
GATCCTTGTAGTCTCCGTCGNRG	cATCCTTaTgGTCTaCaTaGCAG	chr12	69904632	-	6
GATCCTTGTAGTCTCCGTCGNRG	GActCTTcTAGTCTCCcTgtAGG	chr12	71057307	-	6
GATCCTTGTAGTCTCCGTCGNRG	GActCTTtTAGTCTCCtgCcTGG	chr12	71183908	-	6
GATCCTTGTAGTCTCCGTCGNRG	GAaatgTGTAGTCTCtGTCaAGG	chr12	71556961	+	6
GATCCTTGTAGTCTCCGTCGNRG	GATCaTTtTAGTgcCCaTCaGAG	chr12	71737240	-	6
GATCCTTGTAGTCTCCGTCGNRG	GATCCTTaTAGTCatgaTaGCAG	chr12	71952491	+	6
GATCCTTGTAGTCTCCGTCGNRG	GATCCTTGTAcTacCaGaCtGGG	chr12	72137405	+	6
GATCCTTGTAGTCTCCGTCGNRG	GATCCTTGaAGTgcCaGaCtAAG	chr12	72137342	-	6
GATCCTTGTAGTCTCCGTCGNRG	GAcCaTTGTAGatTCCaTgGTGG	chr12	72899540	+	6
GATCCTTGTAGTCTCCGTCGNRG	GAaCCTTGcAcaCTCCGgCcCAG	chr12	73671343	+	6
GATCCTTGTAGTCTCCGTCGNRG	cATaaTaGTAGTCTCCcTgGTGG	chr12	73774620	+	6
GATCCTTGTAGTCTCCGTCGNRG	GATCCTgGgtGTgTCtGTgGAGG	chr12	73833113	-	6
GATCCTTGTAGTCTCCGTCGNRG	GgTgCTTGTgGTgTCaGTgGCAG	chr12	74037217	+	6
GATCCTTGTAGTCTCCGTCGNRG	tAgCCTTGTAGTaTtgGTtGAAG	chr12	74060289	-	6
GATCCTTGTAGTCTCCGTCGNRG	GtgCCTaGcAGTCTCCtTCtGGG	chr12	74184442	-	6
GATCCTTGTAGTCTCCGTCGNRG	cATCCTTGTAGagTCatTCtCGG	chr12	75318129	+	6
GATCCTTGTAGTCTCCGTCGNRG	GATCagTGTtGTCcCCtTgGAGG	chr12	75319314	+	6
GATCCTTGTAGTCTCCGTCGNRG	GATgacTGTgGTCTCaGTgGGAG	chr12	76020382	-	6
GATCCTTGTAGTCTCCGTCGNRG	GATCCTgGTAGTtTgCtcCaGAG	chr12	76278258	+	6
GATCCTTGTAGTCTCCGTCGNRG	GATCCgTGcAGaCTCtGctGGGG	chr12	76681206	+	6
GATCCTTGTAGTCTCCGTCGNRG	GcTgCTTtTAtTCTCtGTCtTGG	chr12	78650578	-	6
GATCCTTGTAGTCTCCGTCGNRG	GATCCTgGgtGTgTCtGTCaGGG	chr12	79499933	-	6
GATCCTTGTAGTCTCCGTCGNRG	GAaCCaTGTAGaaTgCGTCcTAG	chr12	80214357	+	6
GATCCTTGTAGTCTCCGTCGNRG	GAagtTTGaAGTaTCCcTCGGGG	chr12	81483971	+	6
GATCCTTGTAGTCTCCGTCGNRG	GtTaCTTGaAGTgTCaGTgGTAG	chr12	81893827	+	6
GATCCTTGTAGTCTCCGTCGNRG	tAgCCTTGTAGTaTagtTCGAAG	chr12	83268790	+	6
GATCCTTGTAGTCTCCGTCGNRG	GAaCCTTaTAcTCaCgGTCtGAG	chr12	83336290	-	6
GATCCTTGTAGTCTCCGTCGNRG	GgTgCTTGaAGTgTCaGTgGCAG	chr12	83507055	+	6
GATCCTTGTAGTCTCCGTCGNRG	GATCtTTcTAGTtTCtGatGTGG	chr12	84019538	-	6
GATCCTTGTAGTCTCCGTCGNRG	GATCCTTaTtGTaTgCcTgGAAG	chr12	84622999	+	6
GATCCTTGTAGTCTCCGTCGNRG	tcTCCcTGTAGcCTCCaTtGTAG	chr12	84757128	+	6
GATCCTTGTAGTCTCCGTCGNRG	GATgCTTtTAcTCaCgGTgGAAG	chr12	85051234	-	6
GATCCTTGTAGTCTCCGTCGNRG	GgaCtTTGTgGTCTCaGTCtTAG	chr12	85374471	+	6
GATCCTTGTAGTCTCCGTCGNRG	cATtCTTGTAGagTCtGTtGTAG	chr12	85830847	-	6
GATCCTTGTAGTCTCCGTCGNRG	tATCCTTGTAGTaTaatTtGAAG	chr12	86441205	-	6
GATCCTTGTAGTCTCCGTCGNRG	aATCtTTGTAGTtTatGTtGCAG	chr12	86799754	+	6
GATCCTTGTAGTCTCCGTCGNRG	GccCCTTGTAGTCaCgGctGGAG	chr12	87183027	-	6
GATCCTTGTAGTCTCCGTCGNRG	GgTgCTTGTtGTCTgCGTtcTGG	chr12	89406545	+	6
GATCCTTGTAGTCTCCGTCGNRG	GATtCTTcatGTCTCCcTCaGAG	chr12	90775382	-	6
GATCCTTGTAGTCTCCGTCGNRG	GgTCCTTGagGTgTCaGTgGCAG	chr12	90878082	+	6
GATCCTTGTAGTCTCCGTCGNRG	tATCCcTGTAGTaTCgtTtGAAG	chr12	91782296	-	6
GATCCTTGTAGTCTCCGTCGNRG	GATaCTaGTAGTaTttGTgGCAG	chr12	91792750	-	6
GATCCTTGTAGTCTCCGTCGNRG	aATCCaTGaAGgCTCCcTgGAGG	chr12	92006988	+	6
GATCCTTGTAGTCTCCGTCGNRG	cATCCTTGTtGTCTCtGagtAGG	chr12	92885705	+	6
GATCCTTGTAGTCTCCGTCGNRG	aATgCTTGTgGTaTCaGTgGAGG	chr12	93305814	+	6
GATCCTTGTAGTCTCCGTCGNRG	GgTCCccGgAGTCTCCGgCtCGG	chr12	94148056	+	6
GATCCTTGTAGTCTCCGTCGNRG	GATtCaTGTAGgCTgtGTgGTAG	chr12	94653989	+	6
GATCCTTGTAGTCTCCGTCGNRG	ttTtCTTGTAGTaTCtGTtGTGG	chr12	95008521	+	6
GATCCTTGTAGTCTCCGTCGNRG	GATtCTTaaAaTCTCCtTaGAAG	chr12	95045761	-	6
GATCCTTGTAGTCTCCGTCGNRG	GATCCgTGTtcTCaCtGTaGAAG	chr12	95787315	+	6
GATCCTTGTAGTCTCCGTCGNRG	aATCCTTGgAaTCTCCaaaGTGG	chr12	96661289	-	6
GATCCTTGTAGTCTCCGTCGNRG	tATCtTTGTAGcaTCCGcaGCAG	chr12	97127645	-	6
GATCCTTGTAGTCTCCGTCGNRG	ccTCagTGgAGTCTCCGTgGGGG	chr12	97434105	+	6
GATCCTTGTAGTCTCCGTCGNRG	GAaaCTTGgAcTCTCtGTtGCGG	chr12	97804994	-	6
GATCCTTGTAGTCTCCGTCGNRG	GATCtTTtTAGTCTtCaagGAAG	chr12	98157944	+	6
GATCCTTGTAGTCTCCGTCGNRG	tAgCCTTGTAGTaTagtTCGAAG	chr12	98382281	-	6
GATCCTTGTAGTCTCCGTCGNRG	aATCCTTGcAaTCaCCaTaGGAG	chr12	98765190	+	6
GATCCTTGTAGTCTCCGTCGNRG	aAaCCTaaTAGTCTCaGTCaCAG	chr12	99350920	+	6
GATCCTTGTAGTCTCCGTCGNRG	tATgCcTGTAGTCTgCaTCtAGG	chr12	99642275	-	6
GATCCTTGTAGTCTCCGTCGNRG	GtTCCTaGTAGTCTagGaCcTAG	chr12	100143706	+	6
GATCCTTGTAGTCTCCGTCGNRG	GcTCCTTGgtGaCTCCtTCtTAG	chr12	100946835	-	6
GATCCTTGTAGTCTCCGTCGNRG	cATCCTTcaAGTCcCaGTCaAAG	chr12	101978393	-	6
GATCCTTGTAGTCTCCGTCGNRG	GgTgCTTGagGTgTCaGTCGCAG	chr12	103065992	+	6
GATCCTTGTAGTCTCCGTCGNRG	GcTgCTTGTgGTCTgtGgCGAAG	chr12	103476338	-	6
GATCCTTGTAGTCTCCGTCGNRG	GcTCCTTGcAGaaaCCGTCcAAG	chr12	104644038	-	6
GATCCTTGTAGTCTCCGTCGNRG	GAgCCTaGTAtTCTCatTtGAAG	chr12	104809692	+	6
GATCCTTGTAGTCTCCGTCGNRG	GAgCCTTGTAGagcCCtTCtGGG	chr12	104730846	-	6
GATCCTTGTAGTCTCCGTCGNRG	cATCtcTGTAGcCTCCtTCaTAG	chr12	107492623	+	6
GATCCTTGTAGTCTCCGTCGNRG	GATCCTaGaAcTCcCtGTtGTGG	chr12	107809016	+	6
GATCCTTGTAGTCTCCGTCGNRG	GATCagaGTAaTtTgCGTCGAGG	chr12	107959256	-	6
GATCCTTGTAGTCTCCGTCGNRG	GAgCCTgGcAGTtTCCaTaGAAG	chr12	108078926	-	6
GATCCTTGTAGTCTCCGTCGNRG	cATCaTTGaAGTaTCCcTgGGGG	chr12	108256796	+	6
GATCCTTGTAGTCTCCGTCGNRG	GAcaCTTGgAGcCTCaGTgGAGG	chr12	109365503	+	6
GATCCTTGTAGTCTCCGTCGNRG	GATCCTgGgtGTCTtCGagGAAG	chr12	109571679	+	6
GATCCTTGTAGTCTCCGTCGNRG	GATCCTTGaAaaCTCtGaCtCAG	chr12	111420048	+	6
GATCCTTGTAGTCTCCGTCGNRG	GATCaTTGTAtTCTatGTatGGG	chr12	111454117	+	6
GATCCTTGTAGTCTCCGTCGNRG	GATCCTTaaAGTCTCtaTtcAGG	chr12	111931402	-	6
GATCCTTGTAGTCTCCGTCGNRG	GAaCCTgGTAGgCTCCacCaAGG	chr12	112301258	-	6
GATCCTTGTAGTCTCCGTCGNRG	GgTCCTTGTAGTCcgtGaaGCAG	chr12	112950760	-	6
GATCCTTGTAGTCTCCGTCGNRG	GATCCTTtTgGcCTCaaTgGTGG	chr12	113208010	+	6
GATCCTTGTAGTCTCCGTCGNRG	GATCCTTcTtGcCTCacTCcTGG	chr12	113232847	+	6
GATCCTTGTAGTCTCCGTCGNRG	GATCCTctcAGaCTCCGagGAGG	chr12	113316977	-	6
GATCCTTGTAGTCTCCGTCGNRG	GcTCCTTGaAtgCTCaGTaGAGG	chr12	114552549	-	6
GATCCTTGTAGTCTCCGTCGNRG	GtTCCTTGaAaTCaCaGTtGAGG	chr12	114750627	+	6
GATCCTTGTAGTCTCCGTCGNRG	atTCCTTGatGcCTCCcTCGAAG	chr12	114716428	-	6
GATCCTTGTAGTCTCCGTCGNRG	GATtCTaGattTCTCCaTCGCAG	chr12	115455314	-	6
GATCCTTGTAGTCTCCGTCGNRG	GATCCcTGTtcTCTCCacCtGGG	chr12	115639294	+	6
GATCCTTGTAGTCTCCGTCGNRG	GATCaTgtTAGTCTCCagCaCAG	chr12	115667729	+	6
GATCCTTGTAGTCTCCGTCGNRG	ttTCCcTGTAGTgTCCtTgGAAG	chr12	116506901	-	6
GATCCTTGTAGTCTCCGTCGNRG	cAgCCTgGacGTCTCCGTCaTGG	chr12	116961732	-	6
GATCCTTGTAGTCTCCGTCGNRG	GATCaTTtTtGTCTCaGTgcTGG	chr12	117001873	-	6
GATCCTTGTAGTCTCCGTCGNRG	GcTgCTTGTAGcCagCGTaGCGG	chr12	117280771	+	6
GATCCTTGTAGTCTCCGTCGNRG	GATCCTTcTgaTCTCaGTttCAG	chr12	117711289	-	6
GATCCTTGTAGTCTCCGTCGNRG	GAcCCTTGTtGcCTCgtTCcTGG	chr12	118353646	-	6
GATCCTTGTAGTCTCCGTCGNRG	GATCCTTagAGTCcCtGTatGGG	chr12	119167006	-	6
GATCCTTGTAGTCTCCGTCGNRG	GcTCCTTtTAGcCaCaGTtGGGG	chr12	119618080	-	6
GATCCTTGTAGTCTCCGTCGNRG	GAgCCaTaTgGTCTCtGTCtCAG	chr12	119692636	-	6
GATCCTTGTAGTCTCCGTCGNRG	cATCCTTtTAcTCTCttTCtGGG	chr12	120730656	+	6
GATCCTTGTAGTCTCCGTCGNRG	cAcCCTTGTAGTCTagGcCaGGG	chr12	120771623	+	6
GATCCTTGTAGTCTCCGTCGNRG	agTtgTTGTcGTCTCCGcCGCGG	chr12	121804687	-	6
GATCCTTGTAGTCTCCGTCGNRG	aAagCTTGTAGTCTgCcTtGCAG	chr12	121821001	-	6
GATCCTTGTAGTCTCCGTCGNRG	GATtCTTGTAGTtTataTaGGAG	chr12	122026890	+	6
GATCCTTGTAGTCTCCGTCGNRG	GATCacTGTcGTggCCaTCGTGG	chr12	122466920	+	6
GATCCTTGTAGTCTCCGTCGNRG	GAaCCTTGTcGTCTggcTCcGAG	chr12	122979195	+	6
GATCCTTGTAGTCTCCGTCGNRG	GgcCCTTGagGTCTgCGTCtGGG	chr12	122976920	-	6
GATCCTTGTAGTCTCCGTCGNRG	GAcCCTTGTAGgCTgaGcaGCAG	chr12	124446581	-	6
GATCCTTGTAGTCTCCGTCGNRG	GATCCcTGTgGcCTtCcTgGAGG	chr12	124453902	-	6
GATCCTTGTAGTCTCCGTCGNRG	GgaCCTTGTgGTCTgCagCGAGG	chr12	124896731	+	6
GATCCTTGTAGTCTCCGTCGNRG	GggCCTTGTAGcCTtCGcaGAGG	chr12	124896940	+	6
GATCCTTGTAGTCTCCGTCGNRG	ttTCCTTGTAGcaTgtGTCGCAG	chr12	125927132	+	6
GATCCTTGTAGTCTCCGTCGNRG	GATgCcTGTAGTCTgtaTgGGGG	chr12	126044852	-	6
GATCCTTGTAGTCTCCGTCGNRG	cATCCTTGTcGTCTtgtTCcAGG	chr12	126500695	-	6
GATCCTTGTAGTCTCCGTCGNRG	tggaCTTGTAGgCTCCcTCGGAG	chr12	127279898	-	6
GATCCTTGTAGTCTCCGTCGNRG	aATCCTgGTgcTCTCCtTCaCAG	chr12	127400587	-	6
GATCCTTGTAGTCTCCGTCGNRG	GAaaCcTGTAGaCTCCtgCGGAG	chr12	128071256	+	6
GATCCTTGTAGTCTCCGTCGNRG	GAcCCccGTgGgCTCCGgCGTGG	chr12	128247531	+	6
GATCCTTGTAGTCTCCGTCGNRG	GAgCCTTGgAtgCTCCaTCaGAG	chr12	128698678	+	6
GATCCTTGTAGTCTCCGTCGNRG	ctTCCTcaTAGTCcCCGcCGGGG	chr12	128705388	-	6
GATCCTTGTAGTCTCCGTCGNRG	GAaCCTcGTAGaCTttGTaGAAG	chr12	129383992	+	6
GATCCTTGTAGTCTCCGTCGNRG	GtcCtTTGTcGTCTCtGTtGAAG	chr12	129469759	+	6
GATCCTTGTAGTCTCCGTCGNRG	GgcCaTTGTgGTCTCCtTCtGAG	chr12	129676111	-	6
GATCCTTGTAGTCTCCGTCGNRG	aAaCCTatTAGTtTCCaTCGGGG	chr12	129863279	-	6
GATCCTTGTAGTCTCCGTCGNRG	GAaCtTTGTAGagTCCcTCcAGG	chr12	129957767	+	6
GATCCTTGTAGTCTCCGTCGNRG	GAgCCTTGTAcTCTCtagCcAGG	chr12	129993363	-	6
GATCCTTGTAGTCTCCGTCGNRG	GAgCCTTGTAcTCTCtaaCcAGG	chr12	129988930	-	6
GATCCTTGTAGTCTCCGTCGNRG	GATgCTTcTgtTCgCCGTgGAAG	chr12	130031095	-	6
GATCCTTGTAGTCTCCGTCGNRG	GcTCtTTGaAGaCTCtGTtGGGG	chr12	130132781	+	6
GATCCTTGTAGTCTCCGTCGNRG	GATtCTTGTgGTtTCaGagGAGG	chr12	130340168	+	6
GATCCTTGTAGTCTCCGTCGNRG	GgTCCTTGTAGcCctCGgCaTAG	chr12	130471475	+	6
GATCCTTGTAGTCTCCGTCGNRG	GAcCCTTGTgGgCTtCcTCcCAG	chr12	130457442	+	6
GATCCTTGTAGTCTCCGTCGNRG	GgTCCTTGTAGcCctCGgCaTAG	chr12	130473653	-	6
GATCCTTGTAGTCTCCGTCGNRG	GAgaCTTGgAGTCTagGTCaGAG	chr12	130582789	-	6
GATCCTTGTAGTCTCCGTCGNRG	cgTCCTTGTcGTCTtCtcCGGGG	chr12	131284815	-	6
GATCCTTGTAGTCTCCGTCGNRG	cgTCCTTGTcGTCTtCtcCGGGG	chr12	131681708	+	6
GATCCTTGTAGTCTCCGTCGNRG	cATgtTTGTAGTgaCCGTCtGGG	chr12	131924784	-	6
GATCCTTGTAGTCTCCGTCGNRG	aATggaTGaAGTaTCCGTCGAAG	chr12	132443159	-	6
GATCCTTGTAGTCTCCGTCGNRG	cATCCTcGTgGTCTCaGctGCAG	chr12	132492137	-	6
GATCCTTGTAGTCTCCGTCGNRG	GATCCcTGgtcTCTCCaTCaAGG	chr12	133253630	-	6
GATCCTTGTAGTCTCCGTCGNRG	aATtCTTGaAtTCTCCtTtGGGG	chr3	574435	+	6
GATCCTTGTAGTCTCCGTCGNRG	GAaCCTcGTAaTgTCCtTCtTGG	chr3	463103	-	6
GATCCTTGTAGTCTCCGTCGNRG	GAgCCTaaTAGTCTCCaTatTAG	chr3	743500	-	6
GATCCTTGTAGTCTCCGTCGNRG	GATCCTTGaAtTtTtCtTaGGGG	chr3	890270	+	6
GATCCTTGTAGTCTCCGTCGNRG	GATgCTTGaAGTCaCacTtGGAG	chr3	1444354	+	6
GATCCTTGTAGTCTCCGTCGNRG	tATCCTTGTAGTaTtgtTtGAAG	chr3	2187327	+	6
GATCCTTGTAGTCTCCGTCGNRG	GATtCTTaTAtTCTtCtTCtAGG	chr3	2991429	+	6
GATCCTTGTAGTCTCCGTCGNRG	aATCCTTGTAGTtTCCagaaAGG	chr3	3095654	-	6
GATCCTTGTAGTCTCCGTCGNRG	tAcCCTTcTAtTCTCCtTCaGGG	chr3	3643258	-	6
GATCCTTGTAGTCTCCGTCGNRG	GAgCCTTtgtGTCTCaGcCGAAG	chr3	4629325	+	6
GATCCTTGTAGTCTCCGTCGNRG	aAcCCTTGTtGTCTttGcCGAAG	chr3	4724211	+	6
GATCCTTGTAGTCTCCGTCGNRG	GATCCTTaggGTCTgaGTCaGGG	chr3	4827738	+	6
GATCCTTGTAGTCTCCGTCGNRG	agTCCTTGcAGgCagCGTCGTAG	chr3	5232999	-	6
GATCCTTGTAGTCTCCGTCGNRG	tcTCCcTGcAGTCTCCaTgGCAG	chr3	6439650	+	6
GATCCTTGTAGTCTCCGTCGNRG	ttTCCTTaTAtTCTCCtTaGAAG	chr3	6465813	-	6
GATCCTTGTAGTCTCCGTCGNRG	cATgCcTGTAGTCcCaGTCcCAG	chr3	6715811	-	6
GATCCTTGTAGTCTCCGTCGNRG	tATCCcTGTtcTCTCCtTtGGGG	chr3	6762189	-	6
GATCCTTGTAGTCTCCGTCGNRG	tATCCTTtTtcTCTCCcTCtAAG	chr3	6864489	-	6
GATCCTTGTAGTCTCCGTCGNRG	GgTgCTTGTAGTgTCaGTgcCAG	chr3	7355430	+	6
GATCCTTGTAGTCTCCGTCGNRG	GATaCTTGTcaTCTttGTCaAGG	chr3	7372688	+	6
GATCCTTGTAGTCTCCGTCGNRG	GtTCCTTGTAaTgcCCcTCtCAG	chr3	7862983	+	6
GATCCTTGTAGTCTCCGTCGNRG	tATCCTTGTAGTaTagtTtGAAG	chr3	7938981	-	6
GATCCTTGTAGTCTCCGTCGNRG	GATCCTgGTAGTCaCgtcCtTGG	chr3	8131453	+	6
GATCCTTGTAGTCTCCGTCGNRG	GATtCTTaTAGTaaCtGTaGAGG	chr3	8128655	-	6
GATCCTTGTAGTCTCCGTCGNRG	aATCCTTGTgccCTCtGTCtTGG	chr3	8354999	-	6
GATCCTTGTAGTCTCCGTCGNRG	GtTCCTTtTgGTCTCtGgaGGGG	chr3	8723451	+	6
GATCCTTGTAGTCTCCGTCGNRG	GtgCtTTGTctTCTCtGTCGGAG	chr3	8839985	+	6
GATCCTTGTAGTCTCCGTCGNRG	aATCCaTGcAGTtTCatTCGAGG	chr3	9024405	-	6
GATCCTTGTAGTCTCCGTCGNRG	tATgCTTcTgGTCTCCtTCtGGG	chr3	9103099	-	6
GATCCTTGTAGTCTCCGTCGNRG	ttTCCTaGgAGTtTCCtTCGTGG	chr3	9294978	-	6
GATCCTTGTAGTCTCCGTCGNRG	GAaCgTTGcAGaCTCtGTgGTAG	chr3	9478734	+	6
GATCCTTGTAGTCTCCGTCGNRG	GATggTTGTtGTCTgCaTCcAGG	chr3	9858565	-	6
GATCCTTGTAGTCTCCGTCGNRG	ccTtgTTGTAGTCTCCcTCtCAG	chr3	10321858	+	6
GATCCTTGTAGTCTCCGTCGNRG	GATtCTgtTcGTCTCCGcaGTGG	chr3	10464145	-	6
GATCCTTGTAGTCTCCGTCGNRG	GATCaTTGcctTCTCaGTaGTAG	chr3	10920036	+	6
GATCCTTGTAGTCTCCGTCGNRG	cAgCCTTGgAGTCTggGTCaGGG	chr3	11224300	+	6
GATCCTTGTAGTCTCCGTCGNRG	tATCCaTGTAGTaTaaGTCcAAG	chr3	12122677	-	6
GATCCTTGTAGTCTCCGTCGNRG	GAgCCTTGTccTCcCtGaCGAGG	chr3	12438136	+	6
GATCCTTGTAGTCTCCGTCGNRG	GAgCCTTcTtGgCTCCGTtcTGG	chr3	13544613	-	6
GATCCTTGTAGTCTCCGTCGNRG	GgTCtTcGTAGTgTCgcTCGGGG	chr3	13570918	-	6
GATCCTTGTAGTCTCCGTCGNRG	cATCCTgGTtGTtTCCcTCaAGG	chr3	13743902	+	6
GATCCTTGTAGTCTCCGTCGNRG	GATgCaTGTAGagTCCcTgGAAG	chr3	15107791	+	6
GATCCTTGTAGTCTCCGTCGNRG	GAaCCTTGTctaCTCaGTaGCAG	chr3	15430515	-	6
GATCCTTGTAGTCTCCGTCGNRG	tATCCTTcTgaTCTCCGTttAAG	chr3	15562935	+	6
GATCCTTGTAGTCTCCGTCGNRG	GtTCaTTcTctTCTCCGTCcTGG	chr3	16175996	+	6
GATCCTTGTAGTCTCCGTCGNRG	GATCaTTcTAGTtTtCtTtGTAG	chr3	17026479	+	6
GATCCTTGTAGTCTCCGTCGNRG	GgTCCTTGagGTgTCaGTgGCAG	chr3	17592719	+	6
GATCCTTGTAGTCTCCGTCGNRG	GcgCCTcGgAGTCggCGTCGGGG	chr3	17742220	-	6
GATCCTTGTAGTCTCCGTCGNRG	GAgCCTTGataTCTCCtTCcAAG	chr3	17877641	+	6
GATCCTTGTAGTCTCCGTCGNRG	GtTCCgccTgGTCTCCGTCcTGG	chr3	19947812	+	6
GATCCTTGTAGTCTCCGTCGNRG	tAgCCTTGTAGTaTaCtTtGAAG	chr3	20262332	+	6
GATCCTTGTAGTCTCCGTCGNRG	GATCCTgaTAaaaTCCtTCGAAG	chr3	20633185	+	6
GATCCTTGTAGTCTCCGTCGNRG	tATCCTTGTAGTaTagtTaGAAG	chr3	21556622	+	6
GATCCTTGTAGTCTCCGTCGNRG	GcTCtTTGTAGTgTCttTCaCAG	chr3	21732851	+	6
GATCCTTGTAGTCTCCGTCGNRG	tATCCaTtTAGTCTtgGTCaGAG	chr3	22251928	-	6
GATCCTTGTAGTCTCCGTCGNRG	aATCCTTcTtaTCTCaGTCtGAG	chr3	22434341	+	6
GATCCTTGTAGTCTCCGTCGNRG	tAgCCTTGTAGTaTgCtTtGAAG	chr3	23583328	+	6
GATCCTTGTAGTCTCCGTCGNRG	cATCCTTGTtGTCaCgcTCaTGG	chr3	24963412	+	6
GATCCTTGTAGTCTCCGTCGNRG	tAgCCTTGTAGTaTaCtTtGAAG	chr3	26318322	+	6
GATCCTTGTAGTCTCCGTCGNRG	tAgCCTTGTAGTaTaCtTtGAAG	chr3	26528213	+	6
GATCCTTGTAGTCTCCGTCGNRG	tAgCCTTGTAGTaTaCtTtGAAG	chr3	26886090	-	6
GATCCTTGTAGTCTCCGTCGNRG	tATCCTaGTAcTCTCtGagGTAG	chr3	27190135	+	6
GATCCTTGTAGTCTCCGTCGNRG	aATCCTTGTAGgCTCaGctcAAG	chr3	27772814	-	6
GATCCTTGTAGTCTCCGTCGNRG	GATCCTTGattTCTCttcCGAAG	chr3	27982988	+	6
GATCCTTGTAGTCTCCGTCGNRG	tATtCTTGTtGgCTtCGTtGAAG	chr3	28163693	-	6
GATCCTTGTAGTCTCCGTCGNRG	GcTCCTTGaAGgCTCCGaaaGAG	chr3	28242554	-	6
GATCCTTGTAGTCTCCGTCGNRG	GtTgCTTGaAGTgTCaGTgGCAG	chr3	28441996	-	6
GATCCTTGTAGTCTCCGTCGNRG	GATCCTTtgAaTtTCtGTaGTAG	chr3	28872007	+	6
GATCCTTGTAGTCTCCGTCGNRG	GcTCCcTGaAGTCTCCccaGAAG	chr3	29272243	-	6
GATCCTTGTAGTCTCCGTCGNRG	tAaaCTTGaAGTCTCCtTtGTGG	chr3	30109669	+	6
GATCCTTGTAGTCTCCGTCGNRG	cATgCaTcTAGTCTCCcTCcAGG	chr3	31155575	-	6
GATCCTTGTAGTCTCCGTCGNRG	atTCCTTGaAGcCTCtGTCtCAG	chr3	31363776	+	6
GATCCTTGTAGTCTCCGTCGNRG	GgTCCcTGTtGTCaCCtTaGAAG	chr3	32420096	+	6
GATCCTTGTAGTCTCCGTCGNRG	ccTCCTTGTAGcCTCCagaGTAG	chr3	32518657	+	6
GATCCTTGTAGTCTCCGTCGNRG	aATCCTTtTAaTCTCCaaaGGAG	chr3	32816589	-	6
GATCCTTGTAGTCTCCGTCGNRG	GAaaCaTGTAGaCTCCcTCtCAG	chr3	32977574	+	6
GATCCTTGTAGTCTCCGTCGNRG	GAcCagTGaAGTCTCtGTCcTGG	chr3	33060265	-	6
GATCCTTGTAGTCTCCGTCGNRG	GATgCTTcTgGTCTttGaCGGGG	chr3	33236730	-	6
GATCCTTGTAGTCTCCGTCGNRG	GATCCTaaatGTCTCCaTgGAAG	chr3	35035604	-	6
GATCCTTGTAGTCTCCGTCGNRG	GAgCCaTacAGTCTCtGTtGCGG	chr3	36301895	-	6
GATCCTTGTAGTCTCCGTCGNRG	GATCCTcccAGcCTCCGgaGTAG	chr3	37700456	+	6
GATCCTTGTAGTCTCCGTCGNRG	aATCaggGTAGTCTCCcTaGAGG	chr3	38574566	-	6
GATCCTTGTAGTCTCCGTCGNRG	GATCCTTGcctTCTgCtTCaTGG	chr3	38704177	+	6
GATCCTTGTAGTCTCCGTCGNRG	GATCCcgGTAGcCTtCaTCcTGG	chr3	38993288	-	6
GATCCTTGTAGTCTCCGTCGNRG	tcTCCaTGgAGTCTCCcTCcAGG	chr3	39113539	-	6
GATCCTTGTAGTCTCCGTCGNRG	GAgCCgcGgAGTCTgCGgCGCGG	chr3	39383464	+	6
GATCCTTGTAGTCTCCGTCGNRG	GATCtggaTAGTCTCCGTgcAAG	chr3	39546089	-	6
GATCCTTGTAGTCTCCGTCGNRG	GATCCTcaTAGTCcCCacCtGGG	chr3	40578260	+	6
GATCCTTGTAGTCTCCGTCGNRG	cAcCCcTcTAGTCTCCtTCtAGG	chr3	41054977	-	6
GATCCTTGTAGTCTCCGTCGNRG	GgaCCTTcgAGTCTCCcTCcAGG	chr3	41276312	+	6
GATCCTTGTAGTCTCCGTCGNRG	aATCtTTGTAaTCaCCcTCtGAG	chr3	41286240	+	6
GATCCTTGTAGTCTCCGTCGNRG	GcTCCTTGctGgCTCtGTaGCAG	chr3	41268901	-	6
GATCCTTGTAGTCTCCGTCGNRG	GtTCCTTccAGTtTCaGTCaTAG	chr3	42225115	+	6
GATCCTTGTAGTCTCCGTCGNRG	cATCCTTGcAGTCcCCaggGCAG	chr3	42414926	+	6
GATCCTTGTAGTCTCCGTCGNRG	ccTCtTTGTtGTCTtCGTtGTAG	chr3	42686721	-	6
GATCCTTGTAGTCTCCGTCGNRG	tATCaTTGcAGTCTCaGaaGGAG	chr3	42677906	-	6
GATCCTTGTAGTCTCCGTCGNRG	cATaCcTGcAGcCTCaGTCGGGG	chr3	43717962	+	6
GATCCTTGTAGTCTCCGTCGNRG	GAaCCTTGTAaaCTgtGTCaGGG	chr3	43781832	-	6
GATCCTTGTAGTCTCCGTCGNRG	tcTCCTTGgcGTCTCCGctGCAG	chr3	43995112	-	6
GATCCTTGTAGTCTCCGTCGNRG	tATCCTccTAtTCTCgGTCtGAG	chr3	44461360	-	6
GATCCTTGTAGTCTCCGTCGNRG	aATtCTTGTAtTtTCaGTaGAGG	chr3	44519667	-	6
GATCCTTGTAGTCTCCGTCGNRG	GcTCCTTGaAGaCTCaaTtGAGG	chr3	44992028	-	6
GATCCTTGTAGTCTCCGTCGNRG	GAgtCTTtTAGTCTCCaaaGGGG	chr3	46145403	+	6
GATCCTTGTAGTCTCCGTCGNRG	GcTCaTTGcAGcCTCCGcCtCGG	chr3	47353122	+	6
GATCCTTGTAGTCTCCGTCGNRG	GccCCTTcTAGTCTCtGcCcCAG	chr3	48652719	-	6
GATCCTTGTAGTCTCCGTCGNRG	ccTCCTcGTAGTCTCaGTacTGG	chr3	48764063	+	6
GATCCTTGTAGTCTCCGTCGNRG	GgTCCTgGTAGTtgCCcTtGGGG	chr3	49132723	-	6
GATCCTTGTAGTCTCCGTCGNRG	GATgCTaaTAtTCTCCcTCtCAG	chr3	50356108	+	6
GATCCTTGTAGTCTCCGTCGNRG	GgTCCTTGTctTCTgCcTCcAGG	chr3	50318538	-	6
GATCCTTGTAGTCTCCGTCGNRG	GAgCCTTGgtGaCctCGTCGGGG	chr3	50408098	-	6
GATCCTTGTAGTCTCCGTCGNRG	GAgCCTTGTAGTaTaatTtGAAG	chr3	50902579	+	6
GATCCTTGTAGTCTCCGTCGNRG	GATgCTgGTAGTggCaGTgGTGG	chr3	51197315	+	6
GATCCTTGTAGTCTCCGTCGNRG	GATCtcTGTgaTCTCCaTaGAGG	chr3	51190861	-	6
GATCCTTGTAGTCTCCGTCGNRG	GtTCCTTaTAGaCTCCcTtaTAG	chr3	51268755	-	6
GATCCTTGTAGTCTCCGTCGNRG	cATCCTTGTAGctcCCtTCcAGG	chr3	51674093	+	6
GATCCTTGTAGTCTCCGTCGNRG	aAcCCTgGTAGTCaCaGTtGGAG	chr3	51691065	+	6
GATCCTTGTAGTCTCCGTCGNRG	GAggCTTGgAGggTCCGcCGGGG	chr3	52031990	-	6
GATCCTTGTAGTCTCCGTCGNRG	GcTCCcTGcAGTCaCaGcCGCAG	chr3	52406371	+	6
GATCCTTGTAGTCTCCGTCGNRG	GAaCaTgGTgGTCTCCtTtGGAG	chr3	52807770	+	6
GATCCTTGTAGTCTCCGTCGNRG	aATCCTTGgAGTtTaaGTCaTAG	chr3	53094677	+	6
GATCCTTGTAGTCTCCGTCGNRG	GAgCtTTGTgGTCTCCcgCaGGG	chr3	53073823	-	6
GATCCTTGTAGTCTCCGTCGNRG	GATCaTcGTAGTCTagGcCaCAG	chr3	53503397	+	6
GATCCTTGTAGTCTCCGTCGNRG	GtTCCTgGTAcTCTtCcTCcCGG	chr3	53504856	+	6
GATCCTTGTAGTCTCCGTCGNRG	tcTCCaTaTAGTCTCtGTCtAGG	chr3	54162434	+	6
GATCCTTGTAGTCTCCGTCGNRG	GATCtTTGTAGgCTCCagttGAG	chr3	54171929	-	6
GATCCTTGTAGTCTCCGTCGNRG	GATCCTccctGcCTCCGgCGAGG	chr3	54930730	-	6
GATCCTTGTAGTCTCCGTCGNRG	atTCCcTGTAGTCTCCtTgaTGG	chr3	55018271	-	6
GATCCTTGTAGTCTCCGTCGNRG	tAcCCTTtaAGTCTCaGTtGAAG	chr3	55960431	+	6
GATCCTTGTAGTCTCCGTCGNRG	GATCCTTGcAGTggaCtTaGTGG	chr3	56188091	-	6
GATCCTTGTAGTCTCCGTCGNRG	aATttTTGTAtTCTCCtTaGAGG	chr3	56678840	-	6
GATCCTTGTAGTCTCCGTCGNRG	GATCCTTccAGgaTCCtTgGTGG	chr3	56984864	+	6
GATCCTTGTAGTCTCCGTCGNRG	GtTaCTTGTAtTCTCtGagGCAG	chr3	56989346	-	6
GATCCTTGTAGTCTCCGTCGNRG	ttTCCTTtTgGTCTCCcTCcTGG	chr3	57010982	-	6
GATCCTTGTAGTCTCCGTCGNRG	cATCCTTGTAcTCTggtTCcTAG	chr3	57244012	-	6
GATCCTTGTAGTCTCCGTCGNRG	GcTCCcTGcAacCTCCGTCtCGG	chr3	57577975	-	6
GATCCTTGTAGTCTCCGTCGNRG	GggCCTTaTgGTCTCtGTCaCAG	chr3	58105685	+	6
GATCCTTGTAGTCTCCGTCGNRG	GATCCaTGgAGgCTaCtTaGAAG	chr3	58790563	+	6
GATCCTTGTAGTCTCCGTCGNRG	tAgCCTTGTAGTaTaCtTtGCAG	chr3	58811294	-	6
GATCCTTGTAGTCTCCGTCGNRG	tAgCCTTGTAGTaTagtTCGAAG	chr3	59222238	+	6
GATCCTTGTAGTCTCCGTCGNRG	GcTCCTTGgAGgCTCtGagGGAG	chr3	59434186	+	6
GATCCTTGTAGTCTCCGTCGNRG	cATaCTTcTAGTCaCCcTCaGAG	chr3	59408731	-	6
GATCCTTGTAGTCTCCGTCGNRG	tAgCCTTGTAGTaTagtTCGAAG	chr3	60567199	-	6
GATCCTTGTAGTCTCCGTCGNRG	tAgCCTTGTAGTaTCgtTtGGAG	chr3	61366730	-	6
GATCCTTGTAGTCTCCGTCGNRG	GATaCaTGTAtTgTCCtTtGAGG	chr3	61454632	-	6
GATCCTTGTAGTCTCCGTCGNRG	GAgggTTGTAGTCaCCGTtcGAG	chr3	62368392	+	6
GATCCTTGTAGTCTCCGTCGNRG	GgctCTTGTAcTCTCaGTaGAAG	chr3	63185607	+	6
GATCCTTGTAGTCTCCGTCGNRG	aATCtTgtgAcTCTCCGTCGTGG	chr3	63754076	+	6
GATCCTTGTAGTCTCCGTCGNRG	GtTCCTTGctGTCTCaGTtcCAG	chr3	63730401	-	6
GATCCTTGTAGTCTCCGTCGNRG	ccTCCTTGcAaTCTCCtgCGGGG	chr3	64475141	+	6
GATCCTTGTAGTCTCCGTCGNRG	GAaCCaTacAGTCTCtGTCaCAG	chr3	64599877	-	6
GATCCTTGTAGTCTCCGTCGNRG	GAaCaTTGTgGTCTCtaTCaTAG	chr3	67311175	+	6
GATCCTTGTAGTCTCCGTCGNRG	GAgCCTTGTAGaCcCtGTaaGGG	chr3	67588964	-	6
GATCCTTGTAGTCTCCGTCGNRG	GAcCCaTGTAGaCTtgGTtGGAG	chr3	67774299	+	6
GATCCTTGTAGTCTCCGTCGNRG	aAcCCcTGTAGTCTCCtTgtGAG	chr3	70361186	+	6
GATCCTTGTAGTCTCCGTCGNRG	cATCCcTGaAGTtTCtGTCcCAG	chr3	70418019	+	6
GATCCTTGTAGTCTCCGTCGNRG	cATCtTcGTAaTCTCtGTCaTGG	chr3	70959272	+	6
GATCCTTGTAGTCTCCGTCGNRG	GAcCacTGTtGTCTCaGTCaCAG	chr3	70967779	+	6
GATCCTTGTAGTCTCCGTCGNRG	GtTaCTTtTtGTCTCaGTCcCAG	chr3	71198345	+	6
GATCCTTGTAGTCTCCGTCGNRG	GcTCCaTGTcaTCTCCaTgGTAG	chr3	71232462	+	6
GATCCTTGTAGTCTCCGTCGNRG	ttTCaTTGTAGTtTCCcTtGTAG	chr3	72931574	-	6
GATCCTTGTAGTCTCCGTCGNRG	cATCtTTaTcaTCTCCGTgGTAG	chr3	74714126	+	6
GATCCTTGTAGTCTCCGTCGNRG	GATaCTTGTgGTtTCCaTtaAAG	chr3	75391228	+	6
GATCCTTGTAGTCTCCGTCGNRG	tAgCCTTGTAGTaTaCtTtGAAG	chr3	75833161	+	6
GATCCTTGTAGTCTCCGTCGNRG	GcTtCTTGacGTCTCCtTCaAGG	chr3	76269391	+	6
GATCCTTGTAGTCTCCGTCGNRG	cATCtTTGcAGTCTaCaTCaCAG	chr3	76331597	+	6
GATCCTTGTAGTCTCCGTCGNRG	GATtCTTGgAGTCataGTaGCAG	chr3	76377812	-	6
GATCCTTGTAGTCTCCGTCGNRG	GccCCTTtTAGTCaCgGcCGGAG	chr3	76601576	+	6
GATCCTTGTAGTCTCCGTCGNRG	GATaCTaGTAGTaTCtcTCtTAG	chr3	77111316	+	6
GATCCTTGTAGTCTCCGTCGNRG	GcTgCTTtTtGTCTCCcTCtGGG	chr3	77629012	-	6
GATCCTTGTAGTCTCCGTCGNRG	GATCCTgGgtGTgTCtGTCaGGG	chr3	78229371	+	6
GATCCTTGTAGTCTCCGTCGNRG	GtTCaTgGTAGTCagCGTCaAAG	chr3	78170968	-	6
GATCCTTGTAGTCTCCGTCGNRG	aAgCCTgGTcGTCTCCaTCtGGG	chr3	78295061	-	6
GATCCTTGTAGTCTCCGTCGNRG	GATCCTTcaAGTCTggGcgGCAG	chr3	79202069	+	6
GATCCTTGTAGTCTCCGTCGNRG	cATCCgTGTAaTCTCtGTtaTAG	chr3	79520668	-	6
GATCCTTGTAGTCTCCGTCGNRG	cATCCagGaAGTCTCCtTaGAAG	chr3	80046744	-	6
GATCCTTGTAGTCTCCGTCGNRG	GATCCaTGTgcaCTCCtTgGAGG	chr3	80254848	+	6
GATCCTTGTAGTCTCCGTCGNRG	tATCCTTGTAGTaTagtTtGAAG	chr3	80714485	-	6
GATCCTTGTAGTCTCCGTCGNRG	GtTtaTTtTAGTtTCCGTCtTAG	chr3	81580811	-	6
GATCCTTGTAGTCTCCGTCGNRG	GtTCCTTGTAGatTCtGaCaAAG	chr3	82623716	+	6
GATCCTTGTAGTCTCCGTCGNRG	GATCtTTGTtGTCagaGTaGAGG	chr3	82709606	-	6
GATCCTTGTAGTCTCCGTCGNRG	cAgCCTTGTAGTCTaatTtGAAG	chr3	82831058	-	6
GATCCTTGTAGTCTCCGTCGNRG	GATCtTTGTAtTtTtaGTaGAGG	chr3	83117278	-	6
GATCCTTGTAGTCTCCGTCGNRG	tAgCCTTGTAGTaTaCtTtGAAG	chr3	83341847	-	6
GATCCTTGTAGTCTCCGTCGNRG	tgTtCTTGcAGTCTCaGTgGTGG	chr3	84476076	+	6
GATCCTTGTAGTCTCCGTCGNRG	GATCCaTtTgGTCTaCaaCGCAG	chr3	84793863	-	6
GATCCTTGTAGTCTCCGTCGNRG	tATCCTTGTAtTaTtCcTCtAGG	chr3	85080742	+	6
GATCCTTGTAGTCTCCGTCGNRG	GATCCTTtTcacCcCCGTtGCAG	chr3	87615448	+	6
GATCCTTGTAGTCTCCGTCGNRG	GATCCTTGTcaTtTCacTCaTGG	chr3	88205040	-	6
GATCCTTGTAGTCTCCGTCGNRG	GATCCTTGTtcTtTtCtTCtAAG	chr3	88926287	-	6
GATCCTTGTAGTCTCCGTCGNRG	GATCCTTtTAGTtTCaGgaaTAG	chr3	90044344	-	6
GATCCTTGTAGTCTCCGTCGNRG	GtTttTTGTAGTaTCtGTaGAGG	chr3	90340610	-	6
GATCCTTGTAGTCTCCGTCGNRG	GgaCCTTtTtGTgTCCtTCGTGG	chr3	90922942	+	6
GATCCTTGTAGTCTCCGTCGNRG	GgTCCaTaTgGTCTgCGTCaCAG	chr3	91387611	-	6
GATCCTTGTAGTCTCCGTCGNRG	GcattTTGTAGTCTCCaTCaAAG	chr3	94776175	+	6
GATCCTTGTAGTCTCCGTCGNRG	tATaCTTtTAaTCTCCaTtGCAG	chr3	94906485	+	6
GATCCTTGTAGTCTCCGTCGNRG	GAgCCTTGTAGTaTagtTtGAAG	chr3	94985502	+	6
GATCCTTGTAGTCTCCGTCGNRG	ttTaCTTtTAGTCTCtGTtGTGG	chr3	95462449	-	6
GATCCTTGTAGTCTCCGTCGNRG	tATCaTgGTgtTCTCCGTtGAGG	chr3	95691223	-	6
GATCCTTGTAGTCTCCGTCGNRG	tAgCCTTGTAGTaTCgtTtGAAG	chr3	96080345	-	6
GATCCTTGTAGTCTCCGTCGNRG	GATtCTTGcAGTCTCCtgatGAG	chr3	96192650	-	6
GATCCTTGTAGTCTCCGTCGNRG	GgTttTTGcAGTCTCCGTgaTAG	chr3	97144036	+	6
GATCCTTGTAGTCTCCGTCGNRG	GATCCTTGgtGgCTCCtatGTGG	chr3	97671026	+	6
GATCCTTGTAGTCTCCGTCGNRG	tAgCCTTGTAGTaTCgtTtGAAG	chr3	97906144	+	6
GATCCTTGTAGTCTCCGTCGNRG	tATCCTTGTctTCTgCcTCtTGG	chr3	98088882	-	6
GATCCTTGTAGTCTCCGTCGNRG	GAaCtTTGTAGTtTCCtagGTAG	chr3	98485603	+	6
GATCCTTGTAGTCTCCGTCGNRG	tATCCTTGTAGTCaCaGagaGAG	chr3	98607335	+	6
GATCCTTGTAGTCTCCGTCGNRG	aATCaTTGcAGTCTgCcTtGCAG	chr3	98643686	-	6
GATCCTTGTAGTCTCCGTCGNRG	GATCCaTaTAGTCTaCcTacTGG	chr3	99611995	+	6
GATCCTTGTAGTCTCCGTCGNRG	GtTgCTTGaAGTgTCaGTgGCAG	chr3	100240495	+	6
GATCCTTGTAGTCTCCGTCGNRG	tATCCTTGgAGTCTggcTCaCAG	chr3	100149325	-	6
GATCCTTGTAGTCTCCGTCGNRG	GActtcTGgAGTCcCCGTCGTAG	chr3	100401274	+	6
GATCCTTGTAGTCTCCGTCGNRG	tATCCTccTAtTCTCCaTCtGAG	chr3	100586676	+	6
GATCCTTGTAGTCTCCGTCGNRG	tAgCCTTGTAGTCTagtTtGAAG	chr3	101295477	+	6
GATCCTTGTAGTCTCCGTCGNRG	ctTgCTTGgAGTCTCCaTCtCAG	chr3	101388291	+	6
GATCCTTGTAGTCTCCGTCGNRG	tcTCCTgGTAGTCTCCccaGAGG	chr3	101638777	-	6
GATCCTTGTAGTCTCCGTCGNRG	GAgCCTTGataTCTCCtTCcAGG	chr3	101712977	-	6
GATCCTTGTAGTCTCCGTCGNRG	GAgCCaTGTtGaCTgCcTCGTGG	chr3	102113931	-	6
GATCCTTGTAGTCTCCGTCGNRG	cATCaTTtTAGTCTatGTgGTAG	chr3	102325422	+	6
GATCCTTGTAGTCTCCGTCGNRG	GtTtCTTcTAtTCTCCcTaGAAG	chr3	102461705	+	6
GATCCTTGTAGTCTCCGTCGNRG	GATCCTgGTtGTaTCtcTCaGGG	chr3	103345865	-	6
GATCCTTGTAGTCTCCGTCGNRG	cATgCTTGTAcTtTCaGTaGGAG	chr3	103724438	-	6
GATCCTTGTAGTCTCCGTCGNRG	aATCCTTaTAGTgTCtcTCtGAG	chr3	105197307	+	6
GATCCTTGTAGTCTCCGTCGNRG	GAgCCTTGTAGTaTagtTtGAAG	chr3	105453472	+	6
GATCCTTGTAGTCTCCGTCGNRG	aATCCTTGTAGTaTtttTCtAAG	chr3	105977447	+	6
GATCCTTGTAGTCTCCGTCGNRG	aATCCTTaaAGTCaCCcTCaAAG	chr3	107139670	+	6
GATCCTTGTAGTCTCCGTCGNRG	tAgCCTTGTAGTaTaCtTtGAAG	chr3	107338444	-	6
GATCCTTGTAGTCTCCGTCGNRG	GtTCCTgGTAGcCTCttTgGCAG	chr3	107799793	+	6
GATCCTTGTAGTCTCCGTCGNRG	cATCCTTaTAcaCTCCcaCGGGG	chr3	108135412	+	6
GATCCTTGTAGTCTCCGTCGNRG	tAgCCTTGTAGTaTaCtTtGAAG	chr3	108660228	-	6
GATCCTTGTAGTCTCCGTCGNRG	cATaCTTGaAGTCaCaGTaGTAG	chr3	108985805	+	6
GATCCTTGTAGTCTCCGTCGNRG	tATCCcTGaAGTCcCtGTCtAAG	chr3	109530017	+	6
GATCCTTGTAGTCTCCGTCGNRG	tAgCCTTGTAGTaTaCtTtGAAG	chr3	109638585	+	6
GATCCTTGTAGTCTCCGTCGNRG	GATggaTGTAGTCaCCtTCcCAG	chr3	109641192	-	6
GATCCTTGTAGTCTCCGTCGNRG	GATgCTTGagGTgTCaGTgGCAG	chr3	109777404	-	6
GATCCTTGTAGTCTCCGTCGNRG	GATttTTcTcGcCTCCcTCGGAG	chr3	110165085	+	6
GATCCTTGTAGTCTCCGTCGNRG	tAgCCTTGTAGTaTaCaTtGAAG	chr3	111877951	+	6
GATCCTTGTAGTCTCCGTCGNRG	tAgCCTTGTAGTaTagGTtGAAG	chr3	112234876	+	6
GATCCTTGTAGTCTCCGTCGNRG	ccTCCTaaTAGTCTCCaTCtCAG	chr3	112566211	-	6
GATCCTTGTAGTCTCCGTCGNRG	GtTCCTTGgAGTgcCaGTCcAGG	chr3	113030106	-	6
GATCCTTGTAGTCTCCGTCGNRG	tATCCaTaTAaTCTCCtTaGAAG	chr3	113227038	+	6
GATCCTTGTAGTCTCCGTCGNRG	aATCCTTGaAaTCTCaGcaGTAG	chr3	114869977	+	6
GATCCTTGTAGTCTCCGTCGNRG	GATgtTTGaAGcCTCCaTaGAAG	chr3	115006060	-	6
GATCCTTGTAGTCTCCGTCGNRG	cATtCTTcaAGTCTCCaTCtTAG	chr3	115368826	-	6
GATCCTTGTAGTCTCCGTCGNRG	tATCCTTGggGTCTCCtgCtGAG	chr3	115679616	+	6
GATCCTTGTAGTCTCCGTCGNRG	tAgCCTTGTAGTaTaCtTtGAAG	chr3	115749122	-	6
GATCCTTGTAGTCTCCGTCGNRG	cATCCTTGTAGTCaggGctGTGG	chr3	116053146	-	6
GATCCTTGTAGTCTCCGTCGNRG	GATCCTTaTtGTCTgaGatGAAG	chr3	116959077	+	6
GATCCTTGTAGTCTCCGTCGNRG	GATCCaTGTgGTCTttagCGCAG	chr3	118657543	+	6
GATCCTTGTAGTCTCCGTCGNRG	GcTCCaTGcAGTCcCCcTtGAAG	chr3	119172375	+	6
GATCCTTGTAGTCTCCGTCGNRG	agTCCcTtTAGTCTCtGTCaCGG	chr3	119259358	+	6
GATCCTTGTAGTCTCCGTCGNRG	tATCtTTtTAGTaTCtGTaGAAG	chr3	119264467	-	6
GATCCTTGTAGTCTCCGTCGNRG	tAgCCTTGTAGTaTagtTCGAAG	chr3	119853322	+	6
GATCCTTGTAGTCTCCGTCGNRG	tAgCCTTGTAGTaTaCtTtGAAG	chr3	120630364	-	6
GATCCTTGTAGTCTCCGTCGNRG	GgTtCTTGgAGTtTCCcTCaAGG	chr3	120799696	-	6
GATCCTTGTAGTCTCCGTCGNRG	tAgCCTTGTAGTaTagtTCGAAG	chr3	121267150	-	6
GATCCTTGTAGTCTCCGTCGNRG	GAcCCTTGTAtTtaCCcTCtGAG	chr3	122407458	+	6
GATCCTTGTAGTCTCCGTCGNRG	GATgCTgGcAGTaTCCtTtGTAG	chr3	122752876	-	6
GATCCTTGTAGTCTCCGTCGNRG	GAaCCaTGTAaTCTgtGTCaGAG	chr3	122959014	-	6
GATCCTTGTAGTCTCCGTCGNRG	GAgCCaaGagGTCTCCGTCaCAG	chr3	123381231	+	6
GATCCTTGTAGTCTCCGTCGNRG	GcTCaTTGTAGcCTCaGaCtCAG	chr3	123540008	-	6
GATCCTTGTAGTCTCCGTCGNRG	GcTCCTTcTAGatTCCtTCaGAG	chr3	124441489	+	6
GATCCTTGTAGTCTCCGTCGNRG	GATgCTTGaAaTCaCaGTCaTGG	chr3	124446048	+	6
GATCCTTGTAGTCTCCGTCGNRG	GATCCTctTAGcCTCCcaaGTAG	chr3	124706014	+	6
GATCCTTGTAGTCTCCGTCGNRG	GATgCTTGTgGTtaCCGTgtCAG	chr3	124699740	-	6
GATCCTTGTAGTCTCCGTCGNRG	GAaCCTTaTccTCTCCcTaGGAG	chr3	125417173	-	6
GATCCTTGTAGTCTCCGTCGNRG	GATgCTTGagGTgTCtGTgGCAG	chr3	125616290	+	6
GATCCTTGTAGTCTCCGTCGNRG	GATCtcaGTAaTCTCCaTCaTAG	chr3	126174539	-	6
GATCCTTGTAGTCTCCGTCGNRG	GgTCCTctTtGTCTCCtTCtGGG	chr3	126292766	-	6
GATCCTTGTAGTCTCCGTCGNRG	GAcaCcTGTtGTCTCCtTCcTGG	chr3	126524518	+	6
GATCCTTGTAGTCTCCGTCGNRG	GATCCTgGgAGTggCCcTgGGGG	chr3	126797709	-	6
GATCCTTGTAGTCTCCGTCGNRG	cATCCcTGcAGTgTCaGTgGAGG	chr3	127213669	+	6
GATCCTTGTAGTCTCCGTCGNRG	GcTCCTTGgAGTaaCaGTaGTAG	chr3	127422336	-	6
GATCCTTGTAGTCTCCGTCGNRG	GActCTaGaAGTCTCCtTCaTGG	chr3	127714802	-	6
GATCCTTGTAGTCTCCGTCGNRG	GATCCTTacAGTtTCCtaaGAGG	chr3	128252539	+	6
GATCCTTGTAGTCTCCGTCGNRG	acTtCcTGTAGTtTCCGTaGCAG	chr3	128208081	-	6
GATCCTTGTAGTCTCCGTCGNRG	GATCCaTGTtcTCaCCtTtGAGG	chr3	128640328	-	6
GATCCTTGTAGTCTCCGTCGNRG	GcTgCTTtTAGTCTgaGTCtTAG	chr3	128875192	+	6
GATCCTTGTAGTCTCCGTCGNRG	GAgCCgTGggcTCTCtGTCGAGG	chr3	129011671	+	6
GATCCTTGTAGTCTCCGTCGNRG	aATCacTGTAGgCTCCcTgGTAG	chr3	129040376	+	6
GATCCTTGTAGTCTCCGTCGNRG	GATCCcaGgAGTCTagGTgGGAG	chr3	129129017	-	6
GATCCTTGTAGTCTCCGTCGNRG	GATttTTGTAtTtTCaGTgGAGG	chr3	129164039	-	6
GATCCTTGTAGTCTCCGTCGNRG	GATggTTGTtGTCTgCaTCcAGG	chr3	129337564	-	6
GATCCTTGTAGTCTCCGTCGNRG	aATCCaTtTAGTgTaaGTCGGAG	chr3	129667734	-	6
GATCCTTGTAGTCTCCGTCGNRG	GATaCTTGTgGTtTCCaTtaAAG	chr3	130055338	+	6
GATCCTTGTAGTCTCCGTCGNRG	GAaCCTgGTgGTCTCacTtGCAG	chr3	130246376	+	6
GATCCTTGTAGTCTCCGTCGNRG	GATCCTTacttTaTCaGTCGCAG	chr3	130368251	+	6
GATCCTTGTAGTCTCCGTCGNRG	GATCCTgcTAGaaTtCtTCGGGG	chr3	130388953	+	6
GATCCTTGTAGTCTCCGTCGNRG	cATCtTTGTgGTCTCaGctGGAG	chr3	130440580	+	6
GATCCTTGTAGTCTCCGTCGNRG	tATCCTTGTAGTaTagtTtGAAG	chr3	130435339	+	6
GATCCTTGTAGTCTCCGTCGNRG	aAaCaTTGTAaTCTCCtTgGAAG	chr3	130519951	+	6
GATCCTTGTAGTCTCCGTCGNRG	GgTCaTaGTAGaCTaCtTCGGGG	chr3	130746363	+	6
GATCCTTGTAGTCTCCGTCGNRG	GATtCTTaTAGTCTCCtattAGG	chr3	130916047	+	6
GATCCTTGTAGTCTCCGTCGNRG	GATgggTGTAGTCTaCcTtGTAG	chr3	131039152	+	6
GATCCTTGTAGTCTCCGTCGNRG	cATCCTTGTAcTtTCtGaCtCGG	chr3	132236112	-	6
GATCCTTGTAGTCTCCGTCGNRG	GATggTTGTAtTCTCtGcCaCAG	chr3	132368077	+	6
GATCCTTGTAGTCTCCGTCGNRG	GcTCCcTccAGTCTCCtTCcAGG	chr3	132792835	-	6
GATCCTTGTAGTCTCCGTCGNRG	tAgCCTTGTAGTaTgCtTtGAAG	chr3	132960621	-	6
GATCCTTGTAGTCTCCGTCGNRG	GATCCTctTgGTCTCtGaaGGAG	chr3	133297033	+	6
GATCCTTGTAGTCTCCGTCGNRG	aATCCaTGTgGTCaCaGTgGAGG	chr3	133717685	-	6
GATCCTTGTAGTCTCCGTCGNRG	GATCCTacTtGTaTCtGaCGAAG	chr3	133800554	+	6
GATCCTTGTAGTCTCCGTCGNRG	tAaCCTgGcAGgCTCCGTgGGAG	chr3	133753270	-	6
GATCCTTGTAGTCTCCGTCGNRG	GATCCTctgAGTCTCCtgCcTGG	chr3	134381436	+	6
GATCCTTGTAGTCTCCGTCGNRG	GcTCCcTGTAGcaTCtGTCtAAG	chr3	134604882	+	6
GATCCTTGTAGTCTCCGTCGNRG	ccTCCTccTAGTCTCaGTCcTAG	chr3	134706474	-	6
GATCCTTGTAGTCTCCGTCGNRG	acTCCTTcTAGTgTCCcTCaGGG	chr3	135151271	+	6
GATCCTTGTAGTCTCCGTCGNRG	GATCCaTGTgGagTCaGTtGCAG	chr3	135193912	+	6
GATCCTTGTAGTCTCCGTCGNRG	tATCCTcaTAGTtTCaGTCaTAG	chr3	135300005	+	6
GATCCTTGTAGTCTCCGTCGNRG	GATtCTTcTgaTCTCCtTCcTGG	chr3	135334460	+	6
GATCCTTGTAGTCTCCGTCGNRG	GATtCTTGctGTCTCCaTtcTGG	chr3	135261433	-	6
GATCCTTGTAGTCTCCGTCGNRG	GATaCcTtTAaTCaCCaTCGCAG	chr3	135624706	-	6
GATCCTTGTAGTCTCCGTCGNRG	GAgCCTTGTAGTaTagtTtGAAG	chr3	135776111	-	6
GATCCTTGTAGTCTCCGTCGNRG	GtTtCTTcTAGgCTCCaTaGGAG	chr3	136145528	-	6
GATCCTTGTAGTCTCCGTCGNRG	GATCtTTaTttTCTCCtTgGAGG	chr3	136210737	-	6
GATCCTTGTAGTCTCCGTCGNRG	GATggcTGTAGTtTCCtTtGGGG	chr3	136857240	-	6
GATCCTTGTAGTCTCCGTCGNRG	tATCCTTGTAGcaTCCaTgcAAG	chr3	137806829	+	6
GATCCTTGTAGTCTCCGTCGNRG	GATCCaTGTtGTaTCaGctGAGG	chr3	137853429	+	6
GATCCTTGTAGTCTCCGTCGNRG	aAaCCgTGgcGTCTCCGTCcCAG	chr3	137767946	-	6
GATCCTTGTAGTCTCCGTCGNRG	GATaCTTGTgtTCTgCaTCtCAG	chr3	138101699	+	6
GATCCTTGTAGTCTCCGTCGNRG	GgTCCcTGTcaTCTCtGTtGAGG	chr3	138113625	-	6
GATCCTTGTAGTCTCCGTCGNRG	cATCCTTtTAaTaTCtGTgGAGG	chr3	138428541	+	6
GATCCTTGTAGTCTCCGTCGNRG	tATaCaTtTgGTCTCCGcCGTGG	chr3	138724799	-	6
GATCCTTGTAGTCTCCGTCGNRG	cATgCcTGTAaTCTCaGcCGAGG	chr3	138809020	+	6
GATCCTTGTAGTCTCCGTCGNRG	GATCCTTccAGcCTCCcaaGTAG	chr3	138824951	-	6
GATCCTTGTAGTCTCCGTCGNRG	GAaCCTgGTttTCTCCtTtGAGG	chr3	139289464	-	6
GATCCTTGTAGTCTCCGTCGNRG	tAgCCTTGTAGTaTaCtTtGAAG	chr3	139409324	-	6
GATCCTTGTAGTCTCCGTCGNRG	GATgCTTGTgGTgTCCagaGAGG	chr3	139535962	+	6
GATCCTTGTAGTCTCCGTCGNRG	aATtCTTGTAGTCaCtcTaGTGG	chr3	139706219	+	6
GATCCTTGTAGTCTCCGTCGNRG	GAaaCTTGTAGgCTCCaggGAAG	chr3	139935934	+	6
GATCCTTGTAGTCTCCGTCGNRG	GAaCCTTGTAGgCTCtcagGAGG	chr3	140230916	+	6
GATCCTTGTAGTCTCCGTCGNRG	GAcCCTgGTAGTtTCCcTttCAG	chr3	140686305	+	6
GATCCTTGTAGTCTCCGTCGNRG	tgTCCTTGTAGTCatCGTgaGAG	chr3	141071935	-	6
GATCCTTGTAGTCTCCGTCGNRG	GAgCCTaGgAaTCTCaGTgGAGG	chr3	141260772	-	6
GATCCTTGTAGTCTCCGTCGNRG	GAgCCTTGTgaTCcCCGTttCAG	chr3	141279884	-	6
GATCCTTGTAGTCTCCGTCGNRG	GATCCTTccAcTCTCtGctGAAG	chr3	141451109	-	6
GATCCTTGTAGTCTCCGTCGNRG	tATCgTTtTAaTCTtCGTCaCAG	chr3	141796952	+	6
GATCCTTGTAGTCTCCGTCGNRG	aATatTTGTAtTtTCCGTaGAGG	chr3	141809527	-	6
GATCCTTGTAGTCTCCGTCGNRG	GtTCCTTaTtGTggCCGTCtGGG	chr3	141846272	-	6
GATCCTTGTAGTCTCCGTCGNRG	GATgtTTGaAGTaTCCGgCaTGG	chr3	143920803	+	6
GATCCTTGTAGTCTCCGTCGNRG	GATgCTTGaAGTgTgaGTgGCAG	chr3	143923504	-	6
GATCCTTGTAGTCTCCGTCGNRG	GATCCTTGgtGTgTCtGTgaGGG	chr3	144204444	-	6
GATCCTTGTAGTCTCCGTCGNRG	GtggCTTaTAGTCTCCaTCcTAG	chr3	144583819	+	6
GATCCTTGTAGTCTCCGTCGNRG	GAcgCTTGTcGTCTggGTCcAAG	chr3	145032038	-	6
GATCCTTGTAGTCTCCGTCGNRG	aATCCTTGaAGggTCtGTCtAGG	chr3	145070212	-	6
GATCCTTGTAGTCTCCGTCGNRG	GAaaCTTGTAaTCaCgGTgGAAG	chr3	145724731	-	6
GATCCTTGTAGTCTCCGTCGNRG	aAcCCTTGgAGTCTCCcaaGTGG	chr3	145935107	+	6
GATCCTTGTAGTCTCCGTCGNRG	tATttTTGTAGTCTCtGTgtAGG	chr3	146969399	-	6
GATCCTTGTAGTCTCCGTCGNRG	GATaaTTGTAtTtTCtGTCtAGG	chr3	148054325	-	6
GATCCTTGTAGTCTCCGTCGNRG	cATtCTaaTAGTCTaCGTCcAAG	chr3	148239922	-	6
GATCCTTGTAGTCTCCGTCGNRG	tAgCCTTGTAGTaTaCtTtGAAG	chr3	148305815	-	6
GATCCTTGTAGTCTCCGTCGNRG	tAgCCTTGTAGTaTaCtTtGAAG	chr3	148505263	+	6
GATCCTTGTAGTCTCCGTCGNRG	cATCtTTGTtGTCTCaGTgtTGG	chr3	148768566	-	6
GATCCTTGTAGTCTCCGTCGNRG	GtTaCTTGTgGcCTCaGTtGGAG	chr3	150107150	-	6
GATCCTTGTAGTCTCCGTCGNRG	GAaCCcTcTAGTgTCCGTatGAG	chr3	150590830	-	6
GATCCTTGTAGTCTCCGTCGNRG	GATCCTTGgAGcCTCtGgacCAG	chr3	150929055	+	6
GATCCTTGTAGTCTCCGTCGNRG	GAgCCaTGcAGTCTaCaTCaCAG	chr3	151334850	+	6
GATCCTTGTAGTCTCCGTCGNRG	GAgCCTTGTAGTaTgttTCaAAG	chr3	151990715	+	6
GATCCTTGTAGTCTCCGTCGNRG	cATCCTTtTAGcCTaCaTCtAAG	chr3	152843398	+	6
GATCCTTGTAGTCTCCGTCGNRG	tATCCTTGatGTCTCacTCaTGG	chr3	152895140	-	6
GATCCTTGTAGTCTCCGTCGNRG	GATCtTTGaAGgCTCCtctGGGG	chr3	153342635	+	6
GATCCTTGTAGTCTCCGTCGNRG	GATCCTTaccaTCTCCcTCaTGG	chr3	154063892	+	6
GATCCTTGTAGTCTCCGTCGNRG	cATCCTTGTtGTCataGTaGAGG	chr3	154001212	-	6
GATCCTTGTAGTCTCCGTCGNRG	ttTCaTTGTAGgCTgCGTaGTGG	chr3	154358593	-	6
GATCCTTGTAGTCTCCGTCGNRG	GcTaaTTGTAtTCTCCcTtGAAG	chr3	154887686	+	6
GATCCTTGTAGTCTCCGTCGNRG	GggCCTTGaAtTCTCCtTCaAGG	chr3	155697956	+	6
GATCCTTGTAGTCTCCGTCGNRG	GATCtTTGcAGTCgCtGTtaTAG	chr3	156042238	-	6
GATCCTTGTAGTCTCCGTCGNRG	cAgCCTTGTAtTCTCttTgGAAG	chr3	156695008	-	6
GATCCTTGTAGTCTCCGTCGNRG	GtTCCcccTAGTCTCCtTtGAGG	chr3	156926543	+	6
GATCCTTGTAGTCTCCGTCGNRG	agTCCaTGTAaTCTtCGTtGAGG	chr3	157958469	+	6
GATCCTTGTAGTCTCCGTCGNRG	GATCaTTGTAGTaTtgtTCaTAG	chr3	157991958	-	6
GATCCTTGTAGTCTCCGTCGNRG	aATCaTgGcAGTCTCCaTtGAGG	chr3	158700320	+	6
GATCCTTGTAGTCTCCGTCGNRG	GATCCTTGTAGTaTtCacatTGG	chr3	159031308	+	6
GATCCTTGTAGTCTCCGTCGNRG	GtTCCTTGaccTCTCaGTgGAAG	chr3	159170186	-	6
GATCCTTGTAGTCTCCGTCGNRG	tATCCTTtTccTCTCtGTCcGAG	chr3	159200725	-	6
GATCCTTGTAGTCTCCGTCGNRG	tcTCCTTGaAGTCTCtGcCtTAG	chr3	159300407	-	6
GATCCTTGTAGTCTCCGTCGNRG	GAgCtTTGgAGTtTCCaTaGAGG	chr3	159683678	+	6
GATCCTTGTAGTCTCCGTCGNRG	GATCtgTGTAGTgTgaGTCaGAG	chr3	160027627	+	6
GATCCTTGTAGTCTCCGTCGNRG	GATCgTTtTtGTCTtCGaaGAGG	chr3	160100990	-	6
GATCCTTGTAGTCTCCGTCGNRG	GATaCTgGTAGaCaCaGTCtGGG	chr3	160521888	-	6
GATCCTTGTAGTCTCCGTCGNRG	cATCtaTcTAGTCTCCtTtGCAG	chr3	160703699	-	6
GATCCTTGTAGTCTCCGTCGNRG	cATCCTTaTAGTCattGTtGTAG	chr3	160830179	+	6
GATCCTTGTAGTCTCCGTCGNRG	GATCCaTcTgGTCaCCtTCcCGG	chr3	162135774	+	6
GATCCTTGTAGTCTCCGTCGNRG	cATttTTGTAGTCaCaGTaGTGG	chr3	162529542	-	6
GATCCTTGTAGTCTCCGTCGNRG	GATCCcTGcAtaCTtCGTCaAGG	chr3	163817334	-	6
GATCCTTGTAGTCTCCGTCGNRG	GATCtTTGgAtTCaCaGTCcAGG	chr3	164470900	-	6
GATCCTTGTAGTCTCCGTCGNRG	GATatTTGTAaTtTCtGTCaTAG	chr3	164898471	-	6
GATCCTTGTAGTCTCCGTCGNRG	tATCtTTGgAGTCTCacTCtCAG	chr3	165841944	+	6
GATCCTTGTAGTCTCCGTCGNRG	tAgCCTTGTAGTaTaCtTtGAAG	chr3	166583072	+	6
GATCCTTGTAGTCTCCGTCGNRG	ctTgCTTGTAGcCTCCcTaGGAG	chr3	167023356	+	6
GATCCTTGTAGTCTCCGTCGNRG	GATaCaTGTAGgCTtgGTCtGAG	chr3	167227761	-	6
GATCCTTGTAGTCTCCGTCGNRG	cATtCTaGcAGcCTCCtTCGTGG	chr3	169284293	+	6
GATCCTTGTAGTCTCCGTCGNRG	GATCCTgGTAGaaTCaGgtGAGG	chr3	169299391	-	6
GATCCTTGTAGTCTCCGTCGNRG	GATCCTTcTtGcCTCCaaaGGAG	chr3	169390751	+	6
GATCCTTGTAGTCTCCGTCGNRG	GATCCTgGctGTgTCCcTCcAAG	chr3	169746545	-	6
GATCCTTGTAGTCTCCGTCGNRG	GgTCCaTGgAGTCcCaGTaGAGG	chr3	171090574	+	6
GATCCTTGTAGTCTCCGTCGNRG	GgTgCTTGTAGTgTatGTtGTGG	chr3	171372796	-	6
GATCCTTGTAGTCTCCGTCGNRG	ttTCtTTaTAGTCTCtGTtGAAG	chr3	171851363	-	6
GATCCTTGTAGTCTCCGTCGNRG	tATCgcTGTAGTCaCCtTCtGAG	chr3	172345490	+	6
GATCCTTGTAGTCTCCGTCGNRG	GAaCCTgtgAGTCTatGTCGTGG	chr3	172258246	-	6
GATCCTTGTAGTCTCCGTCGNRG	GAgCCTTGTtaTCTtCaTgGAAG	chr3	172830854	+	6
GATCCTTGTAGTCTCCGTCGNRG	tAgCCTTGTAGTaTaCtTtGAAG	chr3	173425731	+	6
GATCCTTGTAGTCTCCGTCGNRG	GATaCTTGgAaaCTCaGTCtAAG	chr3	173437963	-	6
GATCCTTGTAGTCTCCGTCGNRG	ttTCCTTGTAGTCTCatTttCAG	chr3	173544533	-	6
GATCCTTGTAGTCTCCGTCGNRG	GcaCaTTGaAGTCTCaGTgGAGG	chr3	174394284	-	6
GATCCTTGTAGTCTCCGTCGNRG	atTttaTGTAGTCTCCtTCGTAG	chr3	175039545	+	6
GATCCTTGTAGTCTCCGTCGNRG	GAgaaTTtTAGTCTCCaTaGTAG	chr3	175097520	-	6
GATCCTTGTAGTCTCCGTCGNRG	cATtCaTGTAGcCTgCGgCGGGG	chr3	176506060	+	6
GATCCTTGTAGTCTCCGTCGNRG	GAgCCTTGTAGaCTgCtTacAAG	chr3	176575544	-	6
GATCCTTGTAGTCTCCGTCGNRG	tggCCTTaTAGTCTCCtTCcTAG	chr3	178058304	-	6
GATCCTTGTAGTCTCCGTCGNRG	GtTCCTTGTgcTgTCCGTtaTAG	chr3	178189626	-	6
GATCCTTGTAGTCTCCGTCGNRG	GgTCCcTtTAGcCTCaGaCGTAG	chr3	178286314	+	6
GATCCTTGTAGTCTCCGTCGNRG	cATCtTTGTAtTCTCaGaCcTAG	chr3	178518064	-	6
GATCCTTGTAGTCTCCGTCGNRG	GcTgCaTGTAGTCTCtGcCaCAG	chr3	179828449	+	6
GATCCTTGTAGTCTCCGTCGNRG	tAgCCcTGTAGTgTaCtTCGAAG	chr3	180636673	-	6
GATCCTTGTAGTCTCCGTCGNRG	aATCtTTaaAGgCTCCtTCGGAG	chr3	181705149	-	6
GATCCTTGTAGTCTCCGTCGNRG	GATCCgTGTAGTactaGTgGAGG	chr3	181962338	+	6
GATCCTTGTAGTCTCCGTCGNRG	GActCTgGTAGTCTCCtTaaAGG	chr3	182625393	+	6
GATCCTTGTAGTCTCCGTCGNRG	GATCaTTGaAGTaTCaGaaGCAG	chr3	183029233	-	6
GATCCTTGTAGTCTCCGTCGNRG	GgaCCTgGTtGcCTCCGTCaAGG	chr3	183141997	+	6
GATCCTTGTAGTCTCCGTCGNRG	GATCaTTGTAcTtcCCaTCcCAG	chr3	183162161	-	6
GATCCTTGTAGTCTCCGTCGNRG	aATCCTTGTAGaCaCCtTacAAG	chr3	183297244	-	6
GATCCTTGTAGTCTCCGTCGNRG	GAgCCTTGaAGTaTaCaTgGAAG	chr3	183831986	+	6
GATCCTTGTAGTCTCCGTCGNRG	GATCCcaGTAcTCgaCtTCGCGG	chr3	184249753	-	6
GATCCTTGTAGTCTCCGTCGNRG	GATCCTgGgAaTCcaCGTgGTGG	chr3	184594432	-	6
GATCCTTGTAGTCTCCGTCGNRG	cATaCTTacAGTCcCCGTCtGGG	chr3	184680995	+	6
GATCCTTGTAGTCTCCGTCGNRG	GATgCcTGgAaTtTCCcTCGAAG	chr3	184953774	+	6
GATCCTTGTAGTCTCCGTCGNRG	GAcatTTGTAGaCaCCGTCcAAG	chr3	186622143	+	6
GATCCTTGTAGTCTCCGTCGNRG	aATCCTgGaAGTgTCCcTgGAAG	chr3	187371048	+	6
GATCCTTGTAGTCTCCGTCGNRG	GtTCCTTtgAtTCTCtGTCaTAG	chr3	187598440	-	6
GATCCTTGTAGTCTCCGTCGNRG	GAaaCTgGcAGTCTCtGTaGAGG	chr3	187743075	+	6
GATCCTTGTAGTCTCCGTCGNRG	aggCCTTGaAGTCTCCtTCtTGG	chr3	188248660	-	6
GATCCTTGTAGTCTCCGTCGNRG	GtTCCTTcTAGTtTCttTCtGGG	chr3	188294840	-	6
GATCCTTGTAGTCTCCGTCGNRG	GATCCTTcTctgCTCtaTCGTGG	chr3	188647787	+	6
GATCCTTGTAGTCTCCGTCGNRG	aAgCCTcGTAtTCTCtGaCGTGG	chr3	188938288	+	6
GATCCTTGTAGTCTCCGTCGNRG	GATtCTaGaAGcCTtCtTCGGGG	chr3	188939029	+	6
GATCCTTGTAGTCTCCGTCGNRG	GtTCCTTcTAcTCaCCtTgGAGG	chr3	189127202	-	6
GATCCTTGTAGTCTCCGTCGNRG	GATCCTctcAaTCTCCtTgGCAG	chr3	189354873	-	6
GATCCTTGTAGTCTCCGTCGNRG	GAgCCgTGTccTCTCaGTCcAGG	chr3	189340869	-	6
GATCCTTGTAGTCTCCGTCGNRG	ctTCCTTGTAtTtgCCtTCGAGG	chr3	189889021	-	6
GATCCTTGTAGTCTCCGTCGNRG	GATCCTTcaAGcCTCCcggGGAG	chr3	189957576	-	6
GATCCTTGTAGTCTCCGTCGNRG	GATCCTgGgtGTgTCtGTCaGGG	chr3	190251033	-	6
GATCCTTGTAGTCTCCGTCGNRG	GATCCTTGTttTaTtCtTCaGAG	chr3	190682884	+	6
GATCCTTGTAGTCTCCGTCGNRG	aATCCTTGTAtTtTttGTaGAGG	chr3	190756897	+	6
GATCCTTGTAGTCTCCGTCGNRG	GAgCCTTGTAGTaTagtTtGAAG	chr3	191734810	-	6
GATCCTTGTAGTCTCCGTCGNRG	GATCCTTtgAaTtTCtGTgGTAG	chr3	192321136	-	6
GATCCTTGTAGTCTCCGTCGNRG	GgTCCTTGTgGTCTtCcTttGAG	chr3	193176627	+	6
GATCCTTGTAGTCTCCGTCGNRG	GAaCtTTGggaTCTCCGTtGTGG	chr3	193626928	-	6
GATCCTTGTAGTCTCCGTCGNRG	GATCagTGTAGTCTtCcaCaGGG	chr3	194359491	+	6
GATCCTTGTAGTCTCCGTCGNRG	GATCCTTGgtGTtaCCtTtGAGG	chr3	194589752	+	6
GATCCTTGTAGTCTCCGTCGNRG	aATCCTgGTgGTCTCCGggaCAG	chr3	194546145	-	6
GATCCTTGTAGTCTCCGTCGNRG	GgTCCagGTAGTCcCaGTCcCAG	chr3	194633160	+	6
GATCCTTGTAGTCTCCGTCGNRG	GATCCTTGaAGgCcCtGgaGAAG	chr3	194786305	+	6
GATCCTTGTAGTCTCCGTCGNRG	tAgCCTTGTgGTCcCCaTaGCAG	chr3	194961606	+	6
GATCCTTGTAGTCTCCGTCGNRG	GgTCCTTcTAaTtTCCtTaGGAG	chr3	195118341	+	6
GATCCTTGTAGTCTCCGTCGNRG	GAgCCTgGgtGTCTCCcTCcAGG	chr3	195592096	-	6
GATCCTTGTAGTCTCCGTCGNRG	GAcaCTTtgtGTCTCCtTCGAGG	chr3	195704384	-	6
GATCCTTGTAGTCTCCGTCGNRG	cATgCcTGTAGTCTCaGaCtTGG	chr3	195845870	-	6
GATCCTTGTAGTCTCCGTCGNRG	cATttTgGTAGTCTCtGTCaGAG	chr3	196157519	+	6
GATCCTTGTAGTCTCCGTCGNRG	aATCtTTGTAGaCTCCacaGAAG	chr3	197526474	-	6
GATCCTTGTAGTCTCCGTCGNRG	aAcCCTTGagGTgTCCGTtGCAG	chr7	236355	+	6
GATCCTTGTAGTCTCCGTCGNRG	GAcCtTTGcAGcCTgCGTtGTGG	chr7	417236	-	6
GATCCTTGTAGTCTCCGTCGNRG	GgTCCcTGTgGgCTCCaTCcCGG	chr7	794661	+	6
GATCCTTGTAGTCTCCGTCGNRG	GcTCCcTccAGTggCCGTCGGGG	chr7	1065931	+	6
GATCCTTGTAGTCTCCGTCGNRG	GggCCTgGTAGTCTtgGTgGAAG	chr7	1217957	+	6
GATCCTTGTAGTCTCCGTCGNRG	GAgCCTgGTgGTtTttGTCGGAG	chr7	1451308	-	6
GATCCTTGTAGTCTCCGTCGNRG	GATCCTgcTAGaCTtCcTgGAGG	chr7	1565304	-	6
GATCCTTGTAGTCTCCGTCGNRG	GcaCCcTGgAGcCTCCGaCGGGG	chr7	1620068	+	6
GATCCTTGTAGTCTCCGTCGNRG	aAgCCTgGTAGgCTCaGTCcTGG	chr7	1737988	+	6
GATCCTTGTAGTCTCCGTCGNRG	GcTgCTTGTAGTCTggcTCtCAG	chr7	1898641	-	6
GATCCTTGTAGTCTCCGTCGNRG	GATCCTTGgAcTCaCCtcCaAAG	chr7	2135836	-	6
GATCCTTGTAGTCTCCGTCGNRG	GgTCtTTGTgaTCTCaGTCcTGG	chr7	2169663	-	6
GATCCTTGTAGTCTCCGTCGNRG	GATCCcTGgAGTCTCgtgCtGGG	chr7	2204468	-	6
GATCCTTGTAGTCTCCGTCGNRG	GATCCTgGaAtTCcCgGcCGAGG	chr7	2501706	+	6
GATCCTTGTAGTCTCCGTCGNRG	GAcCCTgGTttTCTCtGTCcTGG	chr7	2797103	-	6
GATCCTTGTAGTCTCCGTCGNRG	GATtCTTGgAcTCTaCcTCcAGG	chr7	2872079	-	6
GATCCTTGTAGTCTCCGTCGNRG	cAgCCTTtgtGTCaCCGTCGGGG	chr7	2870973	-	6
GATCCTTGTAGTCTCCGTCGNRG	GAgCCTTGTAGTaTagtTtGAAG	chr7	4061041	+	6
GATCCTTGTAGTCTCCGTCGNRG	GATCCTTcaAGTCcaCaTCtGAG	chr7	4605810	+	6
GATCCTTGTAGTCTCCGTCGNRG	GATCCcTtTtGTgTCtGTCtCAG	chr7	4763080	-	6
GATCCTTGTAGTCTCCGTCGNRG	tATCCTatgAtTCTCCcTCGCGG	chr7	4903412	+	6
GATCCTTGTAGTCTCCGTCGNRG	GgTCCTgGTttTCTCgGgCGGGG	chr7	4958820	+	6
GATCCTTGTAGTCTCCGTCGNRG	GcTCCTTGTgGTtTCCagCaTGG	chr7	6581759	+	6
GATCCTTGTAGTCTCCGTCGNRG	GATCCTTtTAtaaTCaGTtGAGG	chr7	7295235	-	6
GATCCTTGTAGTCTCCGTCGNRG	cATaCcTGTAGTCTCgGctGAAG	chr7	7616557	+	6
GATCCTTGTAGTCTCCGTCGNRG	ttgCtTTGTAGTCTCaGTtGTGG	chr7	8037479	-	6
GATCCTTGTAGTCTCCGTCGNRG	GATCCTTccAGTCTCtcctGCAG	chr7	8337505	+	6
GATCCTTGTAGTCTCCGTCGNRG	GATCCTTGTAaTgaCCcTgtGAG	chr7	8562083	+	6
GATCCTTGTAGTCTCCGTCGNRG	cATCCTTGTAGTaTagcTtGAAG	chr7	8734273	+	6
GATCCTTGTAGTCTCCGTCGNRG	GgTgCTTGaAGTgTCaGTgGCAG	chr7	10047030	+	6
GATCCTTGTAGTCTCCGTCGNRG	aATtCTTaTAGTaTCCaTtGCAG	chr7	10263006	-	6
GATCCTTGTAGTCTCCGTCGNRG	GATCCTgGgAGTgTCtGTgaGGG	chr7	10494202	+	6
GATCCTTGTAGTCTCCGTCGNRG	aATgCTTGgAGTtTCtGgCGGGG	chr7	11831041	-	6
GATCCTTGTAGTCTCCGTCGNRG	GATCtTTGTAGcCTCCaagcAAG	chr7	12124503	+	6
GATCCTTGTAGTCTCCGTCGNRG	tAgCCTTGTAGTaTaCtTtGAAG	chr7	13397915	-	6
GATCCTTGTAGTCTCCGTCGNRG	GtTtaTTGTAaTCTCtGTCtTGG	chr7	15428557	-	6
GATCCTTGTAGTCTCCGTCGNRG	GATtCTTGTgGcCTCCacCtCAG	chr7	15578265	-	6
GATCCTTGTAGTCTCCGTCGNRG	GATCtTTGcctTCTaaGTCGTGG	chr7	15571483	-	6
GATCCTTGTAGTCTCCGTCGNRG	GATCtTTaTAGTCaaCaTCaTAG	chr7	17020489	+	6
GATCCTTGTAGTCTCCGTCGNRG	GAgCtTTGTAaTCcCaGTaGTGG	chr7	17986610	+	6
GATCCTTGTAGTCTCCGTCGNRG	aATCaTTtTAGTgTCCcTCcAAG	chr7	20597354	-	6
GATCCTTGTAGTCTCCGTCGNRG	aATtCTTGTAGTactCcTCGAGG	chr7	20714488	+	6
GATCCTTGTAGTCTCCGTCGNRG	GATtCTgGaAGTCTaCGTatTGG	chr7	23019125	-	6
GATCCTTGTAGTCTCCGTCGNRG	GAgCCaTGaAGaCTaCGTaGGAG	chr7	23549379	-	6
GATCCTTGTAGTCTCCGTCGNRG	GgTCtcTGTAGTCcaCGTtGGAG	chr7	23577471	-	6
GATCCTTGTAGTCTCCGTCGNRG	acTCCTTaTAGTCaCtGTtGGAG	chr7	24649600	+	6
GATCCTTGTAGTCTCCGTCGNRG	ttTCCcTGcAGTCTCCcTCtAGG	chr7	25406045	+	6
GATCCTTGTAGTCTCCGTCGNRG	cATgCcTGTAGTCTCaGctGAGG	chr7	26832560	+	6
GATCCTTGTAGTCTCCGTCGNRG	GcTCacTGTAGcCTCtGTCcTGG	chr7	27065391	-	6
GATCCTTGTAGTCTCCGTCGNRG	acTCCcTcTAtTCTCCaTCGGAG	chr7	27158344	-	6
GATCCTTGTAGTCTCCGTCGNRG	aATCCTTtTAaTCTCtcTCtAGG	chr7	27876551	+	6
GATCCTTGTAGTCTCCGTCGNRG	aAgCCTTGTAGTtTatGTCaGGG	chr7	28421976	+	6
GATCCTTGTAGTCTCCGTCGNRG	cAaCCTgGcAGcCTCCGTCcTGG	chr7	28371653	-	6
GATCCTTGTAGTCTCCGTCGNRG	GATCCTTcataTtTCCGTgGTGG	chr7	28582527	+	6
GATCCTTGTAGTCTCCGTCGNRG	cATCCTTtTAGTtTggGTaGAAG	chr7	29738648	-	6
GATCCTTGTAGTCTCCGTCGNRG	GATCCTTGTAtgtaCCtTCcAGG	chr7	30152577	-	6
GATCCTTGTAGTCTCCGTCGNRG	GATtgTTGTtGTCTagGTCtAGG	chr7	30451273	+	6
GATCCTTGTAGTCTCCGTCGNRG	GggCCaTGTgGTCTCtGTCaCAG	chr7	30449016	+	6
GATCCTTGTAGTCTCCGTCGNRG	GgTCCTcGTtGgCTCtGTCtGGG	chr7	30828783	+	6
GATCCTTGTAGTCTCCGTCGNRG	GccCaTTGTccTCTCgGTCGGGG	chr7	30975018	+	6
GATCCTTGTAGTCTCCGTCGNRG	GATCCcTGagGTCcCCagCGGAG	chr7	31059834	+	6
GATCCTTGTAGTCTCCGTCGNRG	GggCCTTGgAGTCaCCcTtGAAG	chr7	31399034	-	6
GATCCTTGTAGTCTCCGTCGNRG	GAaCCTTcTAtTCTCCtcaGTAG	chr7	32673883	+	6
GATCCTTGTAGTCTCCGTCGNRG	GAgCCTccTgGTCgCCaTCGCAG	chr7	33837457	-	6
GATCCTTGTAGTCTCCGTCGNRG	cATCCcgGTAGTCTttGTtGGGG	chr7	33932248	-	6
GATCCTTGTAGTCTCCGTCGNRG	GATCCTTtTAGcCaCtGcCaTAG	chr7	35307657	+	6
GATCCTTGTAGTCTCCGTCGNRG	GATCaTTGaAtTCTtacTCGAGG	chr7	35411480	+	6
GATCCTTGTAGTCTCCGTCGNRG	agTCCTTGTAGgCaCCaTgGAGG	chr7	35784819	-	6
GATCCTTGTAGTCTCCGTCGNRG	GtTCCTTGTtGTtgCCtTgGGAG	chr7	35944564	+	6
GATCCTTGTAGTCTCCGTCGNRG	GgTtCTTGTgGTaTCCaTaGGGG	chr7	35987547	+	6
GATCCTTGTAGTCTCCGTCGNRG	GATCCTTGTtaTCTgaaTCtCAG	chr7	36576476	+	6
GATCCTTGTAGTCTCCGTCGNRG	GcTCtTTcTcGTCTCCtTCaTAG	chr7	37030695	+	6
GATCCTTGTAGTCTCCGTCGNRG	GgTtCTTGggGTCTCCtTaGAGG	chr7	37201601	-	6
GATCCTTGTAGTCTCCGTCGNRG	GATCCTgcTgcTCTCCcTCaAAG	chr7	38898321	+	6
GATCCTTGTAGTCTCCGTCGNRG	GAagCTgGTAGTgTCCtTCtAAG	chr7	39177584	+	6
GATCCTTGTAGTCTCCGTCGNRG	GgTgCTTtTAGTgTCaGTCaGAG	chr7	39249800	+	6
GATCCTTGTAGTCTCCGTCGNRG	GATtCTaGgAtTCTCtGTCaGAG	chr7	39270942	+	6
GATCCTTGTAGTCTCCGTCGNRG	GAaCacTGcAGTCTCCcTaGGAG	chr7	39505608	+	6
GATCCTTGTAGTCTCCGTCGNRG	cATCCTTGTctTtTCCtTCaAAG	chr7	39560813	-	6
GATCCTTGTAGTCTCCGTCGNRG	tATCCTTGgAcTCTCCtcCcCAG	chr7	39895316	+	6
GATCCTTGTAGTCTCCGTCGNRG	GcaCCcTGTAcTCTtCtTCGCAG	chr7	40240066	-	6
GATCCTTGTAGTCTCCGTCGNRG	tATCCcTGcAGTCTCCacCcAGG	chr7	41372256	+	6
GATCCTTGTAGTCTCCGTCGNRG	aATCCcTGcAGTCTCCtTaaAGG	chr7	41686096	-	6
GATCCTTGTAGTCTCCGTCGNRG	cATCCTcGTAGgCagaGTCGGGG	chr7	42074977	-	6
GATCCTTGTAGTCTCCGTCGNRG	GATCaTTccAGTCTCCtgCtGAG	chr7	42095377	-	6
GATCCTTGTAGTCTCCGTCGNRG	aATCCTTGTAcTCTggcTaGGGG	chr7	42472327	+	6
GATCCTTGTAGTCTCCGTCGNRG	GATCtTTGTgtcCTCtGTaGAAG	chr7	42755477	-	6
GATCCTTGTAGTCTCCGTCGNRG	GAgtCaTGgAGTCTCtGTCtTGG	chr7	43496684	+	6
GATCCTTGTAGTCTCCGTCGNRG	GcTCCTTGTgGcCTCtGgCtTGG	chr7	44242065	-	6
GATCCTTGTAGTCTCCGTCGNRG	GcTCCTTGTgGgCaCCGgCcCGG	chr7	45219403	+	6
GATCCTTGTAGTCTCCGTCGNRG	GtTCCTTGTcGTtgCCtTgGGAG	chr7	45829268	-	6
GATCCTTGTAGTCTCCGTCGNRG	tAgCCTTGTAGTaTaCtTtGAAG	chr7	46337714	+	6
GATCCTTGTAGTCTCCGTCGNRG	aATCtcTGTgGTCTCtGTgGAAG	chr7	46252156	-	6
GATCCTTGTAGTCTCCGTCGNRG	GATCCTTGTccTCaCttTaGAAG	chr7	46443832	+	6
GATCCTTGTAGTCTCCGTCGNRG	tATCCcTGaAGTCTggGTaGAGG	chr7	46438613	+	6
GATCCTTGTAGTCTCCGTCGNRG	GATCCTTGgtGTgTCtGTgaAGG	chr7	46503431	-	6
GATCCTTGTAGTCTCCGTCGNRG	GATgCTTGTAGggTttGTaGTGG	chr7	46642898	+	6
GATCCTTGTAGTCTCCGTCGNRG	GATaaTTGgAaTCTCtGTgGGAG	chr7	46787506	+	6
GATCCTTGTAGTCTCCGTCGNRG	GATCCTgGTAGgCagCGTacCAG	chr7	47353048	-	6
GATCCTTGTAGTCTCCGTCGNRG	GAgCCcTGcAGTCaCCtTgGAGG	chr7	47475222	+	6
GATCCTTGTAGTCTCCGTCGNRG	GAaCCTTGgAGTCaCCtggGTGG	chr7	47938783	+	6
GATCCTTGTAGTCTCCGTCGNRG	aATgCTTGTtGcCTtCGTgGGGG	chr7	49700154	+	6
GATCCTTGTAGTCTCCGTCGNRG	GAgCCTTGTAGaCTCtcTttTGG	chr7	49729379	-	6
GATCCTTGTAGTCTCCGTCGNRG	GATCCTTtgAaTtTCCaTgGCAG	chr7	49944681	+	6
GATCCTTGTAGTCTCCGTCGNRG	GATCCTgGgtGTgTCtGTgGGGG	chr7	51444183	-	6
GATCCTTGTAGTCTCCGTCGNRG	GcTCCTTGaAaTCTCaGaCaGAG	chr7	53216106	-	6
GATCCTTGTAGTCTCCGTCGNRG	GATgCcTGgAGTgTCCcTtGAAG	chr7	54179507	+	6
GATCCTTGTAGTCTCCGTCGNRG	GAcCtTTGaAtTgTCCtTCGAGG	chr7	54205693	-	6
GATCCTTGTAGTCTCCGTCGNRG	aATCCTTGTAGcgTCCtcCaTGG	chr7	55537695	-	6
GATCCTTGTAGTCTCCGTCGNRG	aATtagTGaAaTCTCCGTCGGGG	chr7	56034418	+	6
GATCCTTGTAGTCTCCGTCGNRG	GtTCCTTGTcGTtgCCtTgGGAG	chr7	56352137	+	6
GATCCTTGTAGTCTCCGTCGNRG	ccaCCTTGgAGcCTCCtTCGAAG	chr7	56491645	+	6
GATCCTTGTAGTCTCCGTCGNRG	GATCaTatTAGTaTCaGTgGGAG	chr7	57386929	+	6
GATCCTTGTAGTCTCCGTCGNRG	GAaCCTTGTAGTaTagtTtGAAG	chr7	61265824	+	6
GATCCTTGTAGTCTCCGTCGNRG	GAgCCTTGTAGTaTagtTtGAAG	chr7	61309361	+	6
GATCCTTGTAGTCTCCGTCGNRG	GAgCCTTGTAGTaTagtTtGAAG	chr7	61612056	+	6
GATCCTTGTAGTCTCCGTCGNRG	GAgCCTTGTAGTaTagtTtGAAG	chr7	61655583	+	6
GATCCTTGTAGTCTCCGTCGNRG	cATCCTTcTAGTtTttaTCGTGG	chr7	61788077	+	6
GATCCTTGTAGTCTCCGTCGNRG	GAgCCTTGTAGTaTagtTtGAAG	chr7	61730956	-	6
GATCCTTGTAGTCTCCGTCGNRG	GAgCCTTGTAGTaTagtTtGAAG	chr7	61724812	-	6
GATCCTTGTAGTCTCCGTCGNRG	ctTCCTTGTAGTtTtCaTCtGGG	chr7	61823901	+	6
GATCCTTGTAGTCTCCGTCGNRG	tATCtTTGTAGTgTCtGTgaAGG	chr7	61780082	-	6
GATCCTTGTAGTCTCCGTCGNRG	GAgCCTTGTAGTaTagtTtGAAG	chr7	62040896	+	6
GATCCTTGTAGTCTCCGTCGNRG	GAgCCTTGTAGTaTagtTtGAAG	chr7	62084407	+	6
GATCCTTGTAGTCTCCGTCGNRG	ctTCCTTcTAGTtTCtGTCtGGG	chr7	61947348	-	6
GATCCTTGTAGTCTCCGTCGNRG	cATCCTTcTAGTtTttaTCGTGG	chr7	62200295	+	6
GATCCTTGTAGTCTCCGTCGNRG	ctTCCTTGTAGTtTtCaTCtGGG	chr7	62251627	+	6
GATCCTTGTAGTCTCCGTCGNRG	GAgCCTTGTAGTaTagtTtGAAG	chr7	62153467	-	6
GATCCTTGTAGTCTCCGTCGNRG	GAgCCTTGTAGTaTagtTtGAAG	chr7	62160516	-	6
GATCCTTGTAGTCTCCGTCGNRG	GtTCCTTGTAGTtTttaTCcTGG	chr7	62249427	-	6
GATCCTTGTAGTCTCCGTCGNRG	aATtaTTGaAGTCTCaGTCaTAG	chr7	62569963	+	6
GATCCTTGTAGTCTCCGTCGNRG	GATCCTTcTAGTtTttaTCcTGG	chr7	62768769	+	6
GATCCTTGTAGTCTCCGTCGNRG	ctTCCTTGTAGTtTttaTCGTGG	chr7	62705274	-	6
GATCCTTGTAGTCTCCGTCGNRG	GATCCTTcTAGTtTttaTCcTGG	chr7	62781105	-	6
GATCCTTGTAGTCTCCGTCGNRG	ctTCCTTGTAGTtTtCaTCcAGG	chr7	62779912	-	6
GATCCTTGTAGTCTCCGTCGNRG	GtTCCTTcTAGTtTtCaTCcTGG	chr7	62988963	-	6
GATCCTTGTAGTCTCCGTCGNRG	GATCCTTaTctTCTCttTCcTGG	chr7	63202097	-	6
GATCCTTGTAGTCTCCGTCGNRG	aAcCCTTGgAaTCTCCGaaGTAG	chr7	64124164	+	6
GATCCTTGTAGTCTCCGTCGNRG	GATCtTTGcAtTaTCCGaCaAAG	chr7	64073508	-	6
GATCCTTGTAGTCTCCGTCGNRG	GATCtTTGcAtTCTCCaTgaGGG	chr7	65444558	-	6
GATCCTTGTAGTCTCCGTCGNRG	GATtCcTGTAGcCaCCGcCaTAG	chr7	66583952	-	6
GATCCTTGTAGTCTCCGTCGNRG	GAgCCTTcTAGTtTCCaatGCAG	chr7	67129670	-	6
GATCCTTGTAGTCTCCGTCGNRG	GtTCCTTGgAGTCTCacTaaGGG	chr7	67662533	-	6
GATCCTTGTAGTCTCCGTCGNRG	GATCCTaGggGTCTaCacCGTGG	chr7	67909143	-	6
GATCCTTGTAGTCTCCGTCGNRG	GATCCTTtTAGTCagtGTgaTGG	chr7	67904428	-	6
GATCCTTGTAGTCTCCGTCGNRG	cAgCCTTGatGTCTttGTCGGGG	chr7	68419401	-	6
GATCCTTGTAGTCTCCGTCGNRG	GAatCTTGgAcTCTCCtTCtAGG	chr7	69138355	-	6
GATCCTTGTAGTCTCCGTCGNRG	GATCaTTcTccTCTCCtTaGAGG	chr7	69198966	-	6
GATCCTTGTAGTCTCCGTCGNRG	GAgCaTTGTgGTCTCttTCtCGG	chr7	70640134	+	6
GATCCTTGTAGTCTCCGTCGNRG	cATCCTTcTAcTCTCtaTCcCGG	chr7	70929630	+	6
GATCCTTGTAGTCTCCGTCGNRG	GAcCCTTtTccTCTCCcTCaGGG	chr7	70955842	-	6
GATCCTTGTAGTCTCCGTCGNRG	aATCacTGTAaTCTCCcTgGCAG	chr7	71386098	+	6
GATCCTTGTAGTCTCCGTCGNRG	GATaCTTaTAcTCTtgGTgGGAG	chr7	71914655	-	6
GATCCTTGTAGTCTCCGTCGNRG	GAgCCTTcTAGTtTCCaatGCAG	chr7	72682582	+	6
GATCCTTGTAGTCTCCGTCGNRG	aATtCcTGgAGTCTCCtTCcTGG	chr7	73737988	-	6
GATCCTTGTAGTCTCCGTCGNRG	GtTtCcTGTAaTCTCCaTtGTAG	chr7	74347639	-	6
GATCCTTGTAGTCTCCGTCGNRG	GATgCTgGTgGTCTtgGTtGTAG	chr7	74511845	+	6
GATCCTTGTAGTCTCCGTCGNRG	GATCtTaGcAtTCTCCcTCaGGG	chr7	74582060	+	6
GATCCTTGTAGTCTCCGTCGNRG	aATCCTTGgAGTCcCaGggGCAG	chr7	75538070	-	6
GATCCTTGTAGTCTCCGTCGNRG	ttTCCTTGTgGTCaCCtTtGCAG	chr7	75556169	-	6
GATCCTTGTAGTCTCCGTCGNRG	GATCCcTGctGgCTCtGTaGGAG	chr7	76054422	-	6
GATCCTTGTAGTCTCCGTCGNRG	cATtgTTGTAtTCTCCtTCcAAG	chr7	78557340	+	6
GATCCTTGTAGTCTCCGTCGNRG	GtTCCTTGTAGaCTCaaTatTAG	chr7	78624195	+	6
GATCCTTGTAGTCTCCGTCGNRG	GAgCCaTaTgGTCTCtGTgGTAG	chr7	79091696	+	6
GATCCTTGTAGTCTCCGTCGNRG	GtTtCTTGTAtTCTtCtTtGGAG	chr7	79592743	+	6
GATCCTTGTAGTCTCCGTCGNRG	tATCCTTGTAGTgTagtTtGAAG	chr7	79955070	-	6
GATCCTTGTAGTCTCCGTCGNRG	GATCCTTGcAGgCTatGatGAAG	chr7	80360854	+	6
GATCCTTGTAGTCTCCGTCGNRG	tAgCCTTGTAGTaTCatTtGAAG	chr7	80554951	+	6
GATCCTTGTAGTCTCCGTCGNRG	tAgCCTTGTAGTCTagtTtGAAG	chr7	80693721	-	6
GATCCTTGTAGTCTCCGTCGNRG	GATCCTTGagGTCaaCcTtGTGG	chr7	81074788	+	6
GATCCTTGTAGTCTCCGTCGNRG	aATtaTTGaAGTCTCaGTCaTAG	chr7	82587079	+	6
GATCCTTGTAGTCTCCGTCGNRG	tATtCTTGgAGTCTttGTtGAAG	chr7	83004371	-	6
GATCCTTGTAGTCTCCGTCGNRG	GATatTTcTAtTCTCCcTtGAAG	chr7	83281131	-	6
GATCCTTGTAGTCTCCGTCGNRG	tATtaTTGTAGTtTCCcTgGAAG	chr7	83516847	-	6
GATCCTTGTAGTCTCCGTCGNRG	tATttTTGTAGTCTttGTtGAAG	chr7	83914465	+	6
GATCCTTGTAGTCTCCGTCGNRG	GATCtggGTAGTCTgaGTaGAAG	chr7	84487367	-	6
GATCCTTGTAGTCTCCGTCGNRG	tATgCTTGTAtcCTCtGTaGCAG	chr7	84919931	+	6
GATCCTTGTAGTCTCCGTCGNRG	tATCCTTGTAaTCTaCtcCaCAG	chr7	86719937	-	6
GATCCTTGTAGTCTCCGTCGNRG	GAcCaTTaTAGTtcCCGTCcTGG	chr7	86977317	+	6
GATCCTTGTAGTCTCCGTCGNRG	cATgCTTGTAGTCaCtGTacCAG	chr7	87227634	+	6
GATCCTTGTAGTCTCCGTCGNRG	GATaCTTtaAGcCTCCaTCaAAG	chr7	88426318	+	6
GATCCTTGTAGTCTCCGTCGNRG	tAgCCTTGTAGTaTaCtTtGAAG	chr7	89211743	+	6
GATCCTTGTAGTCTCCGTCGNRG	GAagCTTGTgGcCTCaGTCcAAG	chr7	90840612	+	6
GATCCTTGTAGTCTCCGTCGNRG	tATCCTTaTAGTtTCCtTacGAG	chr7	91164054	-	6
GATCCTTGTAGTCTCCGTCGNRG	GcTCCTgGTAtTCcCCagCGTGG	chr7	91280400	+	6
GATCCTTGTAGTCTCCGTCGNRG	GAgCCTTGTAaTaTCCagCcTAG	chr7	91612344	+	6
GATCCTTGTAGTCTCCGTCGNRG	GAgCCTTGTAGTaTagtTtGAAG	chr7	91705003	-	6
GATCCTTGTAGTCTCCGTCGNRG	GATCCaacTAGTaTCCaTCtTAG	chr7	91987629	-	6
GATCCTTGTAGTCTCCGTCGNRG	GggCCaTGaAGTCTCtGTCtCAG	chr7	92353839	-	6
GATCCTTGTAGTCTCCGTCGNRG	aATCCTTGatGTCaCttTCGAGG	chr7	92536733	-	6
GATCCTTGTAGTCTCCGTCGNRG	aAcaCcTGTAGTCTCaGTCaAAG	chr7	93036928	-	6
GATCCTTGTAGTCTCCGTCGNRG	cATCCTTcTAGTCTCCtggcTGG	chr7	93384684	-	6
GATCCTTGTAGTCTCCGTCGNRG	GAgCCagtcAGTCTCCGTCaCAG	chr7	93763039	+	6
GATCCTTGTAGTCTCCGTCGNRG	GATgCTTGcAGTCTgaGTgaGAG	chr7	94835406	-	6
GATCCTTGTAGTCTCCGTCGNRG	GATCCTTcTAGTtatCcTtGCAG	chr7	95346655	+	6
GATCCTTGTAGTCTCCGTCGNRG	GcTCCTTGTAGaCTCaagCtGGG	chr7	96916396	-	6
GATCCTTGTAGTCTCCGTCGNRG	GcTCCaaGgAGcCTCCGaCGCAG	chr7	98621937	-	6
GATCCTTGTAGTCTCCGTCGNRG	GtTCaTTcTAaTCcCCGTCaGGG	chr7	99141909	-	6
GATCCTTGTAGTCTCCGTCGNRG	GATCCTTcTAGTCaCatcaGCAG	chr7	100034320	+	6
GATCCTTGTAGTCTCCGTCGNRG	GgTCCTgGTcGTtgCCGaCGTGG	chr7	100128051	+	6
GATCCTTGTAGTCTCCGTCGNRG	GATgCTTtTcGTCTgCtTgGAGG	chr7	100584155	+	6
GATCCTTGTAGTCTCCGTCGNRG	GATCCTTGgtGTtTCaGatGCAG	chr7	100963670	+	6
GATCCTTGTAGTCTCCGTCGNRG	tcTCaTTGTAGTCTCaGaaGGAG	chr7	100974294	-	6
GATCCTTGTAGTCTCCGTCGNRG	GAgCCTTGcAGcCTCCtcCtCAG	chr7	101016865	-	6
GATCCTTGTAGTCTCCGTCGNRG	GATCCTTGgtGTgTCtGTgaGGG	chr7	101607107	+	6
GATCCTTGTAGTCTCCGTCGNRG	GATaCTgGTAGTaTCCaTacCAG	chr7	101908092	-	6
GATCCTTGTAGTCTCCGTCGNRG	tcTCCaTGTAGTCTtCaTCtCAG	chr7	103581810	-	6
GATCCTTGTAGTCTCCGTCGNRG	aATatTTGTAaTCTCaGTCaAAG	chr7	103849161	+	6
GATCCTTGTAGTCTCCGTCGNRG	atTCCTTtTgGTCTCCcTtGAAG	chr7	103893017	-	6
GATCCTTGTAGTCTCCGTCGNRG	GcaCCTTGTAGgCTatGTCaTGG	chr7	104527204	+	6
GATCCTTGTAGTCTCCGTCGNRG	GATCCTTcTgacCTCaGTCcCAG	chr7	104825177	-	6
GATCCTTGTAGTCTCCGTCGNRG	cATCCTgGgAGTCTCCaagGAGG	chr7	105989336	-	6
GATCCTTGTAGTCTCCGTCGNRG	GtTCCTTGTAGTtTgCaaaGCAG	chr7	106136466	+	6
GATCCTTGTAGTCTCCGTCGNRG	ttTCCTTGTAaTCTCttTaGAGG	chr7	106639153	+	6
GATCCTTGTAGTCTCCGTCGNRG	tATCgTaGTAGatTCCGTCtCAG	chr7	106635150	+	6
GATCCTTGTAGTCTCCGTCGNRG	GcTCCTTGaAGTagCaGTtGCAG	chr7	106757820	-	6
GATCCTTGTAGTCTCCGTCGNRG	acaCCTTcTAGTCTCCGgCtTAG	chr7	107033176	-	6
GATCCTTGTAGTCTCCGTCGNRG	aATtCTTGTAaTCTCCcatGGAG	chr7	107396170	-	6
GATCCTTGTAGTCTCCGTCGNRG	GgTCtTTGaAGTCTgCcTCaCAG	chr7	108055728	+	6
GATCCTTGTAGTCTCCGTCGNRG	GATCCaTGTAtTCTgCcTatAGG	chr7	108020660	-	6
GATCCTTGTAGTCTCCGTCGNRG	GgcCCTTcTAGTCTCatTCaCAG	chr7	108606567	-	6
GATCCTTGTAGTCTCCGTCGNRG	GATaCcTcgAGTgTCCGTgGTGG	chr7	108755369	-	6
GATCCTTGTAGTCTCCGTCGNRG	GATCgTaGaAGgCTCaGTCcAGG	chr7	108994804	+	6
GATCCTTGTAGTCTCCGTCGNRG	GATgCTTGagGTgTCaGTgGCAG	chr7	109793182	-	6
GATCCTTGTAGTCTCCGTCGNRG	GATCCTTtTAGggTCCacaGCAG	chr7	112223383	+	6
GATCCTTGTAGTCTCCGTCGNRG	tAaCCTTGTAGTaTagtTCGAAG	chr7	112949177	+	6
GATCCTTGTAGTCTCCGTCGNRG	GATCCcTGTAGcaTCCtTttGAG	chr7	113939713	-	6
GATCCTTGTAGTCTCCGTCGNRG	cAgCCTTGTAGTaTaCtTtGAAG	chr7	114893382	+	6
GATCCTTGTAGTCTCCGTCGNRG	aATCCTTGTAGctcaCGTaGAAG	chr7	114888607	-	6
GATCCTTGTAGTCTCCGTCGNRG	GATCtTTaTAGaCTCgGagGGAG	chr7	115723184	-	6
GATCCTTGTAGTCTCCGTCGNRG	cATCCTTGaAGTgTCtGTttCAG	chr7	116386339	+	6
GATCCTTGTAGTCTCCGTCGNRG	aATatgTGTAGTCTCaGTCtCAG	chr7	116702368	-	6
GATCCTTGTAGTCTCCGTCGNRG	tATtgTTGTAGgCTCCGTaaTGG	chr7	117020922	+	6
GATCCTTGTAGTCTCCGTCGNRG	GATaaTTtTAGTCTCCagCaTAG	chr7	117111383	-	6
GATCCTTGTAGTCTCCGTCGNRG	aATCCTgGTttTCTCCtTtGTAG	chr7	117898709	+	6
GATCCTTGTAGTCTCCGTCGNRG	GATCtTgGTgGgCTCaGTgGAGG	chr7	117813686	-	6
GATCCTTGTAGTCTCCGTCGNRG	ctTCCTgGTAGTCaCaGTaGTAG	chr7	118926924	+	6
GATCCTTGTAGTCTCCGTCGNRG	tATCCTTGTAGTgTagtTaGAAG	chr7	119617010	+	6
GATCCTTGTAGTCTCCGTCGNRG	tATtCTTtTAGTCTaCcTaGTGG	chr7	119986410	-	6
GATCCTTGTAGTCTCCGTCGNRG	GATCCTTGTAcTCctCaTaaCAG	chr7	120275027	-	6
GATCCTTGTAGTCTCCGTCGNRG	ctTCCTTGTAGTCctCaTgGTAG	chr7	120783710	+	6
GATCCTTGTAGTCTCCGTCGNRG	GATCtTTtTAaTtTCCtcCGCAG	chr7	121364305	-	6
GATCCTTGTAGTCTCCGTCGNRG	GATCCTTtTAGcCaCaGctGGAG	chr7	121728779	+	6
GATCCTTGTAGTCTCCGTCGNRG	GATCCTTtcAGTCaCCacCcAAG	chr7	121777511	+	6
GATCCTTGTAGTCTCCGTCGNRG	aAgCCTTtTAtTCTCCGaCcTGG	chr7	122177485	-	6
GATCCTTGTAGTCTCCGTCGNRG	GAatCTTGTAcTCTtgGTCaGAG	chr7	122868303	-	6
GATCCTTGTAGTCTCCGTCGNRG	GAcCtcTGTgGgCTCtGTCGCAG	chr7	122848272	-	6
GATCCTTGTAGTCTCCGTCGNRG	cATaCTTcTAcTCTCCcTgGGGG	chr7	123253154	+	6
GATCCTTGTAGTCTCCGTCGNRG	cATCCTTGTAGgCcCacTCcCAG	chr7	123225593	-	6
GATCCTTGTAGTCTCCGTCGNRG	GATgCTTGTAGaCTgatTaGAAG	chr7	123362186	+	6
GATCCTTGTAGTCTCCGTCGNRG	GAgCCTgGggGTCcCCGcCGGGG	chr7	124764263	-	6
GATCCTTGTAGTCTCCGTCGNRG	aATCCTTGTAGTaTagtTtGAAG	chr7	125364847	+	6
GATCCTTGTAGTCTCCGTCGNRG	GATCCTTaTtGgCTCtGgCtGAG	chr7	126853899	+	6
GATCCTTGTAGTCTCCGTCGNRG	tATCCTTGTAGTaTagtTtGAAG	chr7	126963905	-	6
GATCCTTGTAGTCTCCGTCGNRG	GtTCCTTGcctgCTCCGTCtCAG	chr7	127323705	+	6
GATCCTTGTAGTCTCCGTCGNRG	aATgtTaGTAGTCTCCcTCaTAG	chr7	127578649	+	6
GATCCTTGTAGTCTCCGTCGNRG	aATCCcTGcAGTCTCCtgCtCAG	chr7	127620716	+	6
GATCCTTGTAGTCTCCGTCGNRG	GAcCCTTGaAGTaTtCGggGGAG	chr7	128360710	+	6
GATCCTTGTAGTCTCCGTCGNRG	GAatCTTcTAGTCTCCagCcTGG	chr7	128364530	-	6
GATCCTTGTAGTCTCCGTCGNRG	cATCCTTGcAGgCTttGTCtGGG	chr7	128857745	-	6
GATCCTTGTAGTCTCCGTCGNRG	cATCCTTGcAGgCTttGTCtGGG	chr7	128913413	+	6
GATCCTTGTAGTCTCCGTCGNRG	GtTtCTTcTAGTCTCatTCcAGG	chr7	129455428	+	6
GATCCTTGTAGTCTCCGTCGNRG	GATCCaTcTgGcCTCaGTtGAAG	chr7	129790504	-	6
GATCCTTGTAGTCTCCGTCGNRG	tATCCTTGTAGTaTagtTtGAAG	chr7	130634119	+	6
GATCCTTGTAGTCTCCGTCGNRG	atTCCTTcTAGaCTCCtTgGCAG	chr7	130855734	-	6
GATCCTTGTAGTCTCCGTCGNRG	GAaCCaTGTAGTCcCacTCcTAG	chr7	131543597	+	6
GATCCTTGTAGTCTCCGTCGNRG	GATCCTTGTcGaCTgatTgGCAG	chr7	132142546	-	6
GATCCTTGTAGTCTCCGTCGNRG	GgcCCTTGcAGcCTCCagCGAGG	chr7	132551535	-	6
GATCCTTGTAGTCTCCGTCGNRG	GcaCCTgGcAGTCTCtGTCaCAG	chr7	132612317	+	6
GATCCTTGTAGTCTCCGTCGNRG	GtTCaTTtTAGTCTCaGcaGCAG	chr7	132810519	-	6
GATCCTTGTAGTCTCCGTCGNRG	GAgaCTTGgAGaCTaCtTCGTAG	chr7	132880842	+	6
GATCCTTGTAGTCTCCGTCGNRG	GATCCTTGgAGgaTttGTaGAGG	chr7	133381428	+	6
GATCCTTGTAGTCTCCGTCGNRG	GAaCCcTGgAcTCTCtGTgGTAG	chr7	133606259	-	6
GATCCTTGTAGTCTCCGTCGNRG	cATCCcTGcAGTgTCaGTgGAGG	chr7	134265901	+	6
GATCCTTGTAGTCTCCGTCGNRG	ttTgCcTGTAGTCTCCcTgGAGG	chr7	134947447	-	6
GATCCTTGTAGTCTCCGTCGNRG	GATCCTTcTAGgCTCatTaaAGG	chr7	135822510	+	6
GATCCTTGTAGTCTCCGTCGNRG	tAgCCTTGTAGTaTagtTCGAAG	chr7	136316922	+	6
GATCCTTGTAGTCTCCGTCGNRG	GAgCCTTGTAGTaTagtTtGAAG	chr7	137097943	-	6
GATCCTTGTAGTCTCCGTCGNRG	tcTCCTTGTttTCTtCcTCGTGG	chr7	137615773	+	6
GATCCTTGTAGTCTCCGTCGNRG	GAcCCTTGTAcTCTtCtTgaAAG	chr7	137671166	+	6
GATCCTTGTAGTCTCCGTCGNRG	tATCCTTGgAGTCTCttTgcTAG	chr7	137729445	-	6
GATCCTTGTAGTCTCCGTCGNRG	aATCCTTGatcaCTCCGTgGAAG	chr7	137726629	-	6
GATCCTTGTAGTCTCCGTCGNRG	tAgCCTTGTAGTgTaCtTtGAAG	chr7	138486736	+	6
GATCCTTGTAGTCTCCGTCGNRG	aATttTTGTAtTCTtaGTCGAGG	chr7	139028202	-	6
GATCCTTGTAGTCTCCGTCGNRG	GcaaCTTGTAGgCTCCaTCaGAG	chr7	139681135	-	6
GATCCTTGTAGTCTCCGTCGNRG	GAaCCcTGgAGgCTtCcTCGTAG	chr7	139816852	+	6
GATCCTTGTAGTCTCCGTCGNRG	cATCCcTcTAaTCTCCGcCtTGG	chr7	139850792	-	6
GATCCTTGTAGTCTCCGTCGNRG	cATCCTTGTgGgCTCCtaCaCAG	chr7	139886948	-	6
GATCCTTGTAGTCTCCGTCGNRG	ctTCCTTGTgGTCTCatTCcTAG	chr7	140533307	+	6
GATCCTTGTAGTCTCCGTCGNRG	cATgCTTGTAaTCTCaaTCtCAG	chr7	140646166	+	6
GATCCTTGTAGTCTCCGTCGNRG	aATCCTTGTAcTtcCCcTaGGAG	chr7	140811807	+	6
GATCCTTGTAGTCTCCGTCGNRG	GATgaTTGTAGTgTtgGTgGTGG	chr7	141336752	-	6
GATCCTTGTAGTCTCCGTCGNRG	GcTCCaTGTAGTCgatGTCtGAG	chr7	142059482	-	6
GATCCTTGTAGTCTCCGTCGNRG	GcTCCaTGTAGTCgatGTCtGAG	chr7	142085843	-	6
GATCCTTGTAGTCTCCGTCGNRG	GAaCCTTcTcGTCTCCGcacAGG	chr7	142182539	+	6
GATCCTTGTAGTCTCCGTCGNRG	aATatTTGTAGTaTCtGTgGTAG	chr7	142221931	-	6
GATCCTTGTAGTCTCCGTCGNRG	tAgCCTTGTAGTaTaCtTtGAAG	chr7	143116035	-	6
[truncated: 5,367 more rows]

## Sheet: Cas-c
Mismatched sites in the reference human genome for the self-targeting sgCas-c determined using Cas-OFFinder (http://www.rgenome.net/cas-offinder/new).
crRNA	DNA	Chromosome	Position	Direction	Mismatches
GGCTACGCCGGCTACATTGANRG	GGCTACtCCaGCTgCATTGAGGG	chr12	72271668	-	3
GGCTACGCCGGCTACATTGANRG	GGCTACGCCtGCTACtTTGgAAG	chr2	47616605	+	3
GGCTACGCCGGCTACATTGANRG	GGCTACcCCtGCaACATTGACAG	chr11	62865782	+	3
GGCTACGCCGGCTACATTGANRG	GGCTACtCaGGCaACATTaACAG	chr8	134182611	-	4
GGCTACGCCGGCTACATTGANRG	GGCcACtCCGGCaACATaGAAAG	chr12	60836192	-	4
GGCTACGCCGGCTACATTGANRG	GcCTACtCCtGCTtCATTGAGAG	chr12	77574568	+	4
GGCTACGCCGGCTACATTGANRG	GGCaACcCaGGCTACATgGAGAG	chr12	91747043	+	4
GGCTACGCCGGCTACATTGANRG	GGCcACGCCGGCggCAaTGATGG	chr3	13854753	+	4
GGCTACGCCGGCTACATTGANRG	GtCTACGtCGGCTtCATTcAGAG	chr7	95972703	+	4
GGCTACGCCGGCTACATTGANRG	GGCTAaGatGGCTAaATTGACAG	chr4	67981334	-	4
GGCTACGCCGGCTACATTGANRG	GGCcAaGCaGGCTACAgTGAGGG	chr4	98139298	+	4
GGCTACGCCGGCTACATTGANRG	tGCTAgGagGGCTACATTGATAG	chr5	109490182	+	4
GGCTACGCCGGCTACATTGANRG	GGCTcCcCCGGCcACAaTGAAAG	chr16	8963143	+	4
GGCTACGCCGGCTACATTGANRG	GcCTcCGCCGaCTgCATTGAAAG	chr1	16724166	+	4
GGCTACGCCGGCTACATTGANRG	GGCTACtCtGGCTACAcTGtGAG	chr1	29866980	-	4
GGCTACGCCGGCTACATTGANRG	GGCTACaCtGGtTACATTcATAG	chr1	49846081	-	4
GGCTACGCCGGCTACATTGANRG	GGCTctGCCGGCTcCAaTGAGGG	chr1	207060012	-	4
GGCTACGCCGGCTACATTGANRG	GcCTACGCCGtCcACcTTGAAGG	chr13	110150418	-	4
GGCTACGCCGGCTACATTGANRG	GGCTtCcCtGGCcACATTGAAAG	chr2	186781444	-	4
GGCTACGCCGGCTACATTGANRG	tGCTAaGCCGGCcACAcTGAAGG	chr21	46055323	+	4
GGCTACGCCGGCTACATTGANRG	aGCTgtGCtGGCTACATTGAAAG	chrY	5679564	+	4
GGCTACGCCGGCTACATTGANRG	GGCTACaCCaGCcACATTGcAGG	chr10	71820924	-	4
GGCTACGCCGGCTACATTGANRG	GGCTACcCCGGgTACcTTaACAG	chr10	77976559	+	4
GGCTACGCCGGCTACATTGANRG	GGCTgCcCaGGCcACATTGATGG	chr10	104787967	-	4
GGCTACGCCGGCTACATTGANRG	aGCaACGCttGCTACATTGATGG	chr10	131265894	+	4
GGCTACGCCGGCTACATTGANRG	GaCTAtcCCGGCTACATTaAAGG	chr6	125094875	-	4
GGCTACGCCGGCTACATTGANRG	GGCTgCaCaGGCTACcTTGAGAG	chr14	75402225	-	4
GGCTACGCCGGCTACATTGANRG	GGCTACGCCGGtggCcTTGAAAG	chr14	100070949	+	4
GGCTACGCCGGCTACATTGANRG	GcCTACGCtaGCTACATgGAGAG	chr20	1191558	-	4
GGCTACGCCGGCTACATTGANRG	aGCTgtGCtGGCTACATTGAAAG	chrX	92560375	+	4
GGCTACGCCGGCTACATTGANRG	GGCTcCaCCaGCTgCATTGAGGG	chr11	61273644	-	4
GGCTACGCCGGCTACATTGANRG	GtCTAtGCCGttaACATTGAAAG	chr8	5849576	+	5
GGCTACGCCGGCTACATTGANRG	tcCTAtGCCGtCTACATgGATGG	chr8	13275444	-	5
GGCTACGCCGGCTACATTGANRG	GGCTACcaCGGCTcCATcGtGGG	chr8	37697840	+	5
GGCTACGCCGGCTACATTGANRG	GGtTACGCaGGCTACAcgGcAGG	chr8	38268190	-	5
GGCTACGCCGGCTACATTGANRG	GGCTcCtCtGGCcACAgTGACAG	chr8	48788000	+	5
GGCTACGCCGGCTACATTGANRG	GGCgcCGCCGGCcACccTGAGGG	chr8	56113503	-	5
GGCTACGCCGGCTACATTGANRG	GGCTAtGCCatCTACATTtgTGG	chr8	58567689	-	5
GGCTACGCCGGCTACATTGANRG	GGaTACcCCcaCTgCATTGACAG	chr8	65086446	-	5
GGCTACGCCGGCTACATTGANRG	GGCcACGCgGGCgAgATTtACGG	chr8	79768491	-	5
GGCTACGCCGGCTACATTGANRG	GtCTgCGgCaGCTAgATTGAAAG	chr8	86945876	+	5
GGCTACGCCGGCTACATTGANRG	acCTAtGCCGGCTACATgGgTGG	chr8	89503514	-	5
GGCTACGCCGGCTACATTGANRG	GtaTAgGCtGGCTACcTTGATAG	chr8	89693772	+	5
GGCTACGCCGGCTACATTGANRG	GGCTAaGatGGCTgaATTGACAG	chr8	92334886	-	5
GGCTACGCCGGCTACATTGANRG	GaCTgCtCtGGCTACcTTGATGG	chr8	95735234	+	5
GGCTACGCCGGCTACATTGANRG	GGaTACcCCatCTACATgGACAG	chr8	97865616	-	5
GGCTACGCCGGCTACATTGANRG	GGCTACtCttcCTACAcTGAAAG	chr8	126547647	-	5
GGCTACGCCGGCTACATTGANRG	tGCTACcaCGGCTACAgcGATAG	chr8	135631941	+	5
GGCTACGCCGGCTACATTGANRG	GGCTgCGCaGaCTgaATTGAAAG	chr8	136036347	+	5
GGCTACGCCGGCTACATTGANRG	GGCTACcCCcaCTACAaTGcAAG	chr8	140924396	+	5
GGCTACGCCGGCTACATTGANRG	GGCTgCaCtGGCcACAcTGACAG	chr8	143885365	-	5
GGCTACGCCGGCTACATTGANRG	GGCTAtGCtGGCTcCtTTaATGG	chr12	5333996	+	5
GGCTACGCCGGCTACATTGANRG	tGCTACGCCaGCTAgAcTGcAGG	chr12	6551989	-	5
GGCTACGCCGGCTACATTGANRG	GGCTttGCCaGCTtCtTTGAGGG	chr12	7162061	-	5
GGCTACGCCGGCTACATTGANRG	GGCTAgaCtGGCTAtgTTGAAGG	chr12	11894381	+	5
GGCTACGCCGGCTACATTGANRG	GGCaACtCCGcCTACcTTGcAGG	chr12	12449029	+	5
GGCTACGCCGGCTACATTGANRG	tGCTACGCaGGaaACATTGtGAG	chr12	19044410	+	5
GGCTACGCCGGCTACATTGANRG	GGCTAaGCtGGCTAtggTGACAG	chr12	21773620	-	5
GGCTACGCCGGCTACATTGANRG	GGCTACagCGGCTACAgccAGGG	chr12	51721755	+	5
GGCTACGCCGGCTACATTGANRG	GGCccCtCCGGCcACAcTGACAG	chr12	52834023	+	5
GGCTACGCCGGCTACATTGANRG	GGCTAaGCCtGCTAgATTttGGG	chr12	54197609	-	5
GGCTACGCCGGCTACATTGANRG	cGCTtgGCtGtCTACATTGAAAG	chr12	56541866	+	5
GGCTACGCCGGCTACATTGANRG	GGgaAgGCCaGCTACATTaATGG	chr12	69185850	+	5
GGCTACGCCGGCTACATTGANRG	GGCaAgGCtGGCcACATgGAAGG	chr12	101834639	+	5
GGCTACGCCGGCTACATTGANRG	tGCTAtGtgGGCTACATgGACAG	chr12	106897191	-	5
GGCTACGCCGGCTACATTGANRG	GGCTcaaCaGGCTAtATTGAGAG	chr12	106988237	+	5
GGCTACGCCGGCTACATTGANRG	GGCTggGCaGGCcACAcTGACAG	chr12	113169050	+	5
GGCTACGCCGGCTACATTGANRG	GGgcACGaaGGCTACATTaACAG	chr12	116995836	-	5
GGCTACGCCGGCTACATTGANRG	GGCaAttCCaGCTgCATTGAGAG	chr12	120649890	-	5
GGCTACGCCGGCTACATTGANRG	GGCTgtGgtGGCTACAgTGAAAG	chr12	121107651	+	5
GGCTACGCCGGCTACATTGANRG	GGCTACaCCaaCTACAgaGATGG	chr12	121464610	+	5
GGCTACGCCGGCTACATTGANRG	ccCTACtCCGGCcACAaTGACAG	chr12	124477999	+	5
GGCTACGCCGGCTACATTGANRG	GGCcAgGCaGGCTggATTGAGAG	chr12	126402517	-	5
GGCTACGCCGGCTACATTGANRG	GGCagCGCCGGCTcCAggGAGGG	chr12	130839216	-	5
GGCTACGCCGGCTACATTGANRG	GGCaAaGtCGGCTcCcTTGAAGG	chr3	12465360	-	5
GGCTACGCCGGCTACATTGANRG	GGCTAtGCCtGgaACAgTGAAAG	chr3	14166678	-	5
GGCTACGCCGGCTACATTGANRG	ttCTcCGCtGGCTACAgTGAAAG	chr3	14517891	-	5
GGCTACGCCGGCTACATTGANRG	GGCTtCaCtGGCTAaAaTGAAGG	chr3	25265817	+	5
GGCTACGCCGGCTACATTGANRG	GGaTgtGCCaGCTACcTTGATGG	chr3	32148379	+	5
GGCTACGCCGGCTACATTGANRG	GGCTtCcCtGGgcACATTGAAAG	chr3	37260074	+	5
GGCTACGCCGGCTACATTGANRG	GGCTACGCCtGCagCcTTaAGGG	chr3	40979617	-	5
GGCTACGCCGGCTACATTGANRG	aGCTgCtCaGGCTACcTTGAAAG	chr3	42107131	+	5
GGCTACGCCGGCTACATTGANRG	GGCTctGCCtGCcACATTcATGG	chr3	52096056	-	5
GGCTACGCCGGCTACATTGANRG	GGCTACtCaGGCTcCtTgGAGAG	chr3	55857701	+	5
GGCTACGCCGGCTACATTGANRG	aGCTgCtatGGCTACATTGACAG	chr3	57115522	-	5
GGCTACGCCGGCTACATTGANRG	GcCTACGCCGGgccaATTGAAAG	chr3	61251543	+	5
GGCTACGCCGGCTACATTGANRG	GGCTgtGgCGGCTgCATTGgAAG	chr3	67650204	-	5
GGCTACGCCGGCTACATTGANRG	GGCTctGCCGGCTAgAggGAGGG	chr3	70950027	-	5
GGCTACGCCGGCTACATTGANRG	GGCTAtttCatCTACATTGAAAG	chr3	74396966	-	5
GGCTACGCCGGCTACATTGANRG	GGCTtCcCtGGCcACATTGgAAG	chr3	88090777	+	5
GGCTACGCCGGCTACATTGANRG	GGtTtCtCCGGCTtCAcTGATGG	chr3	103681324	-	5
GGCTACGCCGGCTACATTGANRG	GGCTgCaCtGGCTAaAaTGACAG	chr3	106518310	+	5
GGCTACGCCGGCTACATTGANRG	GGCTAaGCtGtCTgCATgGAGGG	chr3	118438505	+	5
GGCTACGCCGGCTACATTGANRG	GGCTtgtCCtGCTACATTGtAAG	chr3	119257530	-	5
GGCTACGCCGGCTACATTGANRG	GGCTtCcCtGGCcACATTGgTAG	chr3	122348989	-	5
GGCTACGCCGGCTACATTGANRG	GGaTctGCCGGCTAggTTGAAAG	chr3	127692853	-	5
GGCTACGCCGGCTACATTGANRG	GcCTAtGCCatCTACAgTGAGAG	chr3	128873101	+	5
GGCTACGCCGGCTACATTGANRG	GtCTgaGCaGGCTtCATTGAAGG	chr3	131830587	-	5
GGCTACGCCGGCTACATTGANRG	GGCTACcCaGGCTcCATTctGAG	chr3	135571905	+	5
GGCTACGCCGGCTACATTGANRG	GGCcACGCgGtCTACATccAGGG	chr3	138103830	+	5
GGCTACGCCGGCTACATTGANRG	GGCTACGtgaGCaACATaGAGAG	chr3	138136636	+	5
GGCTACGCCGGCTACATTGANRG	GGCTgCcCCaGCTcCAcTGAGGG	chr3	139329402	+	5
GGCTACGCCGGCTACATTGANRG	GGCTgacCtGGtTACATTGATAG	chr3	145356301	+	5
GGCTACGCCGGCTACATTGANRG	GGCTAaGgaGGgTACAcTGAAAG	chr3	146265641	+	5
GGCTACGCCGGCTACATTGANRG	GGCTAacCtGctTACATTGATGG	chr3	156621849	+	5
GGCTACGCCGGCTACATTGANRG	GGCTtCtCCtGCTACAaTGgAAG	chr3	158974402	-	5
GGCTACGCCGGCTACATTGANRG	GGCcgCGgCGGCgACgTTGAAGG	chr3	170908296	-	5
GGCTACGCCGGCTACATTGANRG	GGtTcCGCCGGtTAgtTTGACAG	chr3	173398250	+	5
GGCTACGCCGGCTACATTGANRG	GGgcACGagGGaTACATTGAAGG	chr3	195131036	-	5
GGCTACGCCGGCTACATTGANRG	GGtTcCGCCGGCTACAcgGgAAG	chr3	196045403	+	5
GGCTACGCCGGCTACATTGANRG	GGCTtgGCCaGCTACAcaGAAGG	chr7	1759095	-	5
GGCTACGCCGGCTACATTGANRG	GGCTAtGCaGaCTgCATaGAGGG	chr7	3305788	-	5
GGCTACGCCGGCTACATTGANRG	GGCTAgGCaGGCcACAgcGACAG	chr7	4081143	+	5
GGCTACGCCGGCTACATTGANRG	GGCTgCtCCcGCTtCAaTGATGG	chr7	13871829	-	5
GGCTACGCCGGCTACATTGANRG	GGCaAgGCCtGCTgaATTGAAGG	chr7	14978648	-	5
GGCTACGCCGGCTACATTGANRG	GGCTAgtCCtGCTAtATTaAGGG	chr7	18900472	+	5
GGCTACGCCGGCTACATTGANRG	GGCTcgtCCtGCTACATTcACAG	chr7	24789283	-	5
GGCTACGCCGGCTACATTGANRG	GGCTtCctCGcCTACATaGAAAG	chr7	30617969	+	5
GGCTACGCCGGCTACATTGANRG	GGCTAaGgCaGCTgCATTaAAGG	chr7	41554019	-	5
GGCTACGCCGGCTACATTGANRG	GGCcACcCtGGCTtCAcTGAGAG	chr7	50755924	+	5
GGCTACGCCGGCTACATTGANRG	GGCTggGgCGGCTgCAgTGACGG	chr7	73155625	+	5
GGCTACGCCGGCTACATTGANRG	GGCTggGgCGGCTgCAgTGACGG	chr7	74965381	+	5
GGCTACGCCGGCTACATTGANRG	GGCTggGgCGGCTgCAgTGACGG	chr7	75236986	-	5
GGCTACGCCGGCTACATTGANRG	GGCTAtGgtGGCTACAgTGgTAG	chr7	76925825	-	5
GGCTACGCCGGCTACATTGANRG	GGtTACaCCacCTACATgGAGGG	chr7	81428903	+	5
GGCTACGCCGGCTACATTGANRG	GGCTACaCCtGtTAaAcTGACAG	chr7	99249155	+	5
GGCTACGCCGGCTACATTGANRG	GGCTggGgCGGCTgCAgTGACGG	chr7	100271531	-	5
GGCTACGCCGGCTACATTGANRG	GGCTcgtCCtGCTACATTaATGG	chr7	100847169	+	5
GGCTACGCCGGCTACATTGANRG	GGCTcttCttGCTACATTGAGGG	chr7	105008409	+	5
GGCTACGCCGGCTACATTGANRG	GGCTACtCCaagTACATaGATAG	chr7	116406256	-	5
GGCTACGCCGGCTACATTGANRG	cGtTgaGCCGGCTACgTTGAAAG	chr7	127731425	-	5
GGCTACGCCGGCTACATTGANRG	GGCatgGCCtGCcACATTGATGG	chr7	135712550	+	5
GGCTACGCCGGCTACATTGANRG	GtCaAtGCtGGCTgCATTGACAG	chr4	5619897	-	5
GGCTACGCCGGCTACATTGANRG	cGCacCGCtGGCTACATgGAAGG	chr4	8643990	+	5
GGCTACGCCGGCTACATTGANRG	GGaTtCGCtGGtTACATgGAAGG	chr4	9027231	+	5
GGCTACGCCGGCTACATTGANRG	GGCTcCtCCGGCTgCATTccAAG	chr4	10157382	-	5
GGCTACGCCGGCTACATTGANRG	GGCTAgGCaGGtTAttTTGATAG	chr4	14732901	+	5
GGCTACGCCGGCTACATTGANRG	GGCTAttCgtGaTACATTGACAG	chr4	34194188	+	5
GGCTACGCCGGCTACATTGANRG	GGCaACtCaGtCTACtTTGATGG	chr4	40868552	+	5
GGCTACGCCGGCTACATTGANRG	aGCTAtGgtGGCTACAgTGAAAG	chr4	76388148	+	5
GGCTACGCCGGCTACATTGANRG	tGCTcCGCCGaaTACAaTGACAG	chr4	84849991	-	5
GGCTACGCCGGCTACATTGANRG	aGCTAaGCCGGCTggATaGAAAG	chr4	87557457	-	5
GGCTACGCCGGCTACATTGANRG	GGCTACtCCaGCTcCAgTcATGG	chr4	89445691	-	5
GGCTACGCCGGCTACATTGANRG	GGCcAaGCtGGCTgCAaTGACAG	chr4	90879407	-	5
GGCTACGCCGGCTACATTGANRG	GtCTACGgCaGCcACATTGtTGG	chr4	119684487	+	5
GGCTACGCCGGCTACATTGANRG	GGaTcCGCCaGaTACATgGATGG	chr4	121055745	+	5
GGCTACGCCGGCTACATTGANRG	GGCTAaGatGGCTgaATTGACAG	chr4	122294758	+	5
GGCTACGCCGGCTACATTGANRG	GGCTcCtCaGGCTAtATTaAGAG	chr4	128757846	+	5
GGCTACGCCGGCTACATTGANRG	GGCcACcCaGGCTgCtTTGAAAG	chr4	144654378	+	5
GGCTACGCCGGCTACATTGANRG	tGCTACaaCtGCTtCATTGAAGG	chr4	152368299	-	5
GGCTACGCCGGCTACATTGANRG	GGgTAaGCaGGCTACATaaAAGG	chr4	155903652	+	5
GGCTACGCCGGCTACATTGANRG	GGaaACGCtGGaTACgTTGAGAG	chr5	2082969	-	5
GGCTACGCCGGCTACATTGANRG	GGCaACagtGGCTtCATTGATAG	chr5	3285272	-	5
GGCTACGCCGGCTACATTGANRG	ccCcACGCCGGCTgCATTGcTGG	chr5	6446287	-	5
GGCTACGCCGGCTACATTGANRG	GGCTcCtCaGGCTACAcTGcAAG	chr5	7009305	-	5
GGCTACGCCGGCTACATTGANRG	GGCTggGgaGGCTACAcTGACAG	chr5	23319499	-	5
GGCTACGCCGGCTACATTGANRG	GctTACtCaGGCcACATTGAGGG	chr5	33639839	-	5
GGCTACGCCGGCTACATTGANRG	GGCaAaGCCGtCTACAgTGcAAG	chr5	42051209	-	5
GGCTACGCCGGCTACATTGANRG	GGCTcaGCCctCTAgATTGAGAG	chr5	54761445	+	5
GGCTACGCCGGCTACATTGANRG	GGCTAatCCttCTACATgGAAAG	chr5	79867020	+	5
GGCTACGCCGGCTACATTGANRG	tGtTAtGCtGGaTACATTGAAAG	chr5	86526303	-	5
GGCTACGCCGGCTACATTGANRG	GGCcACGCCaGCTgCccTGAGAG	chr5	102754796	-	5
GGCTACGCCGGCTACATTGANRG	GGCTgtGCCtGCTACATTacAGG	chr5	103654400	-	5
GGCTACGCCGGCTACATTGANRG	GtCTACGagGcCaACATTGATAG	chr5	122603070	+	5
GGCTACGCCGGCTACATTGANRG	GGgTACcCCaGtTACAcTGATGG	chr5	125982488	-	5
GGCTACGCCGGCTACATTGANRG	GGgTACaCtGtCcACATTGACAG	chr5	134625740	+	5
GGCTACGCCGGCTACATTGANRG	aGCgACGCCGGCTggATTtATGG	chr5	135327189	+	5
GGCTACGCCGGCTACATTGANRG	tGCaACctCGGCgACATTGAAAG	chr5	135770482	-	5
GGCTACGCCGGCTACATTGANRG	GGCcACGCCtGacACATaGACAG	chr5	139986275	-	5
GGCTACGCCGGCTACATTGANRG	GGCTAaGCaGGCTcaATgGAGAG	chr5	141730368	-	5
GGCTACGCCGGCTACATTGANRG	tcaTACGttGGCTACATTGAAAG	chr5	152222706	-	5
GGCTACGCCGGCTACATTGANRG	GGCTgCcttGGCTACAaTGACGG	chr5	160189114	-	5
GGCTACGCCGGCTACATTGANRG	ttCTAtGCtGGgTACATTGAAAG	chr5	160315880	+	5
GGCTACGCCGGCTACATTGANRG	GtCTACtCgGtCTACAgTGAGAG	chr5	166205131	+	5
GGCTACGCCGGCTACATTGANRG	GGCcACGgCtcCTgCATTGATGG	chr5	168118416	+	5
GGCTACGCCGGCTACATTGANRG	GGCTgCtCtGGCcACATTcATAG	chr5	172713006	-	5
GGCTACGCCGGCTACATTGANRG	GtCTAaGCtGGCTtCAcTGAAAG	chr5	173675577	+	5
GGCTACGCCGGCTACATTGANRG	GGCTACaCtGGCcACAggGAGGG	chr5	174765240	+	5
GGCTACGCCGGCTACATTGANRG	GaCTAaaCCaGCTAgATTGAAGG	chr5	174897361	-	5
GGCTACGCCGGCTACATTGANRG	GGCcACGtgGGCcACATTcACAG	chr5	178254735	+	5
GGCTACGCCGGCTACATTGANRG	GGCTACcCtGcCcAtATTGAGAG	chr16	6232953	-	5
GGCTACGCCGGCTACATTGANRG	GaCTACaCatGCTACAgTGACAG	chr16	7778698	+	5
GGCTACGCCGGCTACATTGANRG	GGCTgCGCCtGCTgCAggGAAGG	chr16	16293048	+	5
GGCTACGCCGGCTACATTGANRG	GGCTgCGCCtGCTgCAggGAAGG	chr16	18419064	-	5
GGCTACGCCGGCTACATTGANRG	GGCTgCGCCtGCTgCAggGAAGG	chr16	18501663	-	5
GGCTACGCCGGCTACATTGANRG	GGCTAtGtgGGgTACATTaAAAG	chr16	22896392	-	5
GGCTACGCCGGCTACATTGANRG	GGCTAgGCCaGtgACAgTGACAG	chr16	32859657	-	5
GGCTACGCCGGCTACATTGANRG	GGCTAgGCCaGtgACAgTGACAG	chr16	34001860	+	5
GGCTACGCCGGCTACATTGANRG	GGCacCGCCaGCcACAcTGAGGG	chr16	49694752	+	5
GGCTACGCCGGCTACATTGANRG	GGCTtCcCtGGCcACATTGcAAG	chr16	63081159	+	5
GGCTACGCCGGCTACATTGANRG	GGCTACatCaGCTACtTTGgCAG	chr16	67744631	-	5
GGCTACGCCGGCTACATTGANRG	GGgTAaGatGGCTACATTtAAGG	chr16	68227226	+	5
GGCTACGCCGGCTACATTGANRG	GGCTttGCCtGCTACATTacAAG	chr16	71658293	-	5
GGCTACGCCGGCTACATTGANRG	GGaaAtGCCtGCTACATTGtAGG	chr16	81754815	+	5
GGCTACGCCGGCTACATTGANRG	GGCTACcCCGGCTtCtcaGACAG	chr16	83681838	+	5
GGCTACGCCGGCTACATTGANRG	GGCTACaatGGCTACAgaGAGGG	chr16	85874217	-	5
GGCTACGCCGGCTACATTGANRG	GGCTACGtCaGCaAgATTGtCGG	chr16	88840997	-	5
GGCTACGCCGGCTACATTGANRG	GGggcaGCCGGCTACAcTGAGAG	chr1	1034930	+	5
GGCTACGCCGGCTACATTGANRG	GGCTACtttGGgTACtTTGAGGG	chr1	6592317	+	5
GGCTACGCCGGCTACATTGANRG	GGCcACtCCGGCTtCggTGATGG	chr1	9662631	+	5
GGCTACGCCGGCTACATTGANRG	GGCTgaGCCGGCTACtTgGtGGG	chr1	12152376	+	5
GGCTACGCCGGCTACATTGANRG	GGCactGCtGGgTACATTGAGGG	chr1	16145620	-	5
GGCTACGCCGGCTACATTGANRG	GGCcACGCtGGCcACAgaGATGG	chr1	17917295	+	5
GGCTACGCCGGCTACATTGANRG	GGCcACGtCGcCatCATTGAGGG	chr1	22715965	-	5
GGCTACGCCGGCTACATTGANRG	GGCcAgGtCtGCTACATTaATAG	chr1	24142492	-	5
GGCTACGCCGGCTACATTGANRG	GGCTAaGCtGcCTcCAcTGAAGG	chr1	25087246	+	5
GGCTACGCCGGCTACATTGANRG	GGCTACaCCaGgTgtATTGAGAG	chr1	27322582	-	5
GGCTACGCCGGCTACATTGANRG	GGCTACGtattCcACATTGAAAG	chr1	35184054	-	5
GGCTACGCCGGCTACATTGANRG	GGCTgCGgCGGCctCATgGAGGG	chr1	44662534	+	5
GGCTACGCCGGCTACATTGANRG	GGCTtCaCaGaCTACAgTGAAGG	chr1	44604286	-	5
GGCTACGCCGGCTACATTGANRG	GGCcACaCtGGCTACATTtcAAG	chr1	48202034	+	5
GGCTACGCCGGCTACATTGANRG	GGgTAaGCCcGCTcCATcGACAG	chr1	53602947	+	5
GGCTACGCCGGCTACATTGANRG	GGCTAacCaGGCcACATgGAAAG	chr1	65338891	-	5
GGCTACGCCGGCTACATTGANRG	GGCTAaGatGGCTAaAaTGACAG	chr1	70468976	+	5
GGCTACGCCGGCTACATTGANRG	GcCTACaCCtGCaACAcTGAAAG	chr1	72086024	+	5
GGCTACGCCGGCTACATTGANRG	GGCTACcCCtGCTACcaaGAAGG	chr1	79973962	-	5
GGCTACGCCGGCTACATTGANRG	GGCTAtGgtGGCTACAgTGgTAG	chr1	83469380	-	5
GGCTACGCCGGCTACATTGANRG	GGCTAaGCtGGCTgaAaTGATAG	chr1	88619860	+	5
GGCTACGCCGGCTACATTGANRG	GGCTAtGCCatCTACgTTtATGG	chr1	103559346	+	5
GGCTACGCCGGCTACATTGANRG	GGCcACGtCGGaaACtTTGAAAG	chr1	105446806	-	5
GGCTACGCCGGCTACATTGANRG	GGCcACtCCaGCTcCAgTGATAG	chr1	111097457	-	5
GGCTACGCCGGCTACATTGANRG	GGCTttGCCtcCTACATTGgAGG	chr1	112242698	-	5
GGCTACGCCGGCTACATTGANRG	GGCTctGCCGGCTcCccTGAGGG	chr1	156073932	+	5
GGCTACGCCGGCTACATTGANRG	GGCTgaGatGGCTgCATTGACAG	chr1	160558630	+	5
GGCTACGCCGGCTACATTGANRG	GGtTAtGCtGGaTACATTGtTAG	chr1	160931470	+	5
GGCTACGCCGGCTACATTGANRG	GGCTACtCCtGCcACcTTcAGAG	chr1	164753896	-	5
GGCTACGCCGGCTACATTGANRG	GGCaACGCaaGaTgCATTGACAG	chr1	166378873	-	5
GGCTACGCCGGCTACATTGANRG	aGCTACGCCGGgTgCAcTGcGGG	chr1	167455316	+	5
GGCTACGCCGGCTACATTGANRG	tGCagCtCCGGCTACAcTGACAG	chr1	167478183	+	5
GGCTACGCCGGCTACATTGANRG	GGCaAtGCCaGCcACAgTGAGAG	chr1	181719720	-	5
GGCTACGCCGGCTACATTGANRG	GGggAaGCCGGCaACcTTGAGAG	chr1	184381111	+	5
GGCTACGCCGGCTACATTGANRG	aGCTACGCCGGgaACATaGtGAG	chr1	210504871	-	5
GGCTACGCCGGCTACATTGANRG	GaCTACtCCGGCTACggTGcCAG	chr1	214608382	-	5
GGCTACGCCGGCTACATTGANRG	GGCcAtGCCaGagACATTGACGG	chr1	217206345	+	5
GGCTACGCCGGCTACATTGANRG	tGCgAtGCCtGCTAtATTGAGAG	chr1	220302299	+	5
GGCTACGCCGGCTACATTGANRG	GGCTctGCtGGaTACAgTGACAG	chr1	224436249	-	5
GGCTACGCCGGCTACATTGANRG	GGCTgCGtCtGCcACATTtACAG	chr1	228098138	-	5
GGCTACGCCGGCTACATTGANRG	GGCTcttCCaGCTACATTtACAG	chr1	228517130	-	5
GGCTACGCCGGCTACATTGANRG	GGCTctGCaGGCaAgATTGATAG	chr1	234555038	+	5
GGCTACGCCGGCTACATTGANRG	GGCTACtaCGaaTACATTtACAG	chr1	235848733	+	5
GGCTACGCCGGCTACATTGANRG	GGCTACaCtGatTACATTaATAG	chr1	244847617	+	5
GGCTACGCCGGCTACATTGANRG	GGCTtCtCaGGCTACAagGAAGG	chr13	25921120	-	5
GGCTACGCCGGCTACATTGANRG	GGCTAaGatGGCTgaATTGACAG	chr13	29303295	+	5
GGCTACGCCGGCTACATTGANRG	GGCcAtGaCGcCcACATTGAAGG	chr13	29552515	+	5
GGCTACGCCGGCTACATTGANRG	GGgTAtGCCtGCTtCtTTGAGAG	chr13	31231819	+	5
GGCTACGCCGGCTACATTGANRG	GGCTACtCttGCTACAgTGtGGG	chr13	47888300	-	5
GGCTACGCCGGCTACATTGANRG	GGCTtgGCCGGCcACAcaGAGGG	chr13	51084360	+	5
GGCTACGCCGGCTACATTGANRG	GGCTAtGtCtGtTACtTTGATAG	chr13	58050562	+	5
GGCTACGCCGGCTACATTGANRG	GGCTACtaCttCTACtTTGAAGG	chr13	72762254	-	5
GGCTACGCCGGCTACATTGANRG	GGCTgaGatGGCTAaATTGACAG	chr13	89427031	-	5
GGCTACGCCGGCTACATTGANRG	tGCTtCcCCGGCTgCAgTGACAG	chr13	90321774	-	5
GGCTACGCCGGCTACATTGANRG	GGagACaCtGcCTACATTGACAG	chr13	110278196	+	5
GGCTACGCCGGCTACATTGANRG	GGCgAgGCCGGtgACATTcACGG	chr13	112249779	-	5
GGCTACGCCGGCTACATTGANRG	GGCTAaGgaGGgTACAcTGAAAG	chr13	113672692	-	5
GGCTACGCCGGCTACATTGANRG	tGCTAaGCCcGCTgCAcTGAGAG	chr2	7729752	-	5
GGCTACGCCGGCTACATTGANRG	GcCcAaGCaGGCTACATTGcTGG	chr2	13984711	-	5
GGCTACGCCGGCTACATTGANRG	GGCcctGCtGGCTtCATTGAAAG	chr2	17322778	-	5
GGCTACGCCGGCTACATTGANRG	GGCagCGCtGGCTgaATTGAGGG	chr2	26628588	+	5
GGCTACGCCGGCTACATTGANRG	GGCTgCtCtGGCcACATTGtGGG	chr2	31004631	-	5
GGCTACGCCGGCTACATTGANRG	GtCTAtGCCaGCatCATTGACAG	chr2	37783696	+	5
GGCTACGCCGGCTACATTGANRG	aGaTACcCaGGCTtCATTGAAAG	chr2	47519533	-	5
GGCTACGCCGGCTACATTGANRG	GGCaAaaCtGGCTACtTTGAAAG	chr2	55092865	-	5
GGCTACGCCGGCTACATTGANRG	GGCTgaGCtGGCTAaAaTGACAG	chr2	56996704	-	5
GGCTACGCCGGCTACATTGANRG	GGCTttGCCaGaaACATTGACAG	chr2	62681567	+	5
GGCTACGCCGGCTACATTGANRG	GGtaACGCCtGCTACATTtgCAG	chr2	76446784	+	5
GGCTACGCCGGCTACATTGANRG	tGCTAtGCtGGaTACAgTGAAGG	chr2	77767273	+	5
GGCTACGCCGGCTACATTGANRG	GGtTACGtgGGCTACATgGcAGG	chr2	80294417	-	5
GGCTACGCCGGCTACATTGANRG	GGCTtCGttGtCTACATTtAAGG	chr2	83455909	-	5
GGCTACGCCGGCTACATTGANRG	aGCTgCtCCtGCTgCATTGAGAG	chr2	89173877	+	5
GGCTACGCCGGCTACATTGANRG	aGCTgCtCCtGCTgCATTGAGAG	chr2	90008053	-	5
GGCTACGCCGGCTACATTGANRG	GGCTggGCCaGCTgCAgTGACAG	chr2	102154603	-	5
GGCTACGCCGGCTACATTGANRG	tGgTAgGCtGaCTACATTGATGG	chr2	103614128	+	5
GGCTACGCCGGCTACATTGANRG	aGCTgCcCCGGgTACATgGAGGG	chr2	112155963	-	5
GGCTACGCCGGCTACATTGANRG	GGCTcCGCCGGCTcCgcgGAGAG	chr2	118855555	-	5
GGCTACGCCGGCTACATTGANRG	GGaTACcCCtGgTAaATTGACAG	chr2	137839236	+	5
GGCTACGCCGGCTACATTGANRG	GGCaACaaaGGtTACATTGACAG	chr2	150376244	+	5
GGCTACGCCGGCTACATTGANRG	GGCTAtaCCaGCTACATgcATGG	chr2	152582005	+	5
GGCTACGCCGGCTACATTGANRG	tGtTgCaCCaGCTACATTGAAAG	chr2	162953533	-	5
GGCTACGCCGGCTACATTGANRG	GGCTACagCaGCTACATcGgTGG	chr2	177373930	+	5
GGCTACGCCGGCTACATTGANRG	atCTACattGGCTACATTGAGAG	chr2	195083691	-	5
GGCTACGCCGGCTACATTGANRG	GGCTACGagGGgTtCgTTGACGG	chr2	200526405	+	5
GGCTACGCCGGCTACATTGANRG	GGgTcCcCtGGCTACAgTGATGG	chr2	216602656	+	5
GGCTACGCCGGCTACATTGANRG	GGaTACcCaGGCTtCATTtACAG	chr2	224194921	+	5
GGCTACGCCGGCTACATTGANRG	GGCcAacCCtGCTgCATTGAAAG	chr2	226251481	-	5
GGCTACGCCGGCTACATTGANRG	GGaaACGaaGGCTACAaTGACAG	chr2	229875794	+	5
GGCTACGCCGGCTACATTGANRG	acCTACaCgGGCTACATTcAGAG	chr2	230316697	-	5
GGCTACGCCGGCTACATTGANRG	tGaTACcCCcGCTAaATTGAGAG	chr2	239820554	-	5
GGCTACGCCGGCTACATTGANRG	aGCTgCGCCGGtgACAaTGACGG	chr2	240447889	-	5
GGCTACGCCGGCTACATTGANRG	GGCTcgGCCGcCTACtTgGAAAG	chr2	241112308	-	5
GGCTACGCCGGCTACATTGANRG	GGCTAgcCtGGCaACgTTGAAAG	chr22	19696822	-	5
GGCTACGCCGGCTACATTGANRG	GaCTACtCCGGCTACggTGcCAG	chr22	20670529	-	5
GGCTACGCCGGCTACATTGANRG	GaCTACtCCGGCTACggTGcCAG	chr22	22117553	-	5
GGCTACGCCGGCTACATTGANRG	GtCTgCGCCGGaTACAaTGcCAG	chr22	33626285	-	5
GGCTACGCCGGCTACATTGANRG	GGCcACtCCaGCTACggTGAGGG	chr22	37566796	+	5
GGCTACGCCGGCTACATTGANRG	GGCcAgGCtGGCTACcTaGAAGG	chr22	38169669	+	5
GGCTACGCCGGCTACATTGANRG	GGCTAtGCCaGaTACtTTtATAG	chr22	38501714	-	5
GGCTACGCCGGCTACATTGANRG	cGCTcCcCCGGCTACAgTGcTGG	chr22	42282500	-	5
GGCTACGCCGGCTACATTGANRG	GGCccCaCCtGCaACATTGAAGG	chr22	44559690	+	5
GGCTACGCCGGCTACATTGANRG	GGCcACaCCGGCctCATTGcAGG	chr22	44599413	-	5
GGCTACGCCGGCTACATTGANRG	GGCTACcCaGaggACATTGAGGG	chr22	46553192	+	5
GGCTACGCCGGCTACATTGANRG	GaCTACtCCGGCTACggTGcCAG	chr19	1879989	-	5
GGCTACGCCGGCTACATTGANRG	GGtTACGgCGGaTAaAaTGATGG	chr19	2949547	-	5
GGCTACGCCGGCTACATTGANRG	atCaACGCCaGCTtCATTGATGG	chr19	5211595	-	5
GGCTACGCCGGCTACATTGANRG	GGCTACtCCGGCccCtgTGATGG	chr19	5533945	-	5
GGCTACGCCGGCTACATTGANRG	GGCagaGCCGGCTtCATgGACAG	chr19	7267966	+	5
GGCTACGCCGGCTACATTGANRG	cGggACcCCtGCTACATTGAGGG	chr19	8397741	-	5
GGCTACGCCGGCTACATTGANRG	GGaTACGCCGGtgACATgGcTAG	chr19	12997791	+	5
GGCTACGCCGGCTACATTGANRG	GGCTACGCCaGCggCgTcGAGAG	chr19	17102503	+	5
GGCTACGCCGGCTACATTGANRG	aGaTAgGCCGGCgACATgGACGG	chr19	17542659	+	5
GGCTACGCCGGCTACATTGANRG	GcCTAgGCCGGCTACATcccTGG	chr19	18745494	+	5
GGCTACGCCGGCTACATTGANRG	GGCTgCGgtGGCTtCATgGACGG	chr19	33251234	+	5
GGCTACGCCGGCTACATTGANRG	GGCcAtcCCGGCTACtTTGgAGG	chr19	41369382	+	5
GGCTACGCCGGCTACATTGANRG	GctTAtGCCGGCTtCAcTGAGGG	chr19	43410225	+	5
GGCTACGCCGGCTACATTGANRG	GGCTcCtCCtGCTACATTctGAG	chr19	44914411	+	5
GGCTACGCCGGCTACATTGANRG	GGCTACcCCaGCTACcTgGgAGG	chr19	45985383	-	5
GGCTACGCCGGCTACATTGANRG	GGCTcCcCCGGCcgCcTTGACAG	chr19	48739539	+	5
GGCTACGCCGGCTACATTGANRG	GGCTAgGgCGGCTtCtTTtATGG	chr19	48965275	-	5
GGCTACGCCGGCTACATTGANRG	GGCTtCGCCatCTACcTcGAGAG	chr19	49338232	+	5
GGCTACGCCGGCTACATTGANRG	aGCTAtGgtGGCTACAgTGAGGG	chr19	50351711	-	5
GGCTACGCCGGCTACATTGANRG	GGCTACGgCGGCTACgggGcCGG	chr19	50668012	-	5
GGCTACGCCGGCTACATTGANRG	GGCTtCcCtGGCcACATTGgAAG	chr21	15612740	-	5
GGCTACGCCGGCTACATTGANRG	GGCTtCtCttGCTACtTTGAAAG	chr21	30478158	+	5
GGCTACGCCGGCTACATTGANRG	GGCTtCcCtGGCcACATTGgAAG	chr21	33598880	-	5
GGCTACGCCGGCTACATTGANRG	GGgTcCaCaGGtTACATTGAAAG	chr21	36939359	-	5
GGCTACGCCGGCTACATTGANRG	tGCTtCcCCGaCTACATgGAGGG	chr21	46070281	+	5
GGCTACGCCGGCTACATTGANRG	GGCTtgGCtGGCTtCATTGgCGG	chr15	20343409	-	5
GGCTACGCCGGCTACATTGANRG	aGCTACcCCGGCTtCcTTGcTGG	chr15	25866158	-	5
GGCTACGCCGGCTACATTGANRG	GaCTACtCCGGCTACggTGcCAG	chr15	28457680	-	5
GGCTACGCCGGCTACATTGANRG	GGCaACGCgcaCTACAgTGAGGG	chr15	28916722	-	5
GGCTACGCCGGCTACATTGANRG	GGCggCGaCGGCgACATgGAGAG	chr15	30044439	+	5
GGCTACGCCGGCTACATTGANRG	GtCTcaGCCtGCaACATTGATGG	chr15	36430503	-	5
GGCTACGCCGGCTACATTGANRG	GGaTAgGCtGtCcACATTGAAAG	chr15	37836445	-	5
GGCTACGCCGGCTACATTGANRG	GGCaACttCctCTACATTGAGAG	chr15	55164790	+	5
GGCTACGCCGGCTACATTGANRG	GcCTACGCtGGtcAgATTGAGAG	chr15	57340213	-	5
GGCTACGCCGGCTACATTGANRG	GcCTACtCaGcCTACcTTGACAG	chr15	64176422	-	5
GGCTACGCCGGCTACATTGANRG	tGCTACaCCaGgTACATTtAAGG	chr15	71744547	-	5
GGCTACGCCGGCTACATTGANRG	GGCcACaCgGGacACATTGAGAG	chr15	74416586	+	5
GGCTACGCCGGCTACATTGANRG	GGCTcaGagGGCTACAaTGAGGG	chr15	79572196	-	5
GGCTACGCCGGCTACATTGANRG	GGCTgaGatGGCTAaATTGACAG	chr15	87017790	+	5
GGCTACGCCGGCTACATTGANRG	GGCTAaGCCtGCaACcTgGAAGG	chr15	88251815	-	5
GGCTACGCCGGCTACATTGANRG	GGCcACGaCGcCcACAcTGAAGG	chr15	90139792	-	5
GGCTACGCCGGCTACATTGANRG	GGCcACagCaGCTACATTGgAGG	chr15	91639558	+	5
GGCTACGCCGGCTACATTGANRG	tGtTAtcCCaGCTACATTGAGAG	chrY	12725543	-	5
GGCTACGCCGGCTACATTGANRG	GGCTggtCCGGCTACATTtcTGG	chrY	16831813	+	5
GGCTACGCCGGCTACATTGANRG	GGCTgaGatGGCTAgATTGACAG	chrY	56926480	+	5
GGCTACGCCGGCTACATTGANRG	GtCaACGCCaGCTACAcgGACAG	chr17	3590974	-	5
GGCTACGCCGGCTACATTGANRG	GGCTACcCtGGCTggATgGAGGG	chr17	9102945	+	5
GGCTACGCCGGCTACATTGANRG	GGCTACGCtccCTgCATTGcAGG	chr17	11891165	+	5
GGCTACGCCGGCTACATTGANRG	GGgTAtGCCtGCTtCAcTGATGG	chr17	16889087	-	5
GGCTACGCCGGCTACATTGANRG	GGCTtgGCCGGCTACAcTagCAG	chr17	18974717	+	5
GGCTACGCCGGCTACATTGANRG	GaCTACtCCGGCTACgaTGcCAG	chr17	20841432	+	5
GGCTACGCCGGCTACATTGANRG	GGCTtgGCtGGCcACATgGAAGG	chr17	21379609	+	5
GGCTACGCCGGCTACATTGANRG	aGCTACGCCGGCTACtcaGgAGG	chr17	28791017	-	5
GGCTACGCCGGCTACATTGANRG	GGCTAaGCaGaCTggATTGAGAG	chr17	33342632	-	5
GGCTACGCCGGCTACATTGANRG	GaCTAgGCCaGgTACcTTGAGGG	chr17	34878070	-	5
GGCTACGCCGGCTACATTGANRG	GGgaACtCtGGCTACAcTGAAAG	chr17	35367602	-	5
GGCTACGCCGGCTACATTGANRG	GGCTAtGgCtGCTAtATaGAGGG	chr17	37857156	-	5
GGCTACGCCGGCTACATTGANRG	acCTACGCCGcCTACATcGgGGG	chr17	44014384	-	5
GGCTACGCCGGCTACATTGANRG	tGCaAtGCaGGCTACATgGAGGG	chr17	46159127	+	5
GGCTACGCCGGCTACATTGANRG	GGCcACaCgGGCTgCAcTGACAG	chr17	49513167	-	5
GGCTACGCCGGCTACATTGANRG	GGCTAtGCCatCTACgcTGATGG	chr17	58311577	-	5
GGCTACGCCGGCTACATTGANRG	GGCctgGCCaGCTACAgTGAAGG	chr17	60162599	-	5
GGCTACGCCGGCTACATTGANRG	GGCgACcCCGGggACAaTGAGGG	chr17	61411349	-	5
GGCTACGCCGGCTACATTGANRG	GGCTACGagGGCTgCATgaATAG	chr17	64159101	+	5
GGCTACGCCGGCTACATTGANRG	GGCTACaCgGcCTACATgGtCAG	chr17	73368477	-	5
GGCTACGCCGGCTACATTGANRG	GGCgACGagGGCTAgATTcAGAG	chr17	74341728	+	5
GGCTACGCCGGCTACATTGANRG	GGCTtCtCaGGCTgCATTcACAG	chr17	77229184	+	5
GGCTACGCCGGCTACATTGANRG	GGCggCGaCGGCgACATgGAGAG	chr17	78168601	+	5
GGCTACGCCGGCTACATTGANRG	GGCTggGCCaGCagCATTGATGG	chr17	78183903	-	5
GGCTACGCCGGCTACATTGANRG	GGCTAgaaCGGaTACtTTGAGAG	chr17	79470664	-	5
GGCTACGCCGGCTACATTGANRG	GGCaACcCCGGCTACAacGgGAG	chr17	79947567	+	5
GGCTACGCCGGCTACATTGANRG	GGCTcCGCCaGCTcCAggGAGGG	chr17	82971329	+	5
GGCTACGCCGGCTACATTGANRG	GGacACGCtGGCTACtaTGACAG	chr10	555408	+	5
GGCTACGCCGGCTACATTGANRG	GGCTACtCCtGgaAgATTGATGG	chr10	1686530	-	5
GGCTACGCCGGCTACATTGANRG	GGCcAaGCtGGtTACAaTGACAG	chr10	2245013	-	5
GGCTACGCCGGCTACATTGANRG	GGCTgtGCCGGCTcCtTTGcAGG	chr10	6219034	-	5
GGCTACGCCGGCTACATTGANRG	GGCTtCcCtGGCcACATTGgAAG	chr10	7463221	+	5
GGCTACGCCGGCTACATTGANRG	GaCTACtCCGGCcACgTTGgAAG	chr10	17910247	-	5
GGCTACGCCGGCTACATTGANRG	GGaTAtcCCtGCTgCATTGATGG	chr10	32489275	+	5
GGCTACGCCGGCTACATTGANRG	caCTgaGCaGGCTACATTGAGGG	chr10	37828247	-	5
GGCTACGCCGGCTACATTGANRG	GGCTACtCaGGCTcCATTtgCAG	chr10	48591098	-	5
GGCTACGCCGGCTACATTGANRG	GGCTcCatgGGCTACATTGtAGG	chr10	48895295	+	5
GGCTACGCCGGCTACATTGANRG	GGgTACcCCaaCTACAcTGATAG	chr10	53229900	+	5
GGCTACGCCGGCTACATTGANRG	GGaTgCGCCttCTcCATTGAGAG	chr10	53312378	-	5
GGCTACGCCGGCTACATTGANRG	GGCTcCtCCtGCTACAcTtACAG	chr10	64731354	-	5
GGCTACGCCGGCTACATTGANRG	tGCTACGCacGaTAaATTGACAG	chr10	68647281	-	5
GGCTACGCCGGCTACATTGANRG	GGCTggGCgGGCTgCcTTGAAAG	chr10	70405816	+	5
GGCTACGCCGGCTACATTGANRG	GGCTtgGCtGGCTgCATTGtGGG	chr10	71717209	+	5
GGCTACGCCGGCTACATTGANRG	GcCcAgGCCGGtTACATaGAGGG	chr10	71798011	+	5
GGCTACGCCGGCTACATTGANRG	GGCcggGCCGGCTACAcTGcTGG	chr10	72067616	+	5
GGCTACGCCGGCTACATTGANRG	GGCTcCGCaGGCTgCAgTcAGGG	chr10	72328994	+	5
GGCTACGCCGGCTACATTGANRG	GGtaAaGCCGGCTcCATgGACAG	chr10	75931785	-	5
GGCTACGCCGGCTACATTGANRG	GcCTAgGaCaGCTgCATTGAAGG	chr10	78798914	-	5
GGCTACGCCGGCTACATTGANRG	GGtTACttCtGtTACATTGAAGG	chr10	79821792	+	5
GGCTACGCCGGCTACATTGANRG	GGCTgtGCCGaCTgCAcTGAGAG	chr10	94146472	-	5
GGCTACGCCGGCTACATTGANRG	GaCTACtCCtaCTAgATTGATGG	chr10	94763659	+	5
GGCTACGCCGGCTACATTGANRG	GaCTACtCCtaCTAgATTGATGG	chr10	94940537	+	5
GGCTACGCCGGCTACATTGANRG	GGtgACcCCGGtTACATTGtCAG	chr10	96387093	+	5
GGCTACGCCGGCTACATTGANRG	GaCcACcCtGGCTACATaGAAAG	chr10	99226103	-	5
GGCTACGCCGGCTACATTGANRG	GcCaAaGCgGGCTACATTcAGGG	chr10	102119105	+	5
GGCTACGCCGGCTACATTGANRG	GGCTtCGCCGGCTACgaTtgCGG	chr10	102461428	+	5
GGCTACGCCGGCTACATTGANRG	GGgTACGCCGcCgACcTgGAAAG	chr10	102917553	+	5
GGCTACGCCGGCTACATTGANRG	aGCTgtGgCGGCTACAgTGAGAG	chr10	115780889	+	5
GGCTACGCCGGCTACATTGANRG	GGCTACGCCtaacACATTGtAGG	chr10	122249946	-	5
GGCTACGCCGGCTACATTGANRG	GGCTACGtatGCTgCATTtATAG	chr10	126090455	-	5
GGCTACGCCGGCTACATTGANRG	GGaTcCtCCGGCTgCATTGcCAG	chr10	133557886	-	5
GGCTACGCCGGCTACATTGANRG	GGCTACcCtGGtTAagTTGAGGG	chr6	12265910	+	5
GGCTACGCCGGCTACATTGANRG	GGCTAgGCCtaCaAtATTGACGG	chr6	12163787	-	5
GGCTACGCCGGCTACATTGANRG	GGCTttGtgGGCaACATTGAGAG	chr6	18860779	+	5
GGCTACGCCGGCTACATTGANRG	GGaTAttCtGGCTACATTGtTGG	chr6	22614693	+	5
GGCTACGCCGGCTACATTGANRG	GGCTtttCCaGCTACtTTGACAG	chr6	29227569	-	5
GGCTACGCCGGCTACATTGANRG	GGgTtCGCtGGCTcCAcTGAGGG	chr6	29812571	-	5
GGCTACGCCGGCTACATTGANRG	GGCTgaGCtGGgTACATTGcGGG	chr6	37799893	+	5
GGCTACGCCGGCTACATTGANRG	GGCcAaGCCaGCaAaATTGATGG	chr6	39402534	-	5
GGCTACGCCGGCTACATTGANRG	GGgTAaGCCtGtTACAaTGACAG	chr6	67889323	+	5
GGCTACGCCGGCTACATTGANRG	GaCTAaGCCGGCTgCATTccAAG	chr6	70969232	+	5
GGCTACGCCGGCTACATTGANRG	aGCTACatCaGCTACATTGtGGG	chr6	87606690	+	5
GGCTACGCCGGCTACATTGANRG	GGCcACcCtGGCaACATaGAGAG	chr6	106914881	+	5
GGCTACGCCGGCTACATTGANRG	GGCgtgGCCaGCTtCATTGAGAG	chr6	110876344	+	5
GGCTACGCCGGCTACATTGANRG	GGaTgtGgaGGCTACATTGACAG	chr6	112034094	-	5
GGCTACGCCGGCTACATTGANRG	GGCcACaCtGGCTACAgTaAGAG	chr6	119211332	-	5
GGCTACGCCGGCTACATTGANRG	GGCTAttttGtCTACATTGAAAG	chr6	123263507	-	5
GGCTACGCCGGCTACATTGANRG	aaCTACGCtttCTACATTGAAGG	chr6	125990091	-	5
GGCTACGCCGGCTACATTGANRG	GGgTACtCaGGCTAtATTtACAG	chr6	141976607	-	5
GGCTACGCCGGCTACATTGANRG	GGgTACGgCGcCaACATTcACAG	chr6	142760425	+	5
GGCTACGCCGGCTACATTGANRG	GcCTACGCCGGCcAaAgTGcTGG	chr6	144318818	-	5
GGCTACGCCGGCTACATTGANRG	aGCTtCGtCGGCTgCAgTGACAG	chr6	157695748	+	5
GGCTACGCCGGCTACATTGANRG	GGCTAgGgaGGCTgCATgGATGG	chr6	157818870	-	5
GGCTACGCCGGCTACATTGANRG	GaCTgCGCtGGCTgCAaTGATGG	chr6	166423963	+	5
GGCTACGCCGGCTACATTGANRG	GGaaACGCCGtCTtCATTGtGAG	chr6	168610227	-	5
GGCTACGCCGGCTACATTGANRG	GtgTACGCCaGCTACtTTGgTGG	chr14	34458311	-	5
GGCTACGCCGGCTACATTGANRG	GGCTtCcCtGGCcACATTGgAAG	chr14	35289033	-	5
GGCTACGCCGGCTACATTGANRG	GGCTACGCtGGCagCAggGAGGG	chr14	54804886	-	5
GGCTACGCCGGCTACATTGANRG	GGCTcCtCCcGCTcCATcGAAAG	chr14	63288216	+	5
GGCTACGCCGGCTACATTGANRG	GtCaACaaCtGCTACATTGACAG	chr14	64036620	+	5
GGCTACGCCGGCTACATTGANRG	GGaTAaGCCGGaccCATTGAAGG	chr14	69518771	+	5
GGCTACGCCGGCTACATTGANRG	GGtTAgGCCGGtcACATTGcCAG	chr14	79791857	+	5
GGCTACGCCGGCTACATTGANRG	GGCTtCtCCtGgTACATTtAAAG	chr14	81651981	+	5
GGCTACGCCGGCTACATTGANRG	GGCTgtGCttGCTACgTTGAAAG	chr14	93821098	+	5
GGCTACGCCGGCTACATTGANRG	tGCTgCtCCaGCTcCATTGAGAG	chr14	96739530	+	5
GGCTACGCCGGCTACATTGANRG	GGCTACGaCccCTtCAgTGAGAG	chr14	97498512	-	5
GGCTACGCCGGCTACATTGANRG	GGCcttGCtGGCTcCATTGACAG	chr14	104110407	+	5
GGCTACGCCGGCTACATTGANRG	GGCTcCGCCGtggACATaGAAGG	chr14	104516262	+	5
GGCTACGCCGGCTACATTGANRG	GGCTACaCaGGtTAttTTGAAAG	chr14	105028894	-	5
GGCTACGCCGGCTACATTGANRG	tGCTACGtCGaCTACAggGACAG	chr14	105498851	+	5
GGCTACGCCGGCTACATTGANRG	GGCTACaagGGCcACAgTGACAG	chr20	871909	-	5
GGCTACGCCGGCTACATTGANRG	GaCTAtGCCaGCcAtATTGATGG	chr20	3323794	+	5
GGCTACGCCGGCTACATTGANRG	GGCgACGCCGGgTcCAggGAAGG	chr20	6768320	-	5
GGCTACGCCGGCTACATTGANRG	GGCTACtCCttCTAaAgTGAGAG	chr20	11099744	-	5
GGCTACGCCGGCTACATTGANRG	GGCcACGCCGGaTgCAggGAAGG	chr20	16558327	-	5
GGCTACGCCGGCTACATTGANRG	GGCcAaGgCcGCTgCATTGAAAG	chr20	21052131	+	5
GGCTACGCCGGCTACATTGANRG	GcCTACGCatGCTACcTTtATAG	chr20	32288956	-	5
GGCTACGCCGGCTACATTGANRG	GGCTcCcCCaGCTACccTGAAAG	chr20	32449276	+	5
GGCTACGCCGGCTACATTGANRG	GGgTggGCtGGCTACgTTGACAG	chr20	46798721	-	5
GGCTACGCCGGCTACATTGANRG	GGaTAaGCCtGCcACATgGAGAG	chr20	51241461	-	5
GGCTACGCCGGCTACATTGANRG	GGCTAaGCCaGCcACtTgGAAGG	chr20	51386585	-	5
GGCTACGCCGGCTACATTGANRG	aGtTACaCaGGCTACATTGtGGG	chr9	3830901	-	5
GGCTACGCCGGCTACATTGANRG	GGCTACcCaaGCTAtcTTGAAAG	chr9	5394978	+	5
GGCTACGCCGGCTACATTGANRG	GGCcgCagCGGCTACAgTGATGG	chr9	14662248	+	5
GGCTACGCCGGCTACATTGANRG	GaCaACGCCGGCaAgATTaATGG	chr9	14869198	+	5
GGCTACGCCGGCTACATTGANRG	GGCTACcCCtGCatCATgGAGGG	chr9	16316775	-	5
GGCTACGCCGGCTACATTGANRG	GGCTAaGatGGCTgaATTGACAG	chr9	21296659	+	5
GGCTACGCCGGCTACATTGANRG	GGCcACaCCtGCTAtATTGtCAG	chr9	34402295	-	5
GGCTACGCCGGCTACATTGANRG	tGCTAtGCttGCTACATaGATAG	chr9	78098454	-	5
GGCTACGCCGGCTACATTGANRG	GtaTACGCCGagTAaATTGAAGG	chr9	80632705	+	5
GGCTACGCCGGCTACATTGANRG	tGCTACGggGGCTACAcTGcCAG	chr9	87938256	-	5
GGCTACGCCGGCTACATTGANRG	tGCTACGggGGCTACAcTGcCAG	chr9	88114681	+	5
GGCTACGCCGGCTACATTGANRG	GGCTACcCgGGCTAatTgGATAG	chr9	95131294	-	5
GGCTACGCCGGCTACATTGANRG	GGCTtCGCaGcCTAtAaTGAGGG	chr9	99834755	-	5
GGCTACGCCGGCTACATTGANRG	aGCcACcCaGGCTACATTtACAG	chr9	104932168	-	5
GGCTACGCCGGCTACATTGANRG	GGCTAtGCCcttTACATTGgTGG	chr9	107387837	+	5
GGCTACGCCGGCTACATTGANRG	GcCTAaGCCGtCTtCATTaAAAG	chr9	119840447	+	5
GGCTACGCCGGCTACATTGANRG	GGCTggGCCGGCTcCAgTGtGAG	chr9	126307734	+	5
GGCTACGCCGGCTACATTGANRG	tGgTcCGCCGGCTtCcTTGAGAG	chr9	130225828	+	5
GGCTACGCCGGCTACATTGANRG	GtCTcgGCCGGCagCATTGAGGG	chr9	130384747	-	5
GGCTACGCCGGCTACATTGANRG	GGCTACGCCGGCagagTTGcGGG	chr9	130402845	-	5
GGCTACGCCGGCTACATTGANRG	GGggAgGCCGGCcACAgTGAGGG	chr9	135550503	+	5
GGCTACGCCGGCTACATTGANRG	GGCTcCtCCtcCaACATTGAAAG	chrX	13450855	-	5
GGCTACGCCGGCTACATTGANRG	aGCTACttgGGgTACATTGAGGG	chrX	16837835	-	5
GGCTACGCCGGCTACATTGANRG	GGgTACGgCaGgTACATTGgAGG	chrX	17043872	+	5
GGCTACGCCGGCTACATTGANRG	GGCTAgGCCccCTgaATTGAAAG	chrX	17493587	+	5
GGCTACGCCGGCTACATTGANRG	GGCTtCcCCtGCTACAaTGgCAG	chrX	30996717	+	5
GGCTACGCCGGCTACATTGANRG	GGCTgaGaCGGCTgaATTGACAG	chrX	32869393	+	5
GGCTACGCCGGCTACATTGANRG	GGCTgaGatGGaTACATTGAAAG	chrX	33828776	-	5
GGCTACGCCGGCTACATTGANRG	GGCTAaGCaaGCTAtATTcAGAG	chrX	42634460	-	5
GGCTACGCCGGCTACATTGANRG	tGCTttGCCaGCTAaATTGAAAG	chrX	51152311	+	5
GGCTACGCCGGCTACATTGANRG	GGCggCGCgGGCTACgTTGgCAG	chrX	52067575	+	5
GGCTACGCCGGCTACATTGANRG	GGCggCGCgGGCTACgTTGgCAG	chrX	52186496	-	5
GGCTACGCCGGCTACATTGANRG	GGCTcCGCCGGCTcCAgcGcGGG	chrX	69305976	+	5
GGCTACGCCGGCTACATTGANRG	GGCTAtaCgGcCaACATTGAAGG	chrX	71532479	+	5
GGCTACGCCGGCTACATTGANRG	GGCTgaGCtGGCTAaAaTGACAG	chrX	79818558	-	5
GGCTACGCCGGCTACATTGANRG	aGCTAaGgtGGCTAtATTGACAG	chrX	81755959	+	5
GGCTACGCCGGCTACATTGANRG	GGCTAaGCCGcCTgaAaTGACAG	chrX	85986813	+	5
GGCTACGCCGGCTACATTGANRG	GGCTAaGatGGCTAaAaTGACAG	chrX	106067097	-	5
GGCTACGCCGGCTACATTGANRG	GGCaACGCCtcCTACAagGAGGG	chrX	110172650	+	5
GGCTACGCCGGCTACATTGANRG	GGCTtCGaCaGCaACATgGATGG	chrX	117023799	-	5
GGCTACGCCGGCTACATTGANRG	GGCTtCcCCaGCTACgTTGtGAG	chrX	121984560	+	5
GGCTACGCCGGCTACATTGANRG	GGCTgCaCaGaaTACATTGACAG	chrX	132744668	+	5
GGCTACGCCGGCTACATTGANRG	GGCTACctCtGCcAaATTGATAG	chrX	142392114	+	5
GGCTACGCCGGCTACATTGANRG	GGCTgaGatGGCTAgATTGACAG	chrX	155739960	+	5
GGCTACGCCGGCTACATTGANRG	GtCTAgGCCcaCTACAgTGACAG	chr18	2942674	+	5
GGCTACGCCGGCTACATTGANRG	GGCcAtcCCGGCTtCgTTGAGGG	chr18	14503873	+	5
GGCTACGCCGGCTACATTGANRG	GGCaACaCCtGgTACATTGtAAG	chr18	40575404	+	5
GGCTACGCCGGCTACATTGANRG	GGCaAaGCtGcCTACAcTGAGGG	chr18	47455133	-	5
GGCTACGCCGGCTACATTGANRG	GGCTACGCaGaCTgCAaTaAAGG	chr18	60208798	+	5
GGCTACGCCGGCTACATTGANRG	GGCTtgGCCttCTACATTaATGG	chr18	64413788	+	5
GGCTACGCCGGCTACATTGANRG	tGCTACaCtGGaTACATTaAAAG	chr18	64471393	-	5
GGCTACGCCGGCTACATTGANRG	GGCTAgGagGGgTACAcTGAGAG	chr18	69174522	-	5
GGCTACGCCGGCTACATTGANRG	GGCTgCtCCcGCTtCAcTGATGG	chr18	76834891	+	5
GGCTACGCCGGCTACATTGANRG	GGCTACGCCtGgTttATgGATAG	chr18	77164738	-	5
GGCTACGCCGGCTACATTGANRG	GaCTACcgCGGCcACcTTGAGGG	chr18	79337318	-	5
GGCTACGCCGGCTACATTGANRG	GGCTtCcCtGGCcACATTGgAAG	chr11	6864036	-	5
GGCTACGCCGGCTACATTGANRG	GGaTACcCCGGCctCcTTGACAG	chr11	17614116	-	5
GGCTACGCCGGCTACATTGANRG	GGCTAttCCaGCcAgATTGAGAG	chr11	23575100	-	5
GGCTACGCCGGCTACATTGANRG	GaCTACcCCGGCTgCtcTGAGGG	chr11	30012431	+	5
GGCTACGCCGGCTACATTGANRG	GaCTACtCtGGCTAttTTGAGAG	chr11	31216857	-	5
GGCTACGCCGGCTACATTGANRG	GGaTgCttCGGCTACAgTGACAG	chr11	32018954	-	5
GGCTACGCCGGCTACATTGANRG	tGCTACtCCGGCTcCATgaACAG	chr11	34357395	-	5
GGCTACGCCGGCTACATTGANRG	GGCTACtCCaGCcACAgTcAAGG	chr11	58789252	-	5
GGCTACGCCGGCTACATTGANRG	GGagAaGaCGGCaACATTGAGGG	chr11	66307738	-	5
GGCTACGCCGGCTACATTGANRG	GGCagCtCgGGCTgCATTGATGG	chr11	69165532	-	5
GGCTACGCCGGCTACATTGANRG	GcCTACaCaGGtTACAcTGAAAG	chr11	99978075	-	5
GGCTACGCCGGCTACATTGANRG	GGCTAtGCtaGCTACtgTGATAG	chr11	102950944	+	5
GGCTACGCCGGCTACATTGANRG	tGCTAaGCCaGCTACcaTGAGAG	chr11	109412557	-	5
GGCTACGCCGGCTACATTGANRG	GGCTtCcCaGGCcACATTGgAAG	chr11	118395469	-	5
GGCTACGCCGGCTACATTGANRG	GGCTACtCtGGaTtCATTGgGGG	chr11	121147586	+	5
GGCTACGCCGGCTACATTGANRG	GGCTAtGgCGGtTACATTccAAG	chr11	124185077	+	5
GGCTACGCCGGCTACATTGANRG	GGCTgCagtGGgTACATTGAAGG	chr11	132095147	+	5
GGCTACGCCGGCTACATTGANRG	aGCTACGgaGGCccCAgTGAGGG	chr8	383599	+	6
GGCTACGCCGGCTACATTGANRG	GGCcACGCaGcCTcCcTTGgCAG	chr8	328729	-	6
GGCTACGCCGGCTACATTGANRG	GtCTctGCCaGaTACAgTGATGG	chr8	577012	+	6
GGCTACGCCGGCTACATTGANRG	GGCTgacCCtGCTtCATTtAGAG	chr8	914569	-	6
GGCTACGCCGGCTACATTGANRG	GGCTACcggaGCTACAggGAGAG	chr8	1799037	-	6
GGCTACGCCGGCTACATTGANRG	GGCcACaCCGGCcACcgaGAAAG	chr8	1949796	-	6
GGCTACGCCGGCTACATTGANRG	GGCcAgGCgGGaTAaATgGAGAG	chr8	2120306	+	6
GGCTACGCCGGCTACATTGANRG	GaaaACcCtGGCTACcTTGATGG	chr8	2734443	-	6
GGCTACGCCGGCTACATTGANRG	GcCTtCGgtGGCTAggTTGACAG	chr8	3321098	-	6
GGCTACGCCGGCTACATTGANRG	taCTAtGgaGGCTACATgGATAG	chr8	3675339	-	6
GGCTACGCCGGCTACATTGANRG	GGCTgCtgtGGCTAgATaGATGG	chr8	4054817	-	6
GGCTACGCCGGCTACATTGANRG	aGCTACGCattCTACAgaGAAGG	chr8	5117436	-	6
GGCTACGCCGGCTACATTGANRG	GGCTtCtCCGctTACATTtgGAG	chr8	5966977	+	6
GGCTACGCCGGCTACATTGANRG	GGCTcCaCCtcCaACAcTGAAGG	chr8	6038528	+	6
GGCTACGCCGGCTACATTGANRG	GGagACGCtGGCTcCtTTGgAGG	chr8	6877895	+	6
GGCTACGCCGGCTACATTGANRG	GaaaACcCCGGCTAttTTGAAAG	chr8	7075113	+	6
GGCTACGCCGGCTACATTGANRG	GGaTttGCtGGtTACATgGAAGG	chr8	7119811	+	6
GGCTACGCCGGCTACATTGANRG	GGggAaGCtGGCTgCATTtAAAG	chr8	9366443	-	6
GGCTACGCCGGCTACATTGANRG	aaaTACcatGGCTACATTGAAGG	chr8	9470076	+	6
GGCTACGCCGGCTACATTGANRG	GctTACGgCaGgTACATTGgAAG	chr8	9876230	+	6
GGCTACGCCGGCTACATTGANRG	GGCTcaGCaGGCTgCgTgGAAGG	chr8	10596090	+	6
GGCTACGCCGGCTACATTGANRG	GGCTAtGgCGGgTgggTTGAAAG	chr8	11613848	+	6
GGCTACGCCGGCTACATTGANRG	GcCTcCGCCGGCccCtTcGACAG	chr8	11708846	+	6
GGCTACGCCGGCTACATTGANRG	ccCTAatCtGGCTgCATTGATGG	chr8	12723043	-	6
GGCTACGCCGGCTACATTGANRG	GGCTACtCtGGCTtaATgaAGAG	chr8	12864411	-	6
GGCTACGCCGGCTACATTGANRG	aGCgAaGtaGGCTgCATTGAAAG	chr8	13594315	-	6
GGCTACGCCGGCTACATTGANRG	GGgTAaGgaGGCTAtATTGgTAG	chr8	15734774	+	6
GGCTACGCCGGCTACATTGANRG	GcCTACGgaGGCcAaAgTGAAGG	chr8	15634907	-	6
GGCTACGCCGGCTACATTGANRG	GGCTAaGatGGCTgtAaTGACAG	chr8	16223115	-	6
GGCTACGCCGGCTACATTGANRG	GcaTACttCGGaTACAcTGAAGG	chr8	17039303	-	6
GGCTACGCCGGCTACATTGANRG	tGCTgCcCtGGCTtCAgTGATGG	chr8	17543560	+	6
GGCTACGCCGGCTACATTGANRG	GGaTAaGCCtGtaACAaTGAAAG	chr8	18606418	-	6
GGCTACGCCGGCTACATTGANRG	aGgTAaGCCGGCTgCcTTGgGGG	chr8	20284740	-	6
GGCTACGCCGGCTACATTGANRG	GGCTACGaCaGagACATgGtGGG	chr8	21610655	+	6
GGCTACGCCGGCTACATTGANRG	GGCTAtGCCtGCTtCtaTGcCAG	chr8	22200104	+	6
GGCTACGCCGGCTACATTGANRG	GGCTtCGttGGCTAagTTGgGGG	chr8	22621092	-	6
GGCTACGCCGGCTACATTGANRG	GGCaAaGCCGGCTAtcTaGcAGG	chr8	22713354	+	6
GGCTACGCCGGCTACATTGANRG	GGCaACGgCGGggACATgGgAGG	chr8	23368898	+	6
GGCTACGCCGGCTACATTGANRG	taCTcaGCtGGCTACcTTGAAAG	chr8	23505307	+	6
GGCTACGCCGGCTACATTGANRG	GGCctgGCCGGCTACtTcaAAGG	chr8	23571717	+	6
GGCTACGCCGGCTACATTGANRG	GGCTACGCtGGCacCcTccAGAG	chr8	23791472	-	6
GGCTACGCCGGCTACATTGANRG	tGCTACtgCtGgTAtATTGAGGG	chr8	25078916	-	6
GGCTACGCCGGCTACATTGANRG	GttTcCtCCGGCTACgTgGAAAG	chr8	26039770	-	6
GGCTACGCCGGCTACATTGANRG	GcCTgCaCCtGCaACAgTGATAG	chr8	26805933	-	6
GGCTACGCCGGCTACATTGANRG	GGCcACGCtGGaaACAgTtACAG	chr8	27187320	+	6
GGCTACGCCGGCTACATTGANRG	GcCTAaGCCaGCTtCATgcAAAG	chr8	27245899	-	6
GGCTACGCCGGCTACATTGANRG	tGCctCGaCtGCTACAcTGAGGG	chr8	27575266	-	6
GGCTACGCCGGCTACATTGANRG	GGCTttGtCacCTACATTaATGG	chr8	27838434	-	6
GGCTACGCCGGCTACATTGANRG	GGCccCaCCaGCTAttTTGAGAG	chr8	28579172	+	6
GGCTACGCCGGCTACATTGANRG	GcCacCGCaGGCcACAcTGAGAG	chr8	28770077	+	6
GGCTACGCCGGCTACATTGANRG	GGaaACaCtGGCTcCATgGAGGG	chr8	28749493	-	6
GGCTACGCCGGCTACATTGANRG	GcCTACGCaGGacACAaTGgTGG	chr8	29786223	-	6
GGCTACGCCGGCTACATTGANRG	GctaAgGCaGGCTtCATTGAGAG	chr8	31456994	+	6
GGCTACGCCGGCTACATTGANRG	GGCTAtGaaGGtTtCATTGtAGG	chr8	32112312	+	6
GGCTACGCCGGCTACATTGANRG	GGCTACaCtGGCTgtgTTaACAG	chr8	35381399	+	6
GGCTACGCCGGCTACATTGANRG	GGCaggGCgGGCTACAggGATAG	chr8	35545592	+	6
GGCTACGCCGGCTACATTGANRG	aGCTgCGCatGCctCATTGACAG	chr8	35691789	+	6
GGCTACGCCGGCTACATTGANRG	GtCTAaGtaGGCTAaAaTGAAGG	chr8	36557806	-	6
GGCTACGCCGGCTACATTGANRG	tGCaggGCCtGgTACATTGAGGG	chr8	37336000	+	6
GGCTACGCCGGCTACATTGANRG	GGCTcCctCGGCcAgAaTGAGGG	chr8	37520519	-	6
GGCTACGCCGGCTACATTGANRG	aGCTACtCaGGCaACAgaGAGAG	chr8	38040909	-	6
GGCTACGCCGGCTACATTGANRG	aGCcACGCaGGaTAaATTGcTAG	chr8	38177466	-	6
GGCTACGCCGGCTACATTGANRG	GGCTcCaCCtcCaACATTGgGGG	chr8	39554841	-	6
GGCTACGCCGGCTACATTGANRG	tGtcACcCCaGCTACtTTGAGAG	chr8	41809507	+	6
GGCTACGCCGGCTACATTGANRG	GGCTgtGCCcGtgACcTTGAAAG	chr8	41882848	+	6
GGCTACGCCGGCTACATTGANRG	GGCTgttCCtGCTAtgTTGAAGG	chr8	41948123	-	6
GGCTACGCCGGCTACATTGANRG	GGaTcCGCCctCTgtATTGACAG	chr8	42109984	-	6
GGCTACGCCGGCTACATTGANRG	ccCTcCcCaGGCTACAaTGAGGG	chr8	42237664	+	6
GGCTACGCCGGCTACATTGANRG	cGCTcCtCtGcCTACcTTGAGAG	chr8	47704908	+	6
GGCTACGCCGGCTACATTGANRG	GGCacaGCCtGCTAttTTGATAG	chr8	47788873	-	6
GGCTACGCCGGCTACATTGANRG	GGtTctGCaGGCTACAcaGAAAG	chr8	49019620	+	6
GGCTACGCCGGCTACATTGANRG	GGagAgGgaGGCTcCATTGAGAG	chr8	52132049	+	6
GGCTACGCCGGCTACATTGANRG	tGCTtCGCCtGgcACAcTGAGGG	chr8	52100706	-	6
GGCTACGCCGGCTACATTGANRG	GGCTcCcCCaGCagCAaTGAGAG	chr8	52316361	+	6
GGCTACGCCGGCTACATTGANRG	GGCTAgGgCaGCTtCcTgGAAAG	chr8	52355900	+	6
GGCTACGCCGGCTACATTGANRG	GGCaACGCaGtCTtCATTtcCAG	chr8	52341466	-	6
GGCTACGCCGGCTACATTGANRG	GGCTAgGCtGGCTAgcTaaATAG	chr8	53018371	-	6
GGCTACGCCGGCTACATTGANRG	GtCTAtGCaGGCTACAcacAGGG	chr8	53689412	+	6
GGCTACGCCGGCTACATTGANRG	tGCTAtcCCGaCTtCATaGATGG	chr8	54141364	-	6
GGCTACGCCGGCTACATTGANRG	caCTACaCCtGCTtCATTaATGG	chr8	54551624	-	6
GGCTACGCCGGCTACATTGANRG	GGCacCGCatGCTACtTTcAGAG	chr8	55976629	+	6
GGCTACGCCGGCTACATTGANRG	GctTACaCtGGCTcCATTGtTAG	chr8	56362192	+	6
GGCTACGCCGGCTACATTGANRG	GGCTgaGatGGaTAaATTGACAG	chr8	56847385	+	6
GGCTACGCCGGCTACATTGANRG	taCTtaGCtGcCTACATTGAGAG	chr8	57596060	+	6
GGCTACGCCGGCTACATTGANRG	tGCaAaGCaGGCaAtATTGAGAG	chr8	57595499	-	6
GGCTACGCCGGCTACATTGANRG	aGCTACaCtGGCTACtTTtcAAG	chr8	57990064	-	6
GGCTACGCCGGCTACATTGANRG	GGCctCatCGGaTcCATTGAGGG	chr8	58625105	+	6
GGCTACGCCGGCTACATTGANRG	GtCaACGCgGaCTAaATTtAAGG	chr8	59672777	+	6
GGCTACGCCGGCTACATTGANRG	tGCTAgtggaGCTACATTGATGG	chr8	59860232	+	6
GGCTACGCCGGCTACATTGANRG	aGCTAtGgCGcCTcCAaTGAAGG	chr8	60862555	+	6
GGCTACGCCGGCTACATTGANRG	GGgaAtGaCGGCTACAgaGAAAG	chr8	61699912	+	6
GGCTACGCCGGCTACATTGANRG	aGCTAttCtGGCTAaATTcACAG	chr8	62734775	-	6
GGCTACGCCGGCTACATTGANRG	GGtcAgGatGtCTACATTGATAG	chr8	63355007	+	6
GGCTACGCCGGCTACATTGANRG	GGCTAtGaCtttTACAgTGAAAG	chr8	64020896	+	6
GGCTACGCCGGCTACATTGANRG	tGCcAtGCCaGgTACtTTGAAAG	chr8	64093270	-	6
GGCTACGCCGGCTACATTGANRG	aGCTgCcCCGaCaAgATTGACAG	chr8	64428244	-	6
GGCTACGCCGGCTACATTGANRG	GGCTAtGCtGtCaACATTccTAG	chr8	64729955	+	6
GGCTACGCCGGCTACATTGANRG	GGgTcCcCCtaCTAtATTGAAGG	chr8	64733251	+	6
GGCTACGCCGGCTACATTGANRG	GGCatCatCcGgTACATTGAGGG	chr8	64647742	-	6
GGCTACGCCGGCTACATTGANRG	GaCTAgtCaGGCTACAgTGtGGG	chr8	65595035	-	6
GGCTACGCCGGCTACATTGANRG	GGCTAtGCtGtCTAgtTTtAGGG	chr8	65960891	+	6
GGCTACGCCGGCTACATTGANRG	tatTACaCCaGCTACcTTGAGGG	chr8	66092376	+	6
GGCTACGCCGGCTACATTGANRG	tGCTcCGtCaGCTgCAcTGATGG	chr8	66346671	-	6
GGCTACGCCGGCTACATTGANRG	GGacACaCCaGCTACcTTtATGG	chr8	66449341	+	6
GGCTACGCCGGCTACATTGANRG	GGCcACGatGGCaAgAcTGATGG	chr8	69015979	-	6
GGCTACGCCGGCTACATTGANRG	aGtTAaGCaGGCTACATctACAG	chr8	69362642	-	6
GGCTACGCCGGCTACATTGANRG	GGCTAaGaCtcCTAtAaTGAAAG	chr8	71036165	-	6
GGCTACGCCGGCTACATTGANRG	GGtaAtGCtGGCctCATTGATGG	chr8	71293427	-	6
GGCTACGCCGGCTACATTGANRG	GcCcACaCtGGCcACATgGAAGG	chr8	72355525	+	6
GGCTACGCCGGCTACATTGANRG	cGCccCGCCGcCcACcTTGACAG	chr8	72537086	+	6
GGCTACGCCGGCTACATTGANRG	GGCTACattGGCagCATTGcAAG	chr8	72446633	-	6
GGCTACGCCGGCTACATTGANRG	GGCTAaGCtGGCcACAgTctCAG	chr8	72637981	-	6
GGCTACGCCGGCTACATTGANRG	GcCTtaGCCaGtTACgTTGAGAG	chr8	72740384	-	6
GGCTACGCCGGCTACATTGANRG	tGCTACaatGtgTACATTGAGAG	chr8	73112225	+	6
GGCTACGCCGGCTACATTGANRG	tGCTAaGgCGGCTAtgcTGAGGG	chr8	73427597	+	6
GGCTACGCCGGCTACATTGANRG	GagTACaCCtGgTACATTtAAAG	chr8	73586278	+	6
GGCTACGCCGGCTACATTGANRG	GGCaACaagGGCTtCATTGcTGG	chr8	74152963	+	6
GGCTACGCCGGCTACATTGANRG	GGCaAtGCtGGCctCATaGAAAG	chr8	75200515	+	6
GGCTACGCCGGCTACATTGANRG	aGtTACaCaGGCaACATgGAAGG	chr8	75261299	+	6
GGCTACGCCGGCTACATTGANRG	aGCTAaGCaGGaTAgATTcAGAG	chr8	77444556	+	6
GGCTACGCCGGCTACATTGANRG	GGCTgaaCtGGCTAaAaTGACAG	chr8	77787403	-	6
GGCTACGCCGGCTACATTGANRG	GGCTAttCCtGCTgCcTaGACAG	chr8	79864744	-	6
GGCTACGCCGGCTACATTGANRG	aGCTACtCCtGtTAgAgTGAGGG	chr8	80051406	-	6
GGCTACGCCGGCTACATTGANRG	GGCTAttCaGGCTgCATccAAAG	chr8	80620249	+	6
GGCTACGCCGGCTACATTGANRG	GGagACtCtGaCTACAgTGATGG	chr8	80665052	-	6
GGCTACGCCGGCTACATTGANRG	GGCTgaGatGGCTgaATTGACAG	chr8	80799807	+	6
GGCTACGCCGGCTACATTGANRG	tGCTAaGCCaGCcAtAaTGAGAG	chr8	80839821	+	6
GGCTACGCCGGCTACATTGANRG	GGgTAgGgCGGCTtCcTTGgCGG	chr8	80873933	+	6
GGCTACGCCGGCTACATTGANRG	GGCTgtGgaGcCTAgATTGATGG	chr8	81645395	-	6
GGCTACGCCGGCTACATTGANRG	GGCTgaGCtGGCTgaAaTGACAG	chr8	83628487	-	6
GGCTACGCCGGCTACATTGANRG	GGCTgaaCtGGCTAgAaTGACAG	chr8	83990732	-	6
GGCTACGCCGGCTACATTGANRG	GGCTcatCCtGCTACAgTGtGAG	chr8	85492552	+	6
GGCTACGCCGGCTACATTGANRG	GGCTAtGCtGGCTAgggTGgTGG	chr8	85416495	-	6
GGCTACGCCGGCTACATTGANRG	tGCTAttCCtGCTACAcTGtCAG	chr8	85877028	-	6
GGCTACGCCGGCTACATTGANRG	GGaTAtGCCtGCTACAggaACAG	chr8	86373783	-	6
GGCTACGCCGGCTACATTGANRG	GGCTAaaatGGCTgaATTGACAG	chr8	87073298	-	6
GGCTACGCCGGCTACATTGANRG	GGtTAttCtGGCctCATTGAAGG	chr8	88440001	-	6
GGCTACGCCGGCTACATTGANRG	GGCTAaGCaGGaTAaATTccAAG	chr8	89015089	+	6
GGCTACGCCGGCTACATTGANRG	GGCTAtGCtGtgTgCATTGtTGG	chr8	90510157	-	6
GGCTACGCCGGCTACATTGANRG	caCaACtCtGGCTACAcTGAAAG	chr8	91901367	+	6
GGCTACGCCGGCTACATTGANRG	GGCTgaGatGGCTgaATTGACAG	chr8	92296105	-	6
GGCTACGCCGGCTACATTGANRG	aGCaACaaCaGCTACATTGtAAG	chr8	93286120	+	6
GGCTACGCCGGCTACATTGANRG	GGCTACcCCGtCTctgTTGgAAG	chr8	93606780	-	6
GGCTACGCCGGCTACATTGANRG	tGCaAtGCCGGacACATTaAAAG	chr8	93752627	+	6
GGCTACGCCGGCTACATTGANRG	tGCTAaGCaGGgaACATTGtTAG	chr8	93920974	+	6
GGCTACGCCGGCTACATTGANRG	GcCTAgGCtGtCTgCAcTGAGAG	chr8	94119930	-	6
GGCTACGCCGGCTACATTGANRG	tGagACtCCGGCTAtATaGATGG	chr8	94473843	+	6
GGCTACGCCGGCTACATTGANRG	GGaaACGgtGGCTACAaTcAAGG	chr8	94586433	+	6
GGCTACGCCGGCTACATTGANRG	GGCggCGgCGGCgACAgcGAAGG	chr8	95133991	-	6
GGCTACGCCGGCTACATTGANRG	GGCaAtGtaGGCTACtTTGgGAG	chr8	95245480	+	6
GGCTACGCCGGCTACATTGANRG	GtCcACGaCtGaTACATTGgCAG	chr8	96069011	+	6
GGCTACGCCGGCTACATTGANRG	GGCTcttCCaGCTACgTgGAAGG	chr8	96488643	+	6
GGCTACGCCGGCTACATTGANRG	GcCTggGCaGtCTACAcTGATGG	chr8	97936423	+	6
GGCTACGCCGGCTACATTGANRG	GGCTAgGCCGatagCATTaATAG	chr8	98003945	-	6
GGCTACGCCGGCTACATTGANRG	GGCTcCtCCtGCTtgATgGAAGG	chr8	99072125	-	6
GGCTACGCCGGCTACATTGANRG	tGCTACcttGaCTACATTtAGAG	chr8	99731475	+	6
GGCTACGCCGGCTACATTGANRG	GGgTtCaCCtGCTAgATTGgCAG	chr8	100310537	+	6
GGCTACGCCGGCTACATTGANRG	GGgaACaCCGGCTACAgctACAG	chr8	100222343	-	6
GGCTACGCCGGCTACATTGANRG	GGtTAtGagGGCTACtcTGATAG	chr8	101281528	-	6
GGCTACGCCGGCTACATTGANRG	GGaTgaGCCGctcACATTGAAGG	chr8	101692681	+	6
GGCTACGCCGGCTACATTGANRG	GGgTACtCCtGCTgCcTgGAAAG	chr8	101744832	+	6
GGCTACGCCGGCTACATTGANRG	GGCTAgtCCtGtTtCATgGATGG	chr8	102171403	+	6
GGCTACGCCGGCTACATTGANRG	tGCTgCcCaGGCTACAgTGcAGG	chr8	102326935	+	6
GGCTACGCCGGCTACATTGANRG	GGCTgCaCtGGCTtgAgTGAGAG	chr8	102646323	+	6
GGCTACGCCGGCTACATTGANRG	GtgTcCcCCGGCTtCcTTGATGG	chr8	104615437	+	6
GGCTACGCCGGCTACATTGANRG	aGCTAtaCCtGCTACcTgGAAGG	chr8	105457781	+	6
GGCTACGCCGGCTACATTGANRG	GtCTtCtgtGGCTACATgGATGG	chr8	106324199	+	6
GGCTACGCCGGCTACATTGANRG	GcaTACGatGGCTgCcTTGAAAG	chr8	106524658	-	6
GGCTACGCCGGCTACATTGANRG	aGCTACtCCaGCTACtcTGgAGG	chr8	110406939	+	6
GGCTACGCCGGCTACATTGANRG	GGCTAtaatGGaTAaATTGATGG	chr8	110887330	+	6
GGCTACGCCGGCTACATTGANRG	GtCTACcCtGGCTAtcTTaATGG	chr8	111462772	+	6
GGCTACGCCGGCTACATTGANRG	GGCTACaCCGGgcAtAcTGtAAG	chr8	111611908	+	6
GGCTACGCCGGCTACATTGANRG	GGaagCcCaGGCTACAgTGAGAG	chr8	114580134	-	6
GGCTACGCCGGCTACATTGANRG	GGCTgaGtaGGCTgCAaTGAAGG	chr8	114720862	+	6
GGCTACGCCGGCTACATTGANRG	GGCaAaaCaGGtTACtTTGAGGG	chr8	115908758	-	6
GGCTACGCCGGCTACATTGANRG	taCTAtGCCaGCTACATgGgTAG	chr8	116699592	+	6
GGCTACGCCGGCTACATTGANRG	GGCagCGCgGGCTgCgTgGATGG	chr8	118111886	-	6
GGCTACGCCGGCTACATTGANRG	GGCTACGtCaGCcACcTgcATGG	chr8	118280844	+	6
GGCTACGCCGGCTACATTGANRG	GtCTggGCCaGCTcCATTGgAGG	chr8	118211404	-	6
GGCTACGCCGGCTACATTGANRG	GGgTACaCCGGCctCATgtAGGG	chr8	119617200	+	6
GGCTACGCCGGCTACATTGANRG	GcCTcCctgGGCTACATTGgAAG	chr8	119543574	-	6
GGCTACGCCGGCTACATTGANRG	GGtTAgGaCacaTACATTGATGG	chr8	119637450	-	6
GGCTACGCCGGCTACATTGANRG	GGCTAaGCaGGCgACcTgaAAGG	chr8	122284898	-	6
GGCTACGCCGGCTACATTGANRG	GcCTggcCCccCTACATTGAAGG	chr8	122386555	-	6
GGCTACGCCGGCTACATTGANRG	GGCTgCaagGtCTACATTGcAGG	chr8	122598122	-	6
GGCTACGCCGGCTACATTGANRG	GGCcACGtCtGCTAaAggGAAGG	chr8	123123250	+	6
GGCTACGCCGGCTACATTGANRG	tGCTgaGtCtGCTACAgTGAAAG	chr8	123714387	+	6
GGCTACGCCGGCTACATTGANRG	GGCTgCcCCtGCTtCATgGgTGG	chr8	124395948	-	6
GGCTACGCCGGCTACATTGANRG	tGaTACGgCtGCTcCATTGgGAG	chr8	124542944	+	6
GGCTACGCCGGCTACATTGANRG	GGCTgCaCCGGCTcCtTgcACAG	chr8	124590873	+	6
GGCTACGCCGGCTACATTGANRG	GGCTACtgCtGggACATTGcAAG	chr8	124857408	-	6
GGCTACGCCGGCTACATTGANRG	ttggAaGCCGGCTACAaTGAAGG	chr8	124936598	-	6
GGCTACGCCGGCTACATTGANRG	tGCTACGgCaGCTtCtcTGATGG	chr8	125436922	+	6
GGCTACGCCGGCTACATTGANRG	GGtaACGtCcaCTACATTGtTAG	chr8	126179322	-	6
GGCTACGCCGGCTACATTGANRG	tGaTAtGCtGaCTACATTGgGGG	chr8	126851423	+	6
GGCTACGCCGGCTACATTGANRG	GGaTACcCaGcCTACATgcAGAG	chr8	127112195	+	6
GGCTACGCCGGCTACATTGANRG	GGCTggcCtGGggACATTGAAGG	chr8	127092376	-	6
GGCTACGCCGGCTACATTGANRG	GGCaAtGtCaGCTgCATTGcAAG	chr8	127263923	+	6
GGCTACGCCGGCTACATTGANRG	tGCTgCGCtGGCcACAcTtAAAG	chr8	127767993	-	6
GGCTACGCCGGCTACATTGANRG	GGCTtCaCCGGCTcaATccACAG	chr8	127855228	-	6
GGCTACGCCGGCTACATTGANRG	GGaTACaCtGGCTtCtgTGATAG	chr8	128459206	-	6
GGCTACGCCGGCTACATTGANRG	ttCTAgGCaGGCaAgATTGAAAG	chr8	129077664	-	6
GGCTACGCCGGCTACATTGANRG	GGgTgtGtCtGCTACATgGATGG	chr8	129182433	+	6
GGCTACGCCGGCTACATTGANRG	ctCTAaGCCaGCTttATTGATAG	chr8	129682471	-	6
GGCTACGCCGGCTACATTGANRG	GGCaAtGCtGGCctCATTGgAAG	chr8	130102593	+	6
GGCTACGCCGGCTACATTGANRG	GGCTtCaCtGGagACATTcACGG	chr8	130033966	-	6
GGCTACGCCGGCTACATTGANRG	GGCTtCcCtGGCcACtTTGgAAG	chr8	130700920	+	6
GGCTACGCCGGCTACATTGANRG	GGCTgCtgCcGCTgCAaTGACGG	chr8	131074752	+	6
GGCTACGCCGGCTACATTGANRG	GGCTACattaGCTACtaTGAAGG	chr8	132263995	-	6
GGCTACGCCGGCTACATTGANRG	GGtTcCtCCtGCTACAcTGtGAG	chr8	132764807	+	6
GGCTACGCCGGCTACATTGANRG	GGCTggGCCGaCcACAcTcACAG	chr8	133584305	+	6
GGCTACGCCGGCTACATTGANRG	GGCaAgGCCaGCaACtTcGAGGG	chr8	134294320	+	6
GGCTACGCCGGCTACATTGANRG	GGgTACGCtGGaTAgAgaGAGGG	chr8	135191529	-	6
GGCTACGCCGGCTACATTGANRG	GGCcACGgtGGacACATTGgAAG	chr8	136305016	-	6
GGCTACGCCGGCTACATTGANRG	GGCTAgGCCtGCcACcTgGgAAG	chr8	136993697	-	6
GGCTACGCCGGCTACATTGANRG	tGCcACcCCaaCTACATTGtCAG	chr8	139069221	-	6
GGCTACGCCGGCTACATTGANRG	tGCagaGgCGGCTACATTaAAAG	chr8	139152096	-	6
GGCTACGCCGGCTACATTGANRG	GaaTAgGCaaGCTACATaGATAG	chr8	139480429	+	6
GGCTACGCCGGCTACATTGANRG	cGCTgCGgCtGCTcgATTGAGGG	chr8	139817510	-	6
GGCTACGCCGGCTACATTGANRG	GGCTAgGagGGCTtCcTgGAGAG	chr8	139983384	-	6
GGCTACGCCGGCTACATTGANRG	GGCTtCtCaGaCTgCATgGAAGG	chr8	140694506	-	6
GGCTACGCCGGCTACATTGANRG	aGCaACtCCtGCTACATaaAAGG	chr8	140879090	+	6
GGCTACGCCGGCTACATTGANRG	GGggACcCCGGCTgCAggGAGAG	chr8	141122376	-	6
GGCTACGCCGGCTACATTGANRG	tGCccaGCCcaCTACATTGACAG	chr8	141231718	+	6
GGCTACGCCGGCTACATTGANRG	GGCcAtGCCtGCTgCccTGAAGG	chr8	141704846	+	6
GGCTACGCCGGCTACATTGANRG	GGCTcCcCCaGCTcCtTaGAGAG	chr8	141945018	+	6
GGCTACGCCGGCTACATTGANRG	GtCTcCGCCGGCTctcTgGACAG	chr8	142016278	+	6
GGCTACGCCGGCTACATTGANRG	GGCTACaCCaGCTctgTTGtGGG	chr8	142197983	-	6
GGCTACGCCGGCTACATTGANRG	GGCTAgGaCaGCTAgAgTGcAGG	chr8	142404646	+	6
GGCTACGCCGGCTACATTGANRG	GGCTAaGCtGcCTcCtcTGAGAG	chr8	142463885	+	6
GGCTACGCCGGCTACATTGANRG	GGCctCGCtGGCTgCATaaAGAG	chr8	142614498	-	6
GGCTACGCCGGCTACATTGANRG	GGCccCtCCtGCTACgTTGgGGG	chr8	142787413	+	6
GGCTACGCCGGCTACATTGANRG	GGCTcCcCaGGCaACtTcGAGGG	chr8	142787240	-	6
GGCTACGCCGGCTACATTGANRG	GGCTtgtCCtGCTACATcaACAG	chr8	142895823	-	6
GGCTACGCCGGCTACATTGANRG	GGtTAgGCtGtCTACAcTGgTGG	chr8	143185471	-	6
GGCTACGCCGGCTACATTGANRG	tGCcACGCtGGCTgacTTGAGAG	chr8	143269597	+	6
GGCTACGCCGGCTACATTGANRG	GGggAaGCCtGCTgCATTtACAG	chr8	143277294	-	6
GGCTACGCCGGCTACATTGANRG	GGagACGCCccCTcCAcTGAGGG	chr8	143316898	-	6
GGCTACGCCGGCTACATTGANRG	GGCTgCGgCGGCcACtgaGAAGG	chr8	143727344	-	6
GGCTACGCCGGCTACATTGANRG	GGCcACGgCaGCTgCcTTcACGG	chr8	143910458	-	6
GGCTACGCCGGCTACATTGANRG	GGCgcCGagGGCcACgTTGATAG	chr8	144392642	-	6
GGCTACGCCGGCTACATTGANRG	GGCcAtGagGGCTgCATgGAGGG	chr8	144596560	+	6
GGCTACGCCGGCTACATTGANRG	GcCTgCGCCcGCTcCtTTcACAG	chr8	144622824	+	6
GGCTACGCCGGCTACATTGANRG	GGgTAtGggGaCTACcTTGATGG	chr12	18357	+	6
GGCTACGCCGGCTACATTGANRG	GGCaAaGCCGGCcACAaaGcTGG	chr12	226456	+	6
GGCTACGCCGGCTACATTGANRG	GGCTAgGttGGCTgCtcTGAGAG	chr12	307933	+	6
GGCTACGCCGGCTACATTGANRG	ttCTAgGtgtGCTACATTGAGGG	chr12	930127	-	6
GGCTACGCCGGCTACATTGANRG	GGgTACGgtGaCTtCATTGcAGG	chr12	1691964	+	6
GGCTACGCCGGCTACATTGANRG	tGaTACaCCaGCTACAgTGcTGG	chr12	2220335	+	6
GGCTACGCCGGCTACATTGANRG	GGCTtCcCCaGaTACcTTGgCAG	chr12	2916949	+	6
GGCTACGCCGGCTACATTGANRG	GcCTctGCCacCTcCATTGAGGG	chr12	2912464	-	6
GGCTACGCCGGCTACATTGANRG	tGCTAgGatGGCTACAaTcAGAG	chr12	3028476	-	6
GGCTACGCCGGCTACATTGANRG	GGtTggaCCGGCTgCATcGAAGG	chr12	3111044	+	6
GGCTACGCCGGCTACATTGANRG	GGCgAgGCtGtCTAgATgGAGAG	chr12	3345844	-	6
GGCTACGCCGGCTACATTGANRG	tGtTAgGaCGGCTtCAcTGAAGG	chr12	5229932	+	6
GGCTACGCCGGCTACATTGANRG	taCTtCtCtGGCcACATTGACAG	chr12	5533231	-	6
GGCTACGCCGGCTACATTGANRG	GcCcAtGCtGGCcACAgTGAGGG	chr12	6264088	-	6
GGCTACGCCGGCTACATTGANRG	GGCTctGCtGGCTgCcaTGATGG	chr12	8275356	+	6
GGCTACGCCGGCTACATTGANRG	GGaTttGCtGGtTACATgGAAGG	chr12	8362881	-	6
GGCTACGCCGGCTACATTGANRG	GGCaACGtCaGaaACATaGATGG	chr12	9592140	+	6
GGCTACGCCGGCTACATTGANRG	GGCgtCtCCGGaTAttTTGACAG	chr12	10938541	+	6
GGCTACGCCGGCTACATTGANRG	aGCTAgcCtGtCTACATTcACAG	chr12	12662958	-	6
GGCTACGCCGGCTACATTGANRG	cGCgACGaCGGCgACAgTGcGGG	chr12	12724008	-	6
GGCTACGCCGGCTACATTGANRG	GGCTgCagtGGCTcCATaGAAGG	chr12	13279696	+	6
GGCTACGCCGGCTACATTGANRG	GGCagtGCCaGCTcCATcGATGG	chr12	13564232	-	6
GGCTACGCCGGCTACATTGANRG	aGCTAgGCaGGgTgCAgTGATGG	chr12	14546459	-	6
GGCTACGCCGGCTACATTGANRG	GGCTgttCtGGtTtCATTGAGGG	chr12	16421890	+	6
GGCTACGCCGGCTACATTGANRG	atCTtCcCtGGCcACATTGAAAG	chr12	18707464	+	6
GGCTACGCCGGCTACATTGANRG	GGCTcCGCgGGCcgCAcTcAGAG	chr12	19230645	-	6
GGCTACGCCGGCTACATTGANRG	GtCTAtGttGcCTtCATTGAGGG	chr12	19340089	-	6
GGCTACGCCGGCTACATTGANRG	GtCTAgGCtGtCTAtgTTGAGGG	chr12	19828143	+	6
GGCTACGCCGGCTACATTGANRG	aGCTAttCCtaCaACATTGAAAG	chr12	19800765	-	6
GGCTACGCCGGCTACATTGANRG	tGCcACataGGCTACATTcAAAG	chr12	22483383	+	6
GGCTACGCCGGCTACATTGANRG	GGCaAaGCtaGCaACtTTGATAG	chr12	23049632	-	6
GGCTACGCCGGCTACATTGANRG	GctTcCcCgGGCTACATTGgAAG	chr12	25674660	+	6
GGCTACGCCGGCTACATTGANRG	ccCTACcCacGCTACATTcAGGG	chr12	25974812	-	6
GGCTACGCCGGCTACATTGANRG	aGCcACaCtGGCTtCcTTGATGG	chr12	26529346	+	6
GGCTACGCCGGCTACATTGANRG	aGCTACaCtGGCTgCATTccAAG	chr12	27661438	+	6
GGCTACGCCGGCTACATTGANRG	aGCaACttCaGCTACATTaATAG	chr12	29165064	-	6
GGCTACGCCGGCTACATTGANRG	GGCctCcCCtGCTAgAgTGACAG	chr12	29267920	+	6
GGCTACGCCGGCTACATTGANRG	GGCTAaGCaGagaACAcTGAGAG	chr12	29797758	+	6
GGCTACGCCGGCTACATTGANRG	GGCTACaCCaaaTAaAaTGAGAG	chr12	29772991	-	6
GGCTACGCCGGCTACATTGANRG	GGCTgaGatGGCTgaATTGACAG	chr12	30311177	+	6
GGCTACGCCGGCTACATTGANRG	GGCTctGatGGCTAaATTaATAG	chr12	30806146	+	6
GGCTACGCCGGCTACATTGANRG	tGCccaGCCaGCTACcTTGATGG	chr12	30835777	-	6
GGCTACGCCGGCTACATTGANRG	GGaTACtCttcCTACcTTGAGGG	chr12	31772582	+	6
GGCTACGCCGGCTACATTGANRG	aGCTgtGagGGCTACAgTGAAAG	chr12	32419262	-	6
GGCTACGCCGGCTACATTGANRG	GGCTAaGCCaGagggATTGAAAG	chr12	32420371	-	6
GGCTACGCCGGCTACATTGANRG	GGagACGgaGGCTgCAgTGAAAG	chr12	32478333	-	6
GGCTACGCCGGCTACATTGANRG	aGCTcCaCaGGCTtCAcTGAGAG	chr12	32660099	+	6
GGCTACGCCGGCTACATTGANRG	aGCcctGCatGCTACATTGAAAG	chr12	33960972	-	6
GGCTACGCCGGCTACATTGANRG	tGCTcaGCtGGCaAaATTGATAG	chr12	38473140	+	6
GGCTACGCCGGCTACATTGANRG	aGCTtCaCCtGtTcCATTGACAG	chr12	38903807	+	6
GGCTACGCCGGCTACATTGANRG	GcCTACaCCaGgTACATTatGAG	chr12	39460935	+	6
GGCTACGCCGGCTACATTGANRG	GGCTtCcCtGGgccCATTGAAAG	chr12	41780214	-	6
GGCTACGCCGGCTACATTGANRG	GGtTtCGCaGGCTcaATTaAGGG	chr12	42442882	+	6
GGCTACGCCGGCTACATTGANRG	GGCTAtttCatCTACcTTGAAAG	chr12	45383985	+	6
GGCTACGCCGGCTACATTGANRG	GGCcACctCaGCTACgTTGcCAG	chr12	46404950	-	6
GGCTACGCCGGCTACATTGANRG	GGCaACtgCccCTACATTcAAGG	chr12	47069491	+	6
GGCTACGCCGGCTACATTGANRG	GGCTtCaCCctCTtCAgTGACAG	chr12	47532783	-	6
GGCTACGCCGGCTACATTGANRG	GGCccaGCgGGCTgCATTGgAGG	chr12	47789863	+	6
GGCTACGCCGGCTACATTGANRG	GGCggCcCCGGCTgCcTgGAAGG	chr12	47812895	+	6
GGCTACGCCGGCTACATTGANRG	GGtgAgGCaGGCTAgATTGgGGG	chr12	47941200	+	6
GGCTACGCCGGCTACATTGANRG	tGCTcaGgtGGCTACAaTGACAG	chr12	48027245	+	6
GGCTACGCCGGCTACATTGANRG	GGCTAatCCttCaAtATTGAGGG	chr12	48203594	-	6
GGCTACGCCGGCTACATTGANRG	GGCTgaGatGGCTgaATTGACAG	chr12	48614924	-	6
GGCTACGCCGGCTACATTGANRG	GGCTtCGgCGGCTgCtgTcACGG	chr12	49345443	+	6
GGCTACGCCGGCTACATTGANRG	GtCTAgGCCacCTACAcTtATAG	chr12	51054048	-	6
GGCTACGCCGGCTACATTGANRG	GGaTAtGatGGtTACAaTGAAGG	chr12	51712654	-	6
GGCTACGCCGGCTACATTGANRG	GGCTtCGggGaCTggATTGACAG	chr12	52057421	+	6
GGCTACGCCGGCTACATTGANRG	GaaaACcCCGGCTAttTTGAAAG	chr12	52099748	+	6
GGCTACGCCGGCTACATTGANRG	GcCgcCaCCaGCcACATTGAAAG	chr12	52573576	+	6
GGCTACGCCGGCTACATTGANRG	GGCTACGgCGGCggCAgcGgTGG	chr12	52691351	-	6
GGCTACGCCGGCTACATTGANRG	GGCaAgGCCGGgatgATTGAGGG	chr12	52925082	+	6
GGCTACGCCGGCTACATTGANRG	GGCTACtggGtCTACATTcgAGG	chr12	52872471	-	6
GGCTACGCCGGCTACATTGANRG	aGCTgCagCGtCcACATTGACAG	chr12	53193217	+	6
GGCTACGCCGGCTACATTGANRG	aGCTACtCCGGCgACtgaGACAG	chr12	53297313	+	6
GGCTACGCCGGCTACATTGANRG	GcCTAgagCGGCTcCtTTGACAG	chr12	53451944	-	6
GGCTACGCCGGCTACATTGANRG	caaTcCGCCcaCTACATTGAAGG	chr12	53775879	-	6
GGCTACGCCGGCTACATTGANRG	aGCTACcCgGaCTACATgtACGG	chr12	54000596	+	6
GGCTACGCCGGCTACATTGANRG	GGCTAtGCCGagcACATaGtAGG	chr12	54184262	+	6
GGCTACGCCGGCTACATTGANRG	GGggAaGgtGGCTACAcTGAAAG	chr12	54191998	-	6
GGCTACGCCGGCTACATTGANRG	GGaTggGCCaGCTACAcaGAAAG	chr12	54615411	+	6
GGCTACGCCGGCTACATTGANRG	GGtTAtaCCtGCTctATTGAGAG	chr12	55572039	-	6
GGCTACGCCGGCTACATTGANRG	aGgTAaGatGGaTACATTGAGGG	chr12	55832722	-	6
GGCTACGCCGGCTACATTGANRG	GGCTAtctCaGCcACATTGtTGG	chr12	56205519	-	6
GGCTACGCCGGCTACATTGANRG	GGCTgCaaCGGCcACAcTcATAG	chr12	56356190	+	6
GGCTACGCCGGCTACATTGANRG	cGCTgCaCtGcCTACtTTGAGGG	chr12	57211243	+	6
GGCTACGCCGGCTACATTGANRG	GcagACGCCGaCTgCATgGACGG	chr12	57203469	+	6
GGCTACGCCGGCTACATTGANRG	GGCTcCtCCctCcACATTtAGAG	chr12	57273746	+	6
GGCTACGCCGGCTACATTGANRG	aGCTAtGaCaGCTACcTTaATGG	chr12	57399845	+	6
GGCTACGCCGGCTACATTGANRG	GaCTgtGCCtGCTACATaGtAGG	chr12	58406442	-	6
GGCTACGCCGGCTACATTGANRG	GGCTgCttCtGCcACATTtACAG	chr12	58395270	-	6
GGCTACGCCGGCTACATTGANRG	GGgaAtGCCacCTACATaGAAAG	chr12	59432107	+	6
GGCTACGCCGGCTACATTGANRG	GtCcACcCCtGCgAtATTGAGAG	chr12	59550787	-	6
GGCTACGCCGGCTACATTGANRG	GGaTACtCaGGaTAtATTGcTGG	chr12	61450649	+	6
GGCTACGCCGGCTACATTGANRG	GGCaAtGCtGagTACATTcAGGG	chr12	61448676	-	6
GGCTACGCCGGCTACATTGANRG	GGCTgaGatGGCTgaATTGACAG	chr12	61663309	-	6
GGCTACGCCGGCTACATTGANRG	GGCTgtGCCatCTACcTgGATGG	chr12	63394517	-	6
GGCTACGCCGGCTACATTGANRG	GGgTACGCatGaTAtATTGgGAG	chr12	63713902	-	6
GGCTACGCCGGCTACATTGANRG	tGCTACtatGGCaACATTGtTAG	chr12	65158035	+	6
GGCTACGCCGGCTACATTGANRG	tGCTAtGCaGGCcACcTTaAGAG	chr12	66827612	+	6
GGCTACGCCGGCTACATTGANRG	GGagcCGCCGGCgAgtTTGAGGG	chr12	67069284	-	6
GGCTACGCCGGCTACATTGANRG	GGCgACaCCacCTACAaTcAGAG	chr12	67565246	-	6
GGCTACGCCGGCTACATTGANRG	GGCTgCGgCGGCagCgTTGcTGG	chr12	67649916	-	6
GGCTACGCCGGCTACATTGANRG	GaCTAaGaCaGCTgCtTTGAGAG	chr12	68181488	-	6
GGCTACGCCGGCTACATTGANRG	GagTAaGCCaGCTAtAaTGAAAG	chr12	69074795	-	6
GGCTACGCCGGCTACATTGANRG	GGCTgtcCaGGCTACAgaGAGGG	chr12	69907376	-	6
GGCTACGCCGGCTACATTGANRG	GGtaAtGCCGGCacCATTcAGAG	chr12	70079468	+	6
GGCTACGCCGGCTACATTGANRG	GcCTtCatCGatTACATTGAAGG	chr12	70076059	-	6
GGCTACGCCGGCTACATTGANRG	GGCTgCagCGGCgACAgTGgCGG	chr12	71439836	-	6
GGCTACGCCGGCTACATTGANRG	GtCcACaCaGGCTACATTtgGGG	chr12	73589131	+	6
GGCTACGCCGGCTACATTGANRG	GGCTAttCCGGgcAaATgGAAGG	chr12	74288628	+	6
GGCTACGCCGGCTACATTGANRG	GGCTAgGCCtcCTAaAgTGcTGG	chr12	75968001	-	6
GGCTACGCCGGCTACATTGANRG	GGCTcaGCtGGCaACAgTGgCGG	chr12	76057471	+	6
GGCTACGCCGGCTACATTGANRG	GcCctCaCCaGCTACATaGAAAG	chr12	76021568	-	6
GGCTACGCCGGCTACATTGANRG	GGaTAtGtCtGCcACATTGgGGG	chr12	76590091	-	6
GGCTACGCCGGCTACATTGANRG	GtCTctcCaGGCTACAgTGAAGG	chr12	76590605	-	6
GGCTACGCCGGCTACATTGANRG	GGgTAgctCGGCTACATaGgGAG	chr12	76730131	-	6
GGCTACGCCGGCTACATTGANRG	GGCTgaGCtGGCTgaAaTGACAG	chr12	79506324	+	6
GGCTACGCCGGCTACATTGANRG	taCaACcCCtGCTAtATTGAGAG	chr12	79469708	-	6
GGCTACGCCGGCTACATTGANRG	GaCTAgGCtaGCTgCAcTGACAG	chr12	83084972	-	6
GGCTACGCCGGCTACATTGANRG	GGCTttGaCttCTACATTGcCAG	chr12	83215645	-	6
GGCTACGCCGGCTACATTGANRG	GGCTAaGCCGcCTttATccAAAG	chr12	83412658	+	6
GGCTACGCCGGCTACATTGANRG	GGaaACcCCGtgTACAcTGATGG	chr12	86053967	+	6
GGCTACGCCGGCTACATTGANRG	GGCTgCcCaGGCcACAggGATGG	chr12	86196384	-	6
GGCTACGCCGGCTACATTGANRG	tGtTtCGCttGCTACATTtAAAG	chr12	86746897	+	6
GGCTACGCCGGCTACATTGANRG	GtCTAtGaCaGCTACcTaGACGG	chr12	88119005	+	6
GGCTACGCCGGCTACATTGANRG	tGCcAaGCaGtCTACATTtAAAG	chr12	88546243	-	6
GGCTACGCCGGCTACATTGANRG	acCTACGtaGGtTACAgTGAAAG	chr12	88777666	-	6
GGCTACGCCGGCTACATTGANRG	GcCTACcCCGGCaAtcTTGcAGG	chr12	89709175	-	6
GGCTACGCCGGCTACATTGANRG	aGCTACtCCaGCTcCAgTcATAG	chr12	91843524	+	6
GGCTACGCCGGCTACATTGANRG	GGCTcCGCaGGCTAatTaaAGGG	chr12	93156303	+	6
GGCTACGCCGGCTACATTGANRG	GGCagCGCCtGgcACATTGtAAG	chr12	93379945	-	6
GGCTACGCCGGCTACATTGANRG	tGCTggGCCGtgTcCATTGATGG	chr12	93617053	+	6
GGCTACGCCGGCTACATTGANRG	tGaTttGCCGtgTACATTGAGGG	chr12	94605828	-	6
GGCTACGCCGGCTACATTGANRG	aGCaACcCaGGgTcCATTGACAG	chr12	95425388	-	6
GGCTACGCCGGCTACATTGANRG	GctTACaCCGGtgACAgTGACAG	chr12	97091217	-	6
GGCTACGCCGGCTACATTGANRG	GttTAttCtGGCTgCATTGAGAG	chr12	97751606	-	6
GGCTACGCCGGCTACATTGANRG	GGCaggGCCaGCTtCATgGAGAG	chr12	97846095	-	6
GGCTACGCCGGCTACATTGANRG	GGCTACaCCaGggAgAaTGAGAG	chr12	98331422	+	6
GGCTACGCCGGCTACATTGANRG	GGCTACtCaGGCagaAaTGAAAG	chr12	98517558	+	6
GGCTACGCCGGCTACATTGANRG	GGCTcgGCCtcCcACAgTGATGG	chr12	98486528	-	6
GGCTACGCCGGCTACATTGANRG	GGCTgaGgCGGgTAgATTGcAAG	chr12	98942004	+	6
GGCTACGCCGGCTACATTGANRG	GGtTctGCaGGCTAtATTGgAAG	chr12	100078361	-	6
GGCTACGCCGGCTACATTGANRG	aGtTcCGCaGGCTtCATTcATGG	chr12	100861517	-	6
GGCTACGCCGGCTACATTGANRG	GGCTgCGCtGGCgtCAcTtATGG	chr12	101180042	-	6
GGCTACGCCGGCTACATTGANRG	aGCTgCaCCaGCTgCATTGcAGG	chr12	102368549	-	6
GGCTACGCCGGCTACATTGANRG	tGtaACtaaGGCTACATTGAGAG	chr12	102589732	+	6
GGCTACGCCGGCTACATTGANRG	aGCTAtGCCtGaTcCAcTGATGG	chr12	102837624	-	6
GGCTACGCCGGCTACATTGANRG	GGCTAaGCaGGtTtCtgTGAAGG	chr12	103082919	+	6
GGCTACGCCGGCTACATTGANRG	GGCTttGttGaCTACAaTGAAAG	chr12	103869523	-	6
GGCTACGCCGGCTACATTGANRG	GGtggCGCtGGCTACcTaGACAG	chr12	104657715	+	6
GGCTACGCCGGCTACATTGANRG	GcCTAgaCaGGaaACATTGAAAG	chr12	105125982	-	6
GGCTACGCCGGCTACATTGANRG	GGCaACcCtGaCTAgATTcAGAG	chr12	105198307	-	6
GGCTACGCCGGCTACATTGANRG	GGCcACcCaGcaTACATTGtAGG	chr12	107230833	+	6
GGCTACGCCGGCTACATTGANRG	aGCTACagtGaCTACtTTGAGGG	chr12	108003983	-	6
GGCTACGCCGGCTACATTGANRG	GGCTtaGCaGGgTAaAaTGACAG	chr12	108064441	-	6
GGCTACGCCGGCTACATTGANRG	GGCTcCagCtGCTACATgcAAAG	chr12	108463667	-	6
GGCTACGCCGGCTACATTGANRG	GGCTAgGCCGGgcggATgGAGGG	chr12	108768807	+	6
GGCTACGCCGGCTACATTGANRG	GGCcgCcCCcGCTtCATTGgAAG	chr12	108788463	-	6
GGCTACGCCGGCTACATTGANRG	GGCTtCtgtGGCTcCATTcAAGG	chr12	109739059	-	6
GGCTACGCCGGCTACATTGANRG	GGgTtgGCCGGCTcCATTacGGG	chr12	109931293	+	6
GGCTACGCCGGCTACATTGANRG	tGCTgaGCCaGaTACATTGtTGG	chr12	110143061	-	6
GGCTACGCCGGCTACATTGANRG	GaCcACGagGGCTAgAgTGATGG	chr12	110623047	-	6
GGCTACGCCGGCTACATTGANRG	aGCgAgGCCcGCgACATgGACAG	chr12	110614144	-	6
GGCTACGCCGGCTACATTGANRG	tGCccCGgCGGCTgCAgTGATGG	chr12	110758621	-	6
GGCTACGCCGGCTACATTGANRG	GcCcACGCaGcCTgCtTTGAAAG	chr12	110908959	+	6
GGCTACGCCGGCTACATTGANRG	GGgTcCcCCGGCcACcTgGAGAG	chr12	111368820	-	6
GGCTACGCCGGCTACATTGANRG	caCTAtGaaGGCTACATaGAAGG	chr12	111899696	+	6
GGCTACGCCGGCTACATTGANRG	GcCTAgcCCGGacACATgGAAGG	chr12	112121850	-	6
GGCTACGCCGGCTACATTGANRG	GGCcACGtCctCTACtTTGgCAG	chr12	112526591	-	6
GGCTACGCCGGCTACATTGANRG	cGCTcCaCCtGCTgCATTGgGGG	chr12	112890836	-	6
GGCTACGCCGGCTACATTGANRG	ccCTACtCCGGCcACAcTGcCAG	chr12	113535770	-	6
GGCTACGCCGGCTACATTGANRG	GGCaAgGCCaGCTtCtTTGcTGG	chr12	114687790	-	6
GGCTACGCCGGCTACATTGANRG	GGtTACaCCaGCTgCtTTGgAAG	chr12	115335054	+	6
GGCTACGCCGGCTACATTGANRG	GGCaAtGCCtGgTACATaGtAGG	chr12	115701269	-	6
GGCTACGCCGGCTACATTGANRG	GGCaAaGCCttCcACATTtACGG	chr12	116276689	+	6
GGCTACGCCGGCTACATTGANRG	tGtTACcCCGGCaAtATTcACAG	chr12	116722103	+	6
GGCTACGCCGGCTACATTGANRG	GGggAaGgCtGCTACATaGACAG	chr12	116861664	-	6
GGCTACGCCGGCTACATTGANRG	tGaTcaGCCaGCTACATTcAAAG	chr12	116992188	-	6
GGCTACGCCGGCTACATTGANRG	GGCcAtGCCGGggACAcaGAGGG	chr12	117059321	-	6
GGCTACGCCGGCTACATTGANRG	ccCTACcCCttCTACATTaAAGG	chr12	117036945	-	6
GGCTACGCCGGCTACATTGANRG	GGtTACaCtaGCcACATTGcAAG	chr12	117538689	-	6
GGCTACGCCGGCTACATTGANRG	GGCaACaCCatCccCATTGAGAG	chr12	118704709	+	6
GGCTACGCCGGCTACATTGANRG	GGCgAacCCtGaTAaATTGACAG	chr12	119310913	+	6
GGCTACGCCGGCTACATTGANRG	aGCgcaGCtGGCTACAgTGACAG	chr12	119309307	+	6
GGCTACGCCGGCTACATTGANRG	tcCTACtCtGGCcACAcTGAAGG	chr12	119399794	-	6
GGCTACGCCGGCTACATTGANRG	GGCTAaGCCctCTAggcTGAGGG	chr12	119937055	-	6
GGCTACGCCGGCTACATTGANRG	atCTtCGCCtGCTAgATTGtGAG	chr12	120160798	-	6
GGCTACGCCGGCTACATTGANRG	GGagAaGCCGGCTgCcTTGgAGG	chr12	121283146	+	6
GGCTACGCCGGCTACATTGANRG	GGCctCGCttGCTAtATTtAGAG	chr12	121635165	-	6
GGCTACGCCGGCTACATTGANRG	GGCcAtGtCtGCTAaATaGAGAG	chr12	123732227	+	6
GGCTACGCCGGCTACATTGANRG	tGgaAtGCCtGCTACATTcAAAG	chr12	123938182	+	6
GGCTACGCCGGCTACATTGANRG	GGCaACcCCaGCTACccTGtGAG	chr12	123934241	-	6
GGCTACGCCGGCTACATTGANRG	GGCTgCagCtGCatCATTGACAG	chr12	124497787	-	6
GGCTACGCCGGCTACATTGANRG	GGCTgCGCtGGCTcCAgTccCAG	chr12	124617718	+	6
GGCTACGCCGGCTACATTGANRG	GGCTACGCaGGCTgCcagGgGAG	chr12	124616994	-	6
GGCTACGCCGGCTACATTGANRG	GGCTgCcCgGGCaAacTTGAGAG	chr12	124688005	-	6
GGCTACGCCGGCTACATTGANRG	GGCTAaGCCaGCTtCATcctCAG	chr12	124834092	+	6
GGCTACGCCGGCTACATTGANRG	aGCaACctCGGCTtCcTTGAAGG	chr12	124967660	+	6
GGCTACGCCGGCTACATTGANRG	GaCTACGCtGGCcAgtgTGACAG	chr12	127430521	+	6
GGCTACGCCGGCTACATTGANRG	GGtTgCaCaGGCTgCAcTGAGAG	chr12	128408943	+	6
GGCTACGCCGGCTACATTGANRG	GGtaACtgCGGCTtCcTTGAGAG	chr12	128527494	-	6
GGCTACGCCGGCTACATTGANRG	GGCTgCcCCGaCTAaATTccAGG	chr12	129028299	-	6
GGCTACGCCGGCTACATTGANRG	GGCTgCaCCGGCcAtgcTGATGG	chr12	129082210	-	6
GGCTACGCCGGCTACATTGANRG	aGgTAtGCtGGCTtCATTcAGGG	chr12	129323731	+	6
GGCTACGCCGGCTACATTGANRG	aGCcACGgCaGCTAtcTTGAGGG	chr12	129436096	+	6
GGCTACGCCGGCTACATTGANRG	aGCTACGCaGGaTgtATaGAGAG	chr12	129440756	+	6
GGCTACGCCGGCTACATTGANRG	GcCcACGCCttCTcCcTTGAAAG	chr12	130698178	-	6
GGCTACGCCGGCTACATTGANRG	GGCTcaGCCaGCcACcTTGgCAG	chr12	132142843	+	6
GGCTACGCCGGCTACATTGANRG	ccCgACGCCcGCTACAcaGAAGG	chr12	132361546	-	6
GGCTACGCCGGCTACATTGANRG	aGaTACGCCttCgcCATTGAAGG	chr12	132426614	-	6
GGCTACGCCGGCTACATTGANRG	GGCcgCGCCGGCTgCAcacAGAG	chr12	132522074	-	6
GGCTACGCCGGCTACATTGANRG	GGCTgCGtgGGCTgaATTcAGAG	chr12	132581524	-	6
GGCTACGCCGGCTACATTGANRG	GGCTgCGCaGcCccCAcTGAAGG	chr12	132634145	-	6
GGCTACGCCGGCTACATTGANRG	GGCcACGtgaGgTACAgTGATGG	chr12	132825305	-	6
GGCTACGCCGGCTACATTGANRG	GGCTACaCgtGCTAgAgTGcAAG	chr3	308761	-	6
GGCTACGCCGGCTACATTGANRG	tGCTcaGCCGaCTAaAaTGAAGG	chr3	1630045	-	6
GGCTACGCCGGCTACATTGANRG	GtCTAgGatGGCTtCATTcATGG	chr3	3743318	-	6
GGCTACGCCGGCTACATTGANRG	cGCaACGCCcaCTACccTGACAG	chr3	4303335	-	6
GGCTACGCCGGCTACATTGANRG	tGCTACcCaGGCTggATTGcTGG	chr3	4471081	+	6
GGCTACGCCGGCTACATTGANRG	GGCTcCctaGGCTACAcaGAAAG	chr3	4783525	+	6
GGCTACGCCGGCTACATTGANRG	GGCTttGCCtGCTttATTcATAG	chr3	5256146	+	6
GGCTACGCCGGCTACATTGANRG	caCaggGCCGGaTACATTGAAAG	chr3	5263948	+	6
GGCTACGCCGGCTACATTGANRG	ttCTgCGCCtGCaACATTGcGGG	chr3	5339585	-	6
GGCTACGCCGGCTACATTGANRG	GGCTttcCCtGCTACAcTGgAAG	chr3	7383686	+	6
GGCTACGCCGGCTACATTGANRG	GcCTgCcCCaGCccCATTGAGGG	chr3	8069760	+	6
GGCTACGCCGGCTACATTGANRG	tGCTcCGCCaGCTACcTgaAGGG	chr3	8753085	-	6
GGCTACGCCGGCTACATTGANRG	aGCTACtCCtGaTAgAcTGAAAG	chr3	9557583	+	6
GGCTACGCCGGCTACATTGANRG	GGaTACtCaGtCTgtATTGAAGG	chr3	10154498	-	6
GGCTACGCCGGCTACATTGANRG	GGCataGCtGGCTcCATaGAAAG	chr3	10397912	-	6
GGCTACGCCGGCTACATTGANRG	tcCaACaCttGCTACATTGAGAG	chr3	11644019	-	6
GGCTACGCCGGCTACATTGANRG	GGCTAtGCaGGaTAgATacAGAG	chr3	11989040	-	6
GGCTACGCCGGCTACATTGANRG	tGCTAaaCaGGCaACATTcAAGG	chr3	12560551	+	6
GGCTACGCCGGCTACATTGANRG	GGCTtCtCtGGggAaATTGACAG	chr3	12738811	-	6
GGCTACGCCGGCTACATTGANRG	GGCTAaaCtGGCctCATTaACAG	chr3	13220790	+	6
GGCTACGCCGGCTACATTGANRG	GGtgAtGCCGGtgACATaGATGG	chr3	13336891	+	6
GGCTACGCCGGCTACATTGANRG	GGCTAaGgCtGCaACccTGAGGG	chr3	13695073	+	6
GGCTACGCCGGCTACATTGANRG	GGCagCaCCtGgTACATTGtTGG	chr3	13827438	-	6
GGCTACGCCGGCTACATTGANRG	GGCTgaGatGGCTgaATTGACAG	chr3	13905196	+	6
GGCTACGCCGGCTACATTGANRG	GGagACGCtGcCTtCATTaATAG	chr3	14957258	-	6
GGCTACGCCGGCTACATTGANRG	GagTACaCaGGCTAtATTtAAAG	chr3	16111300	-	6
GGCTACGCCGGCTACATTGANRG	GcCTAgGCCGctTAaATgGAAGG	chr3	16213762	+	6
GGCTACGCCGGCTACATTGANRG	aGCTACaCtGatTACATgGATGG	chr3	16943702	-	6
GGCTACGCCGGCTACATTGANRG	GctTgtGCtGGCTACtTTGAAAG	chr3	17024874	+	6
GGCTACGCCGGCTACATTGANRG	GGCTctGCCtGCTACgTatACAG	chr3	17181636	+	6
GGCTACGCCGGCTACATTGANRG	GtgTgCtCCaGCTAtATTGATGG	chr3	17811546	+	6
GGCTACGCCGGCTACATTGANRG	GcCTAgGCCtcCTAaATTGcTGG	chr3	20029589	+	6
GGCTACGCCGGCTACATTGANRG	GGgTACtCtGttTACATTGtGAG	chr3	20254467	+	6
GGCTACGCCGGCTACATTGANRG	GGgTAgGgCaGCcACATTGcAGG	chr3	20601901	+	6
GGCTACGCCGGCTACATTGANRG	GGCTcCaCCctCccCATTGACAG	chr3	21203617	-	6
GGCTACGCCGGCTACATTGANRG	GGtTAaGCtaGCTAtATTGtGGG	chr3	21980085	+	6
GGCTACGCCGGCTACATTGANRG	ttCTtCtCCtGCaACATTGATAG	chr3	22160483	-	6
GGCTACGCCGGCTACATTGANRG	GGCTACaCCaaCTACATaagCAG	chr3	22538066	+	6
GGCTACGCCGGCTACATTGANRG	GGCTAaGaCaGtTgCATTcATAG	chr3	22627503	-	6
GGCTACGCCGGCTACATTGANRG	GctTACGCCtGCTAgATaaATGG	chr3	22946375	+	6
GGCTACGCCGGCTACATTGANRG	aGCTtCtCtGGCTtCAcTGATAG	chr3	23439905	-	6
GGCTACGCCGGCTACATTGANRG	tGCTACGCaGGCTggAgTGcAGG	chr3	23848429	-	6
GGCTACGCCGGCTACATTGANRG	GGCTAaGttGGCTACAaTtcTAG	chr3	25556293	+	6
GGCTACGCCGGCTACATTGANRG	GGgcAtGaCGGgTACAcTGAGAG	chr3	25829778	-	6
GGCTACGCCGGCTACATTGANRG	GaCTACcCaGGCTAaAggGAAAG	chr3	27137832	+	6
GGCTACGCCGGCTACATTGANRG	GGCTgaGatGGCTgaATTGACAG	chr3	28735764	-	6
GGCTACGCCGGCTACATTGANRG	GGtTAtGCCcaCTACATccAGAG	chr3	29450148	+	6
GGCTACGCCGGCTACATTGANRG	GGCTAaGCCtGCatttTTGATGG	chr3	29932213	-	6
GGCTACGCCGGCTACATTGANRG	GGCaACcttGGaTAtATTGACAG	chr3	30847198	+	6
GGCTACGCCGGCTACATTGANRG	GGCTcaGCaGGCcACAgaGAGGG	chr3	30933749	-	6
GGCTACGCCGGCTACATTGANRG	GGCTcCcaCGGCcAgAgTGATGG	chr3	31433571	+	6
GGCTACGCCGGCTACATTGANRG	GGCattGCaGctTACATTGACAG	chr3	31610466	-	6
GGCTACGCCGGCTACATTGANRG	ttCTACGCCtGCTAgATTtgTGG	chr3	31728180	+	6
GGCTACGCCGGCTACATTGANRG	ctCTACGaCaGCTttATTGAGGG	chr3	31912695	-	6
GGCTACGCCGGCTACATTGANRG	GGCTAaGCCatCTgCAgTaACAG	chr3	32345832	-	6
GGCTACGCCGGCTACATTGANRG	GGCcAtGaCacCcACATTGAAGG	chr3	34119949	+	6
GGCTACGCCGGCTACATTGANRG	GGCTAtcCtGaCaAgATTGAAAG	chr3	34599457	-	6
GGCTACGCCGGCTACATTGANRG	GGCacCtCaGGCTACATaGgAAG	chr3	35328106	-	6
GGCTACGCCGGCTACATTGANRG	taCTAgGCCtGCTtCAgTGATAG	chr3	35557675	+	6
GGCTACGCCGGCTACATTGANRG	GGCTAgGCaGGCTtCtgaGAGAG	chr3	35596906	+	6
GGCTACGCCGGCTACATTGANRG	GGgcAtGCtGGgTACAgTGAAGG	chr3	35491416	-	6
GGCTACGCCGGCTACATTGANRG	GGCTAaGCaGtgTtCATTtATAG	chr3	35803341	+	6
GGCTACGCCGGCTACATTGANRG	aGCTAtGgtGGCTAtgTTGAAAG	chr3	35993906	+	6
GGCTACGCCGGCTACATTGANRG	GGCTgaGatGGCTAaAaTGACAG	chr3	35999615	-	6
GGCTACGCCGGCTACATTGANRG	GGCTAgGtCaGaTACATaGgAGG	chr3	36696259	-	6
GGCTACGCCGGCTACATTGANRG	GGCTcatCCGtCTtCATTcAGAG	chr3	37551879	-	6
GGCTACGCCGGCTACATTGANRG	aGCTAtGgtGGCTACAggGAGGG	chr3	38204404	-	6
GGCTACGCCGGCTACATTGANRG	GGCTtCcCCaGgaAaATTGAAAG	chr3	38296279	+	6
GGCTACGCCGGCTACATTGANRG	tGCTAtGCCtGacACATTGtAAG	chr3	38739177	+	6
GGCTACGCCGGCTACATTGANRG	GtCTACGgCaGCTgCAaTGgTGG	chr3	38755731	+	6
GGCTACGCCGGCTACATTGANRG	GGCaAtGtgGtCTAtATTGAAGG	chr3	38884022	-	6
GGCTACGCCGGCTACATTGANRG	GGCTACtCCtGCTcCtgTGtTAG	chr3	41350739	-	6
GGCTACGCCGGCTACATTGANRG	aGCTAaaCCaGCTACATatATAG	chr3	41490146	-	6
GGCTACGCCGGCTACATTGANRG	GGaTcacCtGGCTtCATTGAAGG	chr3	42234975	-	6
GGCTACGCCGGCTACATTGANRG	GGCcACtCtGGCTACtgaGAAGG	chr3	42540803	+	6
GGCTACGCCGGCTACATTGANRG	GGtTACaCaGGtggCATTGAGGG	chr3	42739520	+	6
GGCTACGCCGGCTACATTGANRG	GGCTggGCCGGCTggcgTGAGAG	chr3	42880721	-	6
GGCTACGCCGGCTACATTGANRG	GGCacCGCCGGggACATgGtAGG	chr3	42979627	+	6
GGCTACGCCGGCTACATTGANRG	GcCaACaCaGGtTACATgGAGGG	chr3	43654184	+	6
GGCTACGCCGGCTACATTGANRG	GGgTAtGCatGCcACtTTGAGAG	chr3	44028363	-	6
GGCTACGCCGGCTACATTGANRG	GGaTgtGCCcaCTACATTcAGGG	chr3	44995408	+	6
GGCTACGCCGGCTACATTGANRG	GaCTtgGCCGGgTcCATTtACAG	chr3	45126526	+	6
GGCTACGCCGGCTACATTGANRG	GGCgcCGCCtGCTcCcTTGgCAG	chr3	45178435	-	6
GGCTACGCCGGCTACATTGANRG	GGCTgtGCCcGCTgCcTTtAGAG	chr3	45178799	-	6
GGCTACGCCGGCTACATTGANRG	GcCTgCctCGGCcACAgTGATGG	chr3	45931166	+	6
GGCTACGCCGGCTACATTGANRG	GttTcaGCCGGgaACATTGAGGG	chr3	46398240	-	6
GGCTACGCCGGCTACATTGANRG	GGCTACaCtGtCcACAgTcACAG	chr3	46560745	+	6
GGCTACGCCGGCTACATTGANRG	GGCgAgGCCGGCTggAagGACAG	chr3	46717529	+	6
GGCTACGCCGGCTACATTGANRG	GcCTcgGCCtGCTACAgTGcTGG	chr3	47268117	+	6
GGCTACGCCGGCTACATTGANRG	aGCTAgcCCGGCTgCcaTGACAG	chr3	48628068	+	6
GGCTACGCCGGCTACATTGANRG	GGCTAgcCaGGCTACAgTatGAG	chr3	48740703	-	6
GGCTACGCCGGCTACATTGANRG	GGCaACaCCtGCTtCATgaACAG	chr3	49115493	-	6
GGCTACGCCGGCTACATTGANRG	GGCTctGCCGGCcACggTGcTGG	chr3	49412458	+	6
GGCTACGCCGGCTACATTGANRG	aGCTAaGCCaGgTACtTgGATGG	chr3	49412791	+	6
GGCTACGCCGGCTACATTGANRG	GGCcAaGgCGGaTAgATTGcAAG	chr3	49430740	-	6
GGCTACGCCGGCTACATTGANRG	GGCTcaGCCGGCagCAggGATGG	chr3	49470480	-	6
GGCTACGCCGGCTACATTGANRG	GGCTctGgCaGCTACAgTGgGGG	chr3	50163793	+	6
GGCTACGCCGGCTACATTGANRG	GtCaAtGCtGGCTAaAgTGATAG	chr3	50216206	-	6
GGCTACGCCGGCTACATTGANRG	GGCTACagaGaCaAaATTGAAGG	chr3	50347979	-	6
GGCTACGCCGGCTACATTGANRG	GcCTgCaCgGGCTACAgTGgAGG	chr3	50440601	+	6
GGCTACGCCGGCTACATTGANRG	GGCTACcttGGCTtCAcaGAGGG	chr3	50431562	-	6
GGCTACGCCGGCTACATTGANRG	GcCTACctCaGCTtCATgGAAAG	chr3	50586358	+	6
GGCTACGCCGGCTACATTGANRG	cGCTgCcCCaGCTACAgaGACGG	chr3	51397437	+	6
GGCTACGCCGGCTACATTGANRG	GGCTtCcCCGGCTcCccTtAGGG	chr3	51691908	+	6
GGCTACGCCGGCTACATTGANRG	GGtTtCGCCaGCTtCcTTGgTGG	chr3	52124998	-	6
GGCTACGCCGGCTACATTGANRG	aGCTcCcCCGGCTcCtTTGgAGG	chr3	52356350	+	6
GGCTACGCCGGCTACATTGANRG	GGCTACctCtcCTACATcaAGAG	chr3	52397706	+	6
GGCTACGCCGGCTACATTGANRG	GGCTgaGaaGGCgACAgTGATGG	chr3	52496579	+	6
GGCTACGCCGGCTACATTGANRG	GGCTtCtCaGGaTACtcTGAGGG	chr3	52532302	+	6
GGCTACGCCGGCTACATTGANRG	GaCTAtGCCatCTAgATgGACAG	chr3	53419904	-	6
GGCTACGCCGGCTACATTGANRG	GGCTAtGCaGcCgACcTaGAAAG	chr3	53463374	-	6
GGCTACGCCGGCTACATTGANRG	GtCTgtGtCGtCTACAcTGAGAG	chr3	53761421	+	6
GGCTACGCCGGCTACATTGANRG	GGCTttGagGGaTACATaGAAAG	chr3	55483752	-	6
GGCTACGCCGGCTACATTGANRG	GGtcctGCCGtCTAaATTGAGAG	chr3	55579516	-	6
GGCTACGCCGGCTACATTGANRG	GGCTACttCtGCTtCcTTGcAGG	chr3	55790273	+	6
GGCTACGCCGGCTACATTGANRG	GGCaACGCCccCTACAgTatTAG	chr3	55877900	+	6
GGCTACGCCGGCTACATTGANRG	GGCTtgGCtGGCaACATTtcTGG	chr3	56041472	+	6
GGCTACGCCGGCTACATTGANRG	aGtTACGCtGctTtCATTGACAG	chr3	57860973	+	6
GGCTACGCCGGCTACATTGANRG	GaCTtCcCaGGCTAtATTGtGAG	chr3	57899241	-	6
GGCTACGCCGGCTACATTGANRG	GGaaACtgaGGCTACATTtACGG	chr3	58041083	+	6
GGCTACGCCGGCTACATTGANRG	GGCTtgtCCtGCTACATccATAG	chr3	58434573	-	6
GGCTACGCCGGCTACATTGANRG	GGCaAtGCCaGCTgCAaTGgCAG	chr3	58633159	-	6
GGCTACGCCGGCTACATTGANRG	tGCTAaGCattCTAaATTGATGG	chr3	58863164	-	6
GGCTACGCCGGCTACATTGANRG	aGagACaCaGGCTAgATTGATGG	chr3	60654965	+	6
GGCTACGCCGGCTACATTGANRG	GGCTACaagatCTACAgTGATAG	chr3	61497741	+	6
GGCTACGCCGGCTACATTGANRG	GaCTACtCtGGaTACAgTcAGGG	chr3	62428453	+	6
GGCTACGCCGGCTACATTGANRG	GGCTtCcCCGGCTtagTTaAAGG	chr3	62602833	+	6
GGCTACGCCGGCTACATTGANRG	GGCTgCtttcGCTACAaTGACAG	chr3	62743358	+	6
GGCTACGCCGGCTACATTGANRG	GaCTACtCtGGCTgCcTTGtGGG	chr3	64942100	-	6
GGCTACGCCGGCTACATTGANRG	aGCTctGCCtGCTACAggGAGAG	chr3	65349776	+	6
GGCTACGCCGGCTACATTGANRG	GGtcAgGCaGGCaACAcTGATAG	chr3	65610364	+	6
GGCTACGCCGGCTACATTGANRG	GGCTAtGtCaGacAtATTGATGG	chr3	65670522	-	6
GGCTACGCCGGCTACATTGANRG	aGgTAatCCacCTACATTGAGGG	chr3	65820614	-	6
GGCTACGCCGGCTACATTGANRG	GGCagCcttGGCTACtTTGAAGG	chr3	66041747	-	6
GGCTACGCCGGCTACATTGANRG	aGCTggGgtGGCTACAgTGAAAG	chr3	66923622	+	6
GGCTACGCCGGCTACATTGANRG	GGCTggGCtGGCaACATcaACAG	chr3	67272112	+	6
GGCTACGCCGGCTACATTGANRG	tGCaACaCaaGCTAaATTGATGG	chr3	67309901	-	6
GGCTACGCCGGCTACATTGANRG	GGCctCtCCGGCatCATTtAAAG	chr3	68055919	-	6
GGCTACGCCGGCTACATTGANRG	GaCTctGCCGGCTtCcTTtATGG	chr3	68166579	-	6
GGCTACGCCGGCTACATTGANRG	GGCTAaGgCGGgTAgATTatGAG	chr3	69488664	+	6
GGCTACGCCGGCTACATTGANRG	GGCTgCagCtGaTACAgTGAGAG	chr3	70261405	-	6
GGCTACGCCGGCTACATTGANRG	GGCTcgtCCtGCTACATTatAAG	chr3	70859974	+	6
GGCTACGCCGGCTACATTGANRG	GGCTgCcCgGGCTgaATTGtCAG	chr3	71046970	+	6
GGCTACGCCGGCTACATTGANRG	GGaTcCGCaGGCTggATgGATAG	chr3	71655048	-	6
GGCTACGCCGGCTACATTGANRG	GGacAaGCCGaCTACtTgGAAAG	chr3	72522570	-	6
GGCTACGCCGGCTACATTGANRG	GGaTAtGatGGtTACAaTGAAGG	chr3	75215416	+	6
GGCTACGCCGGCTACATTGANRG	GGCTctGCtGGCTgCcaTGATGG	chr3	75466223	+	6
GGCTACGCCGGCTACATTGANRG	cGCTACtCCtGCcgCAgTGAAGG	chr3	76329180	+	6
GGCTACGCCGGCTACATTGANRG	GaaaACGaaGGaTACATTGAAGG	chr3	76506415	-	6
GGCTACGCCGGCTACATTGANRG	GGCTACaCaGGaTgCATgGcTGG	chr3	76786924	+	6
GGCTACGCCGGCTACATTGANRG	GGCcgCGCtcaCTAaATTGACAG	chr3	77243683	-	6
GGCTACGCCGGCTACATTGANRG	GGtatattCGGCTACATTGAGAG	chr3	77327172	-	6
GGCTACGCCGGCTACATTGANRG	aGgTACGtgaGaTACATTGATAG	chr3	77811642	+	6
GGCTACGCCGGCTACATTGANRG	GGCTACtCaGcaTACATgGtCAG	chr3	78934955	+	6
GGCTACGCCGGCTACATTGANRG	aGCTAtGtCtGCTAaATTaATGG	chr3	80184917	+	6
GGCTACGCCGGCTACATTGANRG	GcgcACGCCaGCTACtTgGAAGG	chr3	80099137	-	6
GGCTACGCCGGCTACATTGANRG	GcCTcCtCtGGCTcCAgTGAGAG	chr3	82736929	-	6
GGCTACGCCGGCTACATTGANRG	tGCTACGCtGcaTACAgaGAGGG	chr3	83927818	-	6
GGCTACGCCGGCTACATTGANRG	GGCTACtgCtGCaAtATTGtGGG	chr3	84177941	-	6
GGCTACGCCGGCTACATTGANRG	GcCaACGtaGtCTACATTGtGAG	chr3	85862476	+	6
GGCTACGCCGGCTACATTGANRG	GGtcAtGCaGtCTgCATTGAGGG	chr3	86569771	+	6
GGCTACGCCGGCTACATTGANRG	aGCTAttatGtCTACATTGAAAG	chr3	88491314	+	6
GGCTACGCCGGCTACATTGANRG	GaCTACaaCGGaTcCAgTGATGG	chr3	89702476	-	6
GGCTACGCCGGCTACATTGANRG	GGtTACaCttGCTACtgTGATGG	chr3	90227454	-	6
GGCTACGCCGGCTACATTGANRG	GGaaACGCCGttTcCAaTGAAGG	chr3	90803507	-	6
GGCTACGCCGGCTACATTGANRG	GGaaACGCCGttTcCAaTGAAGG	chr3	90955576	-	6
GGCTACGCCGGCTACATTGANRG	GGaaACGCCGttTcCAaTGAAGG	chr3	90982758	-	6
GGCTACGCCGGCTACATTGANRG	GGaaACGCCGttTcCAaTGAAGG	chr3	91072800	-	6
GGCTACGCCGGCTACATTGANRG	GGCTACcCCtGaTACcccGAGGG	chr3	91433629	+	6
GGCTACGCCGGCTACATTGANRG	aGCTAtGCaatCaACATTGAAAG	chr3	94779236	-	6
GGCTACGCCGGCTACATTGANRG	tGCTACGCCGGtTcagcTGACAG	chr3	95206229	+	6
GGCTACGCCGGCTACATTGANRG	GGCTACGaCaatTACtaTGAAAG	chr3	95631767	-	6
GGCTACGCCGGCTACATTGANRG	GGCTAtaCtGGtTACATTagGAG	chr3	97011512	+	6
GGCTACGCCGGCTACATTGANRG	GGaTAaGatGGaTAaATTGACAG	chr3	97008607	-	6
GGCTACGCCGGCTACATTGANRG	GGCTgaGatGGCTgaATTGACAG	chr3	98929801	+	6
GGCTACGCCGGCTACATTGANRG	GtgTAaGCtGGaTACATTGcCAG	chr3	99117800	+	6
GGCTACGCCGGCTACATTGANRG	GGCTACaCaGGaagCATgGATGG	chr3	99154922	+	6
GGCTACGCCGGCTACATTGANRG	GGCctCtCaGGCTACcTaGATAG	chr3	99523201	-	6
GGCTACGCCGGCTACATTGANRG	aGCTACGgCaGaTAaAaTGATGG	chr3	99757662	-	6
GGCTACGCCGGCTACATTGANRG	GGCaAaGCtGcaTtCATTGATGG	chr3	102737787	+	6
GGCTACGCCGGCTACATTGANRG	GGtcACGCCGGCTgCcTaGtCAG	chr3	104047999	-	6
GGCTACGCCGGCTACATTGANRG	GGCaACcatGGgTACATTcAGGG	chr3	104271398	+	6
GGCTACGCCGGCTACATTGANRG	ctCTtCcCtGGCaACATTGAGGG	chr3	107270713	-	6
GGCTACGCCGGCTACATTGANRG	GGCTgaGCtGGCTcaAgTGACAG	chr3	107315738	-	6
GGCTACGCCGGCTACATTGANRG	GGCgACGCtGGCTAgAagcAGGG	chr3	108761972	-	6
GGCTACGCCGGCTACATTGANRG	tGCTAaGCtGGCTgCATTctGGG	chr3	108938908	-	6
GGCTACGCCGGCTACATTGANRG	aGCTtCaCtGGgcACATTGATAG	chr3	109231015	-	6
GGCTACGCCGGCTACATTGANRG	GcCTAgGCaGGCaACAaaGAGAG	chr3	109289109	-	6
GGCTACGCCGGCTACATTGANRG	tGCTAtGCtaGCTACAgTGgGAG	chr3	110651747	+	6
GGCTACGCCGGCTACATTGANRG	GGCcACGatGGCTAttTTaATAG	chr3	110886245	-	6
GGCTACGCCGGCTACATTGANRG	GGCTAtGatGaCTcCAgTGATAG	chr3	111032890	-	6
GGCTACGCCGGCTACATTGANRG	GGgaACcCCGcCTtCATTGtGAG	chr3	111922854	-	6
GGCTACGCCGGCTACATTGANRG	aGCTAtGaaatCTACATTGATGG	chr3	112761749	-	6
GGCTACGCCGGCTACATTGANRG	aGCcACaCaGGCTtCtTTGAAGG	chr3	114504164	+	6
GGCTACGCCGGCTACATTGANRG	GcCTcCGCCcGCTgCAcgGAGAG	chr3	115658605	+	6
GGCTACGCCGGCTACATTGANRG	GGCTACtCatGtcACcTTGAGGG	chr3	117382385	+	6
GGCTACGCCGGCTACATTGANRG	tGCTtCaCCtGCcACAgTGATGG	chr3	117399362	-	6
GGCTACGCCGGCTACATTGANRG	GGCaACagtGGCTAaATTcACAG	chr3	118200715	+	6
GGCTACGCCGGCTACATTGANRG	aGCTAtGgCGGCTACccTcACAG	chr3	118464038	+	6
GGCTACGCCGGCTACATTGANRG	GcCatgGCaGGCTACAcTGAAGG	chr3	121658007	-	6
GGCTACGCCGGCTACATTGANRG	GGCTAgGtCaGaTACAaTaACAG	chr3	121661881	-	6
GGCTACGCCGGCTACATTGANRG	GGtTcCtCCaGCTtCAgTGAAGG	chr3	122292619	-	6
GGCTACGCCGGCTACATTGANRG	GGCTctGCCGGgaACAggGAGGG	chr3	122564294	+	6
GGCTACGCCGGCTACATTGANRG	GtCTAgGCCtcCTACAgTGcTGG	chr3	122773097	+	6
GGCTACGCCGGCTACATTGANRG	GGCTtCtCCtGCTgCcTgGAAAG	chr3	122946193	+	6
GGCTACGCCGGCTACATTGANRG	atCTAgaCCaGCTAtATTGACAG	chr3	123221567	+	6
GGCTACGCCGGCTACATTGANRG	GGCTAaGatGGCgACAcTtACGG	chr3	123663544	+	6
GGCTACGCCGGCTACATTGANRG	GGCTtCcCCtGacACtTTGAGGG	chr3	123832985	+	6
GGCTACGCCGGCTACATTGANRG	GcCTgCtCCaaCTACATgGAAAG	chr3	123911843	-	6
GGCTACGCCGGCTACATTGANRG	GGCTAtGtCtatTACcTTGATGG	chr3	124273555	-	6
GGCTACGCCGGCTACATTGANRG	GGgTAaGgCaGCTACcTTaACAG	chr3	124863262	+	6
GGCTACGCCGGCTACATTGANRG	aGCTACtCCaGCTACtTgGgAGG	chr3	125539559	-	6
GGCTACGCCGGCTACATTGANRG	taCacCcCCGGCaACATTGAAAG	chr3	125735989	+	6
GGCTACGCCGGCTACATTGANRG	GGaTttGCtGGtTACATgGAAGG	chr3	125794291	+	6
GGCTACGCCGGCTACATTGANRG	GGCTAtcCCGGgTgCAggGAGAG	chr3	126137653	+	6
GGCTACGCCGGCTACATTGANRG	GGCcctGgCGGCTACAcaGAAAG	chr3	126301203	-	6
GGCTACGCCGGCTACATTGANRG	GGCTtCGCCGGCcAgAgcGcAGG	chr3	126309279	-	6
GGCTACGCCGGCTACATTGANRG	GGCTttGCgGGCTcCAgaGATGG	chr3	126657050	+	6
GGCTACGCCGGCTACATTGANRG	atCgAtGCgGGCTACtTTGAGGG	chr3	126734873	-	6
GGCTACGCCGGCTACATTGANRG	GcCTtgGCaGGCTAaATTcAGAG	chr3	126866569	+	6
GGCTACGCCGGCTACATTGANRG	GGaaAtGCttGtTACATTGAAAG	chr3	127741767	-	6
GGCTACGCCGGCTACATTGANRG	GGCTtgGCCtGCcACgTgGATGG	chr3	128173926	+	6
GGCTACGCCGGCTACATTGANRG	GGgaAgGCaGGCTAgATgGATGG	chr3	128176199	+	6
GGCTACGCCGGCTACATTGANRG	GGCTAatgCaGCTACATTttCAG	chr3	128866453	+	6
GGCTACGCCGGCTACATTGANRG	tGgggCcCCGGCTACATgGATGG	chr3	129337593	-	6
GGCTACGCCGGCTACATTGANRG	GGCggCGgCGGCTACgggGAGGG	chr3	129606980	-	6
GGCTACGCCGGCTACATTGANRG	GcCTACctgcGCTACATTGgAAG	chr3	130100783	+	6
GGCTACGCCGGCTACATTGANRG	GGCTctGCtGGCTgCcaTGATGG	chr3	130133971	+	6
GGCTACGCCGGCTACATTGANRG	GGgcAgGCCaGacACATTGAGAG	chr3	130547611	-	6
GGCTACGCCGGCTACATTGANRG	aGCTACtgCccCTACAaTGAGGG	chr3	130719919	+	6
GGCTACGCCGGCTACATTGANRG	tGCTACcCtGGCctCATTGcCAG	chr3	130611129	-	6
GGCTACGCCGGCTACATTGANRG	GGCcACcCgGtCTcCAgTGACAG	chr3	130661816	-	6
GGCTACGCCGGCTACATTGANRG	GGCagCGagGGCctCATTGAAAG	chr3	131216393	+	6
GGCTACGCCGGCTACATTGANRG	GatTAtGatGGCTAaATTGATGG	chr3	131369419	+	6
GGCTACGCCGGCTACATTGANRG	GGCgACGCaGGtTACcTgtAGGG	chr3	132660690	-	6
GGCTACGCCGGCTACATTGANRG	GaCTAttCtGGCctCATTGAGAG	chr3	133006556	+	6
GGCTACGCCGGCTACATTGANRG	GatTAacCaGaCTACATTGAAGG	chr3	133182207	+	6
GGCTACGCCGGCTACATTGANRG	GGtTtCtCaGGCTACcTgGAGGG	chr3	133717481	+	6
GGCTACGCCGGCTACATTGANRG	GGCTAaGCaGGCTACggccATAG	chr3	133839028	+	6
GGCTACGCCGGCTACATTGANRG	GGCTAaGatGGCTgaAaTGACAG	chr3	134526596	-	6
GGCTACGCCGGCTACATTGANRG	GGCTAtGCtGGCctCtTcGAGAG	chr3	134619156	-	6
GGCTACGCCGGCTACATTGANRG	GGCaAaGtCGGCTAgAaTGgAAG	chr3	134971093	+	6
GGCTACGCCGGCTACATTGANRG	GGCTtCtCtcaCTcCATTGACAG	chr3	134979486	+	6
GGCTACGCCGGCTACATTGANRG	GcCTACttCtGCTACAcTGtGAG	chr3	135460472	-	6
GGCTACGCCGGCTACATTGANRG	ttCaACcCCaGCTACATgGAGGG	chr3	137026979	-	6
GGCTACGCCGGCTACATTGANRG	GGgTACaCtGGCTACATcttCAG	chr3	137769326	+	6
GGCTACGCCGGCTACATTGANRG	GGCccCaCCtcCaACATTGAGGG	chr3	137830039	+	6
GGCTACGCCGGCTACATTGANRG	GGtTcttCaGGCTACATTcAGGG	chr3	138319850	+	6
GGCTACGCCGGCTACATTGANRG	GGCTtgtCCaGCTcCATTtAAGG	chr3	139046474	+	6
GGCTACGCCGGCTACATTGANRG	ctCTACctCGGCTgCAgTGAGAG	chr3	139251673	-	6
GGCTACGCCGGCTACATTGANRG	GGgTgCtCaGGCTgCcTTGAGAG	chr3	139347284	-	6
GGCTACGCCGGCTACATTGANRG	GGCTgtGCaGGCaAaATgGACAG	chr3	139771571	+	6
GGCTACGCCGGCTACATTGANRG	GGCTtCcCCGGCTggtTTGgAGG	chr3	141083266	+	6
GGCTACGCCGGCTACATTGANRG	GGtcAtGCaGGCaACATTGgCAG	chr3	141114963	-	6
GGCTACGCCGGCTACATTGANRG	GGgTAgGCCaGgTgCAgTGAGGG	chr3	142600408	+	6
GGCTACGCCGGCTACATTGANRG	GGCTcCtCCtGCaACATgtAAGG	chr3	142873966	-	6
GGCTACGCCGGCTACATTGANRG	GaCaACaCaGcCTtCATTGAAGG	chr3	143821945	-	6
GGCTACGCCGGCTACATTGANRG	GGCTAaGCttGaTAgAcTGAAGG	chr3	145033285	+	6
GGCTACGCCGGCTACATTGANRG	GGCTAattCaGCcACATTtAGAG	chr3	146798609	-	6
GGCTACGCCGGCTACATTGANRG	GctTAaGagGGCTcCATTGAAGG	chr3	147463817	-	6
GGCTACGCCGGCTACATTGANRG	aGCaACttCGGCTtCATgGAAGG	chr3	149012382	+	6
GGCTACGCCGGCTACATTGANRG	GGCTACaCaGtCTcCATTtgAAG	chr3	149773793	+	6
GGCTACGCCGGCTACATTGANRG	GGCTggGaCtGCTtCATgGAGAG	chr3	150311431	-	6
GGCTACGCCGGCTACATTGANRG	GGCaACGCCaGCTtCAgcaAGAG	chr3	150611654	-	6
GGCTACGCCGGCTACATTGANRG	tGaTACtCtGGCctCATTGAGGG	chr3	150925467	+	6
GGCTACGCCGGCTACATTGANRG	GaCaAgGCCaGCTtgATTGAAAG	chr3	150979036	-	6
GGCTACGCCGGCTACATTGANRG	GGCTAtGaCGGtgACcaTGAGAG	chr3	151209036	+	6
GGCTACGCCGGCTACATTGANRG	aGCTACctCaGCTACATctAGGG	chr3	151228312	+	6
GGCTACGCCGGCTACATTGANRG	GaCTAtGCaaGCTACtcTGAAAG	chr3	151153456	-	6
GGCTACGCCGGCTACATTGANRG	GGgTACtatGGCTAggTTGATGG	chr3	151807887	-	6
GGCTACGCCGGCTACATTGANRG	GcCTAaGatGtCTAaATTGAAAG	chr3	152458341	+	6
GGCTACGCCGGCTACATTGANRG	aGCTAtGCaGGCTgCcTTGcAGG	chr3	152969585	+	6
GGCTACGCCGGCTACATTGANRG	GcCTACaCCacCcACATTtAGAG	chr3	152972238	+	6
GGCTACGCCGGCTACATTGANRG	GGaTAaaatGGgTACATTGAGAG	chr3	153055154	-	6
GGCTACGCCGGCTACATTGANRG	GGCcAtGaCGcCcACAcTGAAGG	chr3	153340297	+	6
GGCTACGCCGGCTACATTGANRG	acCTAtGCaGGCTtCAgTGATGG	chr3	153927587	+	6
GGCTACGCCGGCTACATTGANRG	GGtTACtCtGGaaACATTGtGGG	chr3	153967246	+	6
GGCTACGCCGGCTACATTGANRG	aGCTgtGCaGGCTcCcTTGAAAG	chr3	154230918	+	6
GGCTACGCCGGCTACATTGANRG	GGCTAtGtCtGCTAttTTtAAGG	chr3	154284668	-	6
GGCTACGCCGGCTACATTGANRG	GGCTAaaCtGGCTtgAaTGAGAG	chr3	154771347	-	6
GGCTACGCCGGCTACATTGANRG	GGCTgCaCtGGgcACcTTGACGG	chr3	158104287	+	6
GGCTACGCCGGCTACATTGANRG	GGCTACaaCccCaACgTTGAGAG	chr3	158174154	-	6
GGCTACGCCGGCTACATTGANRG	GcCTAtGCCtGgTtgATTGAAGG	chr3	158624610	+	6
GGCTACGCCGGCTACATTGANRG	GGCcACtCtGGCTgCATgaAGAG	chr3	159761187	+	6
GGCTACGCCGGCTACATTGANRG	GGCTACaaaGGaTACcaTGAGAG	chr3	162076368	-	6
GGCTACGCCGGCTACATTGANRG	GtCTctGCtGcCcACATTGACAG	chr3	163375822	+	6
GGCTACGCCGGCTACATTGANRG	ttCTcaGCtGGCTACATTtAAGG	chr3	163813277	+	6
GGCTACGCCGGCTACATTGANRG	aGCaAtGCatcCTACATTGAAAG	chr3	164156901	-	6
GGCTACGCCGGCTACATTGANRG	GGCTgCGatGGCTgaAaTGACAG	chr3	165415566	+	6
GGCTACGCCGGCTACATTGANRG	aGCTACaCtGGCTgCAcTtAGGG	chr3	167046930	+	6
GGCTACGCCGGCTACATTGANRG	GGCcAaGCCaGaTACATcaAGAG	chr3	168488417	+	6
GGCTACGCCGGCTACATTGANRG	GtCTACaaaGGagACATTGAAAG	chr3	168603608	-	6
GGCTACGCCGGCTACATTGANRG	aGCTACaCaGGaTAttTTGAAGG	chr3	169116241	-	6
GGCTACGCCGGCTACATTGANRG	GGCgACGgCGGagACAgaGACGG	chr3	169967039	+	6
GGCTACGCCGGCTACATTGANRG	GGCTcaGatGtCTtCATTGATGG	chr3	170073804	-	6
GGCTACGCCGGCTACATTGANRG	GGCTtCttCttCaACATTGAAGG	chr3	172712322	+	6
GGCTACGCCGGCTACATTGANRG	GGtTtCcCaaGCTACAcTGAAGG	chr3	174532609	+	6
GGCTACGCCGGCTACATTGANRG	GcCTACGaCaGCTAaAaTGcAAG	chr3	175744050	+	6
GGCTACGCCGGCTACATTGANRG	GGCTgaGCtGGCTACtTTagGAG	chr3	177925657	+	6
GGCTACGCCGGCTACATTGANRG	taCTcCcCtGGCTtCATTGAGAG	chr3	178591869	+	6
GGCTACGCCGGCTACATTGANRG	GGCTgCcCtGGgTtCATTGcAGG	chr3	178744755	-	6
GGCTACGCCGGCTACATTGANRG	GGacAtGCttGCTACAgTGATGG	chr3	179492621	-	6
GGCTACGCCGGCTACATTGANRG	GGCTgaGatGGaTAaATTGACAG	chr3	180103246	+	6
GGCTACGCCGGCTACATTGANRG	GGaggCcCCGGCTAtATTcAAAG	chr3	181356757	+	6
GGCTACGCCGGCTACATTGANRG	GGCagCtagGGCTgCATTGAGGG	chr3	183386516	+	6
GGCTACGCCGGCTACATTGANRG	GGCcAgGCCaaCaACAgTGAAGG	chr3	184241356	+	6
GGCTACGCCGGCTACATTGANRG	GGCctgGCCaGaaACATTGAGAG	chr3	184308381	-	6
GGCTACGCCGGCTACATTGANRG	GGCTACcCCGGCTggtgTGcCAG	chr3	184690576	+	6
GGCTACGCCGGCTACATTGANRG	GGCTAgGaaGGCTACtTTttAAG	chr3	184772380	-	6
GGCTACGCCGGCTACATTGANRG	GGCTgCcCCtGCTttATTGtGAG	chr3	185654040	+	6
GGCTACGCCGGCTACATTGANRG	GGgTACaCCaGCTtCATcaACAG	chr3	186590506	+	6
GGCTACGCCGGCTACATTGANRG	GGCTAaGCCtGgTtCgTgGATGG	chr3	186813974	+	6
GGCTACGCCGGCTACATTGANRG	GaCaACaagGGCTACATTcAAGG	chr3	188052443	-	6
GGCTACGCCGGCTACATTGANRG	GcCaACcCaGGCTtCcTTGAGAG	chr3	188370652	-	6
GGCTACGCCGGCTACATTGANRG	tGCgAgcCCtGCTACATTGtAAG	chr3	188760264	+	6
GGCTACGCCGGCTACATTGANRG	tGCTgCtCaGGCTgaATTGATGG	chr3	189058818	+	6
GGCTACGCCGGCTACATTGANRG	GGCTgaGatGGCTAaAaTGACAG	chr3	189023494	-	6
GGCTACGCCGGCTACATTGANRG	GcCTAtaCtGGCTACATacAGAG	chr3	189137775	-	6
GGCTACGCCGGCTACATTGANRG	tGCTcCtCCtGCcACAcTGAAGG	chr3	189690012	+	6
GGCTACGCCGGCTACATTGANRG	GGCTAtGataGCTACAgTaAAAG	chr3	189912956	-	6
GGCTACGCCGGCTACATTGANRG	GGCTAgGCatGCTgCAgaGATGG	chr3	189950249	-	6
GGCTACGCCGGCTACATTGANRG	GaaaACaCaGGCTACATaGATAG	chr3	191111101	+	6
GGCTACGCCGGCTACATTGANRG	ctaTACaCCcGCTACAgTGAAAG	chr3	193342682	+	6
GGCTACGCCGGCTACATTGANRG	tGCaAaGCCGGaaACcTTGAGGG	chr3	193897458	+	6
GGCTACGCCGGCTACATTGANRG	GGaaAtGgtGGCTACtTTGATGG	chr3	194262710	+	6
GGCTACGCCGGCTACATTGANRG	GGCcACGaCtGCcACATgcAGAG	chr3	194800780	+	6
GGCTACGCCGGCTACATTGANRG	GGCTAtGgCaGaTcCAgTGAAGG	chr3	194812596	-	6
GGCTACGCCGGCTACATTGANRG	GGaTACaCCatCaACATTcACAG	chr3	195561489	-	6
GGCTACGCCGGCTACATTGANRG	aGCTtCGCaaGCTttATTGACAG	chr3	196432725	+	6
GGCTACGCCGGCTACATTGANRG	GatTAgGCaGaCTgCATTGACAG	chr3	197143176	-	6
GGCTACGCCGGCTACATTGANRG	GGCTgaGaaGGgTACAgTGAAGG	chr3	197275731	+	6
GGCTACGCCGGCTACATTGANRG	aGCTAaGCtGGCcACAgcGAGGG	chr7	207784	-	6
GGCTACGCCGGCTACATTGANRG	GGCTtgGaCGGCTgCAggGACGG	chr7	226957	-	6
GGCTACGCCGGCTACATTGANRG	GGagAaGCCGGtcACATTGcTGG	chr7	582507	+	6
GGCTACGCCGGCTACATTGANRG	GGCTgCGCCGGCggCAcccACGG	chr7	1096487	-	6
GGCTACGCCGGCTACATTGANRG	GGCcACGCCtGCcACccTcAGGG	chr7	1288083	+	6
GGCTACGCCGGCTACATTGANRG	GGCaACGCgGGCTgacTTaATAG	chr7	1724324	-	6
GGCTACGCCGGCTACATTGANRG	GGCctCGCtGcCTACATTagCAG	chr7	1913146	-	6
GGCTACGCCGGCTACATTGANRG	GGCcACGCaGGgTAggTgGAGGG	chr7	2200971	+	6
GGCTACGCCGGCTACATTGANRG	tGCTcCGCCGGCTgCAcgaAGGG	chr7	4225568	+	6
GGCTACGCCGGCTACATTGANRG	GaCcACagCGGCTACAcTGcTAG	chr7	4143929	-	6
GGCTACGCCGGCTACATTGANRG	GGaccCGCCGGCgACATgGcCAG	chr7	5513666	-	6
GGCTACGCCGGCTACATTGANRG	GcCTACGCCGaCgAgcTTGtCAG	chr7	5712714	-	6
GGCTACGCCGGCTACATTGANRG	GGCTctGCtGGCTgCcaTGATGG	chr7	6944561	+	6
GGCTACGCCGGCTACATTGANRG	GGtTAgGCCGGgTAgAggGAAAG	chr7	6992534	+	6
GGCTACGCCGGCTACATTGANRG	tGCacCtCCGGCaACATTGtGAG	chr7	7066734	-	6
GGCTACGCCGGCTACATTGANRG	tGCTAttCCaGtTACATTtAAGG	chr7	7434350	+	6
GGCTACGCCGGCTACATTGANRG	GGaTAtGCCtGgcACAgTGAAGG	chr7	8125358	-	6
GGCTACGCCGGCTACATTGANRG	GtCTgCcCCGGgTACATaaATGG	chr7	8552489	+	6
GGCTACGCCGGCTACATTGANRG	GGCTttGCaGGCTgaAcTGAGGG	chr7	8503913	-	6
GGCTACGCCGGCTACATTGANRG	GagTAtGCCtGtTtCATTGAAAG	chr7	8682110	+	6
GGCTACGCCGGCTACATTGANRG	GGCTgCGgCtGCTcCAgTGgTAG	chr7	9030616	+	6
GGCTACGCCGGCTACATTGANRG	GGCTACtCttGCcACATTatCAG	chr7	9124436	-	6
GGCTACGCCGGCTACATTGANRG	caCTACtgCaGCTACATaGAAAG	chr7	9662853	+	6
GGCTACGCCGGCTACATTGANRG	GGCatCGaaGGCTgCATTGcAAG	chr7	10360327	+	6
GGCTACGCCGGCTACATTGANRG	aGCTgCaatGGCTACAgTGAAAG	chr7	10558089	+	6
GGCTACGCCGGCTACATTGANRG	GGCTACtCCaGgaACATacAGGG	chr7	11022887	-	6
GGCTACGCCGGCTACATTGANRG	GGtTAtGCCtGCTAtgTTGcAGG	chr7	11526551	-	6
GGCTACGCCGGCTACATTGANRG	GGgTACtatGGCTAgAcTGACAG	chr7	12593226	+	6
GGCTACGCCGGCTACATTGANRG	GGtTACaCtGGCatgATTGACAG	chr7	12681307	-	6
GGCTACGCCGGCTACATTGANRG	GcaTAaGaCaGCTACATaGAAAG	chr7	14321831	+	6
GGCTACGCCGGCTACATTGANRG	GtCTAtaCaGaCTtCATTGACAG	chr7	14354003	-	6
GGCTACGCCGGCTACATTGANRG	tGaTAtaaaGGCTACATTGAAAG	chr7	15733856	+	6
GGCTACGCCGGCTACATTGANRG	GcCTAgGCCtcCTAaATTGcTGG	chr7	16116412	-	6
GGCTACGCCGGCTACATTGANRG	GGCTACGCaGGCTcttTTttTGG	chr7	17115085	+	6
GGCTACGCCGGCTACATTGANRG	GGaTcaGCCtcCTACATTcATGG	chr7	17460081	-	6
GGCTACGCCGGCTACATTGANRG	GGCTACaCCGttTtaAaTGATAG	chr7	18223515	+	6
GGCTACGCCGGCTACATTGANRG	GcCTAgGCCaGtcACATgGATAG	chr7	19173140	+	6
GGCTACGCCGGCTACATTGANRG	GGCatCGCaGGCTcCtTTGcTGG	chr7	19317854	-	6
GGCTACGCCGGCTACATTGANRG	GGggACGCCGGCgAggTcGAGGG	chr7	20331304	-	6
GGCTACGCCGGCTACATTGANRG	GGCTgCGCCGGCTcCcgccAAGG	chr7	20798251	+	6
GGCTACGCCGGCTACATTGANRG	GcCTcCGCCcGCTgCAcgGACAG	chr7	20778188	-	6
GGCTACGCCGGCTACATTGANRG	GaCTgCtggGGCTACATcGAGAG	chr7	21591331	+	6
GGCTACGCCGGCTACATTGANRG	GGCTAaGatGGCTgaAaTGATAG	chr7	21538136	-	6
GGCTACGCCGGCTACATTGANRG	GGCTgCGgCGGCTAtAgaGcTGG	chr7	21751606	+	6
GGCTACGCCGGCTACATTGANRG	aGCTgCcCCtGCaACAcTGAAAG	chr7	22133048	+	6
GGCTACGCCGGCTACATTGANRG	aGCTcCGtCGGCTtCtTTcAGAG	chr7	22283590	+	6
GGCTACGCCGGCTACATTGANRG	GGCcACctCaGCTACAgaGATGG	chr7	22395078	-	6
GGCTACGCCGGCTACATTGANRG	GcCTAtcCCaGCTACtTgGAAGG	chr7	23335402	-	6
GGCTACGCCGGCTACATTGANRG	GGCTgtGCaGGCcACAcTaAGAG	chr7	25036528	+	6
GGCTACGCCGGCTACATTGANRG	GGCTAaGCCcttTACATTcgCAG	chr7	26294929	-	6
GGCTACGCCGGCTACATTGANRG	GGCTAtGCaGGCacCAaTGgTGG	chr7	26346615	-	6
GGCTACGCCGGCTACATTGANRG	ccCTACaCCtGCTACATTtcTGG	chr7	26481230	-	6
GGCTACGCCGGCTACATTGANRG	GGgTACtCaGGgTgCATgGACAG	chr7	27146972	+	6
GGCTACGCCGGCTACATTGANRG	GGCTACcttGGCTACtTcaATGG	chr7	27437144	-	6
GGCTACGCCGGCTACATTGANRG	caCTAgGCCtGCTcCAgTGACAG	chr7	28195132	-	6
GGCTACGCCGGCTACATTGANRG	GGaTtCtCtGGCTACATaaAAAG	chr7	30271612	-	6
GGCTACGCCGGCTACATTGANRG	GtCTgaGCCcaCTACATTaAAGG	chr7	30466698	+	6
GGCTACGCCGGCTACATTGANRG	GGCTggGgaGGCTACAaTcATGG	chr7	32220053	-	6
GGCTACGCCGGCTACATTGANRG	GcCTACtCCtGaTACtTTtAAAG	chr7	32741834	+	6
GGCTACGCCGGCTACATTGANRG	GtCTACcCCaGgTtCATTcAAGG	chr7	32862886	-	6
GGCTACGCCGGCTACATTGANRG	GGCTgaGatGGCTAaAaTGACAG	chr7	33270356	+	6
GGCTACGCCGGCTACATTGANRG	GatTAgGtCaGCTgCATTGAAGG	chr7	33790920	-	6
GGCTACGCCGGCTACATTGANRG	GtCTACttCtaCTACAcTGACAG	chr7	34476541	-	6
GGCTACGCCGGCTACATTGANRG	GtCTACcCCaGgTtCATTcAAGG	chr7	34904477	+	6
GGCTACGCCGGCTACATTGANRG	GaCTACaCCaGtcACtTTGATGG	chr7	35251123	+	6
GGCTACGCCGGCTACATTGANRG	tGCTtCtCCtGggACATTGACAG	chr7	35993825	+	6
GGCTACGCCGGCTACATTGANRG	GGCTgCcCCtctgACATTGAAAG	chr7	36058285	+	6
GGCTACGCCGGCTACATTGANRG	GGCTcaGCaGGCTACAcctAGAG	chr7	36354164	+	6
GGCTACGCCGGCTACATTGANRG	GGCTACGCtGcCTAttagGAAGG	chr7	36514786	-	6
GGCTACGCCGGCTACATTGANRG	GGCTACcCCaGCTctATacAAGG	chr7	37392539	+	6
GGCTACGCCGGCTACATTGANRG	GGCTgaGatGGCTgaATTGACAG	chr7	37641288	-	6
GGCTACGCCGGCTACATTGANRG	tGtTgCGCCcGCTACtTTGcTGG	chr7	37921103	-	6
GGCTACGCCGGCTACATTGANRG	GGCTcCcCgGGtcACATTGgAAG	chr7	38896612	-	6
GGCTACGCCGGCTACATTGANRG	GGaTtCtgaGGCTACATTtAGGG	chr7	39946103	+	6
GGCTACGCCGGCTACATTGANRG	GGCTAtGtCaGgTgCATTcACAG	chr7	40742228	+	6
GGCTACGCCGGCTACATTGANRG	tGCTACaCCtGCTtCcaTGAGAG	chr7	41719461	+	6
GGCTACGCCGGCTACATTGANRG	GGCTACagCcGCTACAaTtcCGG	chr7	42888520	-	6
GGCTACGCCGGCTACATTGANRG	GGCTAtGaCacCcACAcTGAAGG	chr7	43864872	-	6
GGCTACGCCGGCTACATTGANRG	GaCTcCGCCtGaTACAcaGACAG	chr7	43889426	-	6
GGCTACGCCGGCTACATTGANRG	GGCTtCGCgGGCTtCcaTGtTGG	chr7	44045094	+	6
GGCTACGCCGGCTACATTGANRG	GcCTACagaGGCTACAggGAAAG	chr7	45173698	-	6
GGCTACGCCGGCTACATTGANRG	caCTACtCaGtCTACAcTGAGGG	chr7	45936434	+	6
GGCTACGCCGGCTACATTGANRG	GGtTgtGCCaGCTcCtTTGATGG	chr7	46235247	+	6
GGCTACGCCGGCTACATTGANRG	GGCTAtGCCaGtTACATaagTGG	chr7	46539531	-	6
GGCTACGCCGGCTACATTGANRG	GGCTAgGCCaGaTACAggGcGGG	chr7	47294029	+	6
GGCTACGCCGGCTACATTGANRG	GGCTAtGCCctCcACgTgGAAGG	chr7	47357533	-	6
GGCTACGCCGGCTACATTGANRG	GGCTtCcCtGtCTACAcaGAAAG	chr7	47928010	-	6
GGCTACGCCGGCTACATTGANRG	GGCTgaGatGGCTAaAaTGACAG	chr7	49239383	-	6
GGCTACGCCGGCTACATTGANRG	GtCTAaGtCGGCagCATTcAGAG	chr7	51174907	+	6
GGCTACGCCGGCTACATTGANRG	GGaTACGatGGCaACgTTGtTGG	chr7	51781210	+	6
GGCTACGCCGGCTACATTGANRG	GGCTgCtCCaGCTcCAgTcATGG	chr7	52518941	-	6
GGCTACGCCGGCTACATTGANRG	GGCccCtCCtcCaACATTGATGG	chr7	53059353	+	6
GGCTACGCCGGCTACATTGANRG	tGtTACaatGGCTACAaTGACAG	chr7	54915474	+	6
GGCTACGCCGGCTACATTGANRG	GGCTgCGgCaGCaACATTccTGG	chr7	54933446	-	6
GGCTACGCCGGCTACATTGANRG	GagTACtCtGGgTACAcTGAAGG	chr7	55852239	+	6
GGCTACGCCGGCTACATTGANRG	GGggACGCtGGCaACgTaGAAAG	chr7	56173709	+	6
GGCTACGCCGGCTACATTGANRG	GGCTACtCCtGCagCcTTGgCAG	chr7	57770086	-	6
GGCTACGCCGGCTACATTGANRG	GGtTcCaCaGGCTgCATaGAAAG	chr7	64315177	-	6
GGCTACGCCGGCTACATTGANRG	GtgTACGCCaGCTACtTgGgAGG	chr7	64919508	+	6
GGCTACGCCGGCTACATTGANRG	GGgTACcCtGGCTgCtTTcAGAG	chr7	66013003	-	6
GGCTACGCCGGCTACATTGANRG	GGCTAgGCtGGCTgCAgaGgGAG	chr7	66545175	-	6
GGCTACGCCGGCTACATTGANRG	aGCTAtaCaGGCaACATTGtGGG	chr7	67350933	+	6
GGCTACGCCGGCTACATTGANRG	GGCcACGCCaGagACcTTcACAG	chr7	67529776	-	6
GGCTACGCCGGCTACATTGANRG	tGCTctGtCaGCTACgTTGAGAG	chr7	67754993	+	6
GGCTACGCCGGCTACATTGANRG	GGCatCGaaGtCTtCATTGACAG	chr7	68773924	-	6
GGCTACGCCGGCTACATTGANRG	GGCaAaGCCctCTACcTTGgGGG	chr7	70632972	+	6
GGCTACGCCGGCTACATTGANRG	GGCTcCcttGGCTAgAaTGAGAG	chr7	71701023	-	6
GGCTACGCCGGCTACATTGANRG	tGCTACGCaGtCTtCtTTaACAG	chr7	71790932	-	6
GGCTACGCCGGCTACATTGANRG	tGCTcCtCttGCTACcTTGAAGG	chr7	72028242	-	6
GGCTACGCCGGCTACATTGANRG	GGaTAtGCCtGCTACAacaACAG	chr7	72208505	+	6
GGCTACGCCGGCTACATTGANRG	GGCTgtGCaGGggACATTGtAGG	chr7	74474509	+	6
GGCTACGCCGGCTACATTGANRG	tGtTACcCaGGCTACAgTGcAGG	chr7	74647726	-	6
GGCTACGCCGGCTACATTGANRG	GGCTcatCCaGCcACAcTGAGGG	chr7	76274697	+	6
GGCTACGCCGGCTACATTGANRG	GGCcAgGCaaGCTtCAcTGAGAG	chr7	76932957	-	6
GGCTACGCCGGCTACATTGANRG	GGCTcgtCatGCTACAgTGAGAG	chr7	77304646	-	6
GGCTACGCCGGCTACATTGANRG	GGCaACGCCacCTcCATTctCAG	chr7	85038343	-	6
GGCTACGCCGGCTACATTGANRG	GGCTtCtCCtGaaAtATTGATAG	chr7	85232669	+	6
GGCTACGCCGGCTACATTGANRG	GGtTgtGatGGCTACAgTGAAAG	chr7	85427178	+	6
GGCTACGCCGGCTACATTGANRG	tGCTtCctCtGCTACATTtAAAG	chr7	86481296	+	6
GGCTACGCCGGCTACATTGANRG	taCTACGCCtGCTACtaTGcCAG	chr7	86627707	+	6
GGCTACGCCGGCTACATTGANRG	GGaaACtCaGtaTACATTGATAG	chr7	86763021	+	6
GGCTACGCCGGCTACATTGANRG	aGCTgtGgtGGCTACAgTGAAAG	chr7	89887628	-	6
GGCTACGCCGGCTACATTGANRG	GtCTACtCaGGCTgCAaTaATGG	chr7	92629727	+	6
GGCTACGCCGGCTACATTGANRG	GGaaAtGCatGCTACATTcAGAG	chr7	94286304	+	6
GGCTACGCCGGCTACATTGANRG	caCTtCtCCaGCTcCATTGAGAG	chr7	94742629	+	6
GGCTACGCCGGCTACATTGANRG	GGCTAtGtCtGtcACATTtACAG	chr7	94834580	-	6
GGCTACGCCGGCTACATTGANRG	GaCTACGatGtCTttATTGACAG	chr7	95555975	+	6
GGCTACGCCGGCTACATTGANRG	GGCTtCatCcaCTcCATTGAAAG	chr7	95513503	-	6
GGCTACGCCGGCTACATTGANRG	aGCTACGCCactTcCAgTGAAGG	chr7	96863218	+	6
GGCTACGCCGGCTACATTGANRG	GcCcAgGCtGGCTtCAaTGAAAG	chr7	96998644	+	6
GGCTACGCCGGCTACATTGANRG	GcCTcCaCCGGCTACtgTGgGAG	chr7	97016551	+	6
GGCTACGCCGGCTACATTGANRG	GGaTttGCtGGtTACATgGAAGG	chr7	97902161	-	6
GGCTACGCCGGCTACATTGANRG	GGCcACGCCaGCcgCATTccCGG	chr7	98339573	-	6
GGCTACGCCGGCTACATTGANRG	aaCaACcCCaGCTACATaGACAG	chr7	98964660	+	6
GGCTACGCCGGCTACATTGANRG	tGCTAtGtCtGgTACATTGcTGG	chr7	98988154	+	6
GGCTACGCCGGCTACATTGANRG	GGtTAgGCaGGCTgCAgTGgAGG	chr7	99325778	-	6
GGCTACGCCGGCTACATTGANRG	GGCTAaGCCGaCTgCAaaGcAGG	chr7	99428865	+	6
GGCTACGCCGGCTACATTGANRG	aGCTAgGaCttgTACATTGACAG	chr7	99478017	-	6
GGCTACGCCGGCTACATTGANRG	GGacACcCCtGCgACATTGgGAG	chr7	99960776	-	6
GGCTACGCCGGCTACATTGANRG	aaCTACGgCGGCTcCAagGAGGG	chr7	100586160	-	6
GGCTACGCCGGCTACATTGANRG	aGCTcgGCCctCTgCATTGAGGG	chr7	101069880	-	6
GGCTACGCCGGCTACATTGANRG	GGgTAgGatGGCcACATTGcCAG	chr7	101535445	+	6
GGCTACGCCGGCTACATTGANRG	GatTACcCCaGCTACAggGACGG	chr7	101608317	+	6
GGCTACGCCGGCTACATTGANRG	GcCTgataCGGCTACATTaATAG	chr7	102161500	+	6
GGCTACGCCGGCTACATTGANRG	caCTAaGCCGGCTcCtTaGACAG	chr7	102296429	+	6
GGCTACGCCGGCTACATTGANRG	GGCTACGaCcaCaACAcTGgAAG	chr7	103123640	+	6
GGCTACGCCGGCTACATTGANRG	GGaTAgaCCaaCTACAgTGATAG	chr7	103928496	+	6
GGCTACGCCGGCTACATTGANRG	GGCTAactCaGCTgCAcTGAGGG	chr7	103951556	-	6
GGCTACGCCGGCTACATTGANRG	GGCcACcCtGGCTcCATaaATGG	chr7	105762032	-	6
GGCTACGCCGGCTACATTGANRG	GGaTACtgtGGCTtCATaGAAAG	chr7	105845652	-	6
GGCTACGCCGGCTACATTGANRG	GGaTACaCtGGCcAaATTcAAGG	chr7	106434445	+	6
GGCTACGCCGGCTACATTGANRG	GGCTACtCCacCTtCATctACAG	chr7	106570313	+	6
GGCTACGCCGGCTACATTGANRG	ccCTACGCCGGaTAttTTcAGAG	chr7	106990553	+	6
GGCTACGCCGGCTACATTGANRG	GGaTACaCCtGCTgCAaTcACGG	chr7	107786885	+	6
GGCTACGCCGGCTACATTGANRG	aGCTgtGCCttCTACAaTGAAAG	chr7	108020625	+	6
GGCTACGCCGGCTACATTGANRG	GGtcACagtGGCTACtTTGAGAG	chr7	108062775	+	6
GGCTACGCCGGCTACATTGANRG	GGCTttGCCaGCTcCcTTcATGG	chr7	108067685	+	6
GGCTACGCCGGCTACATTGANRG	GGCTtCcCCaGgaAaATTGAAAG	chr7	108338077	-	6
GGCTACGCCGGCTACATTGANRG	GGtTACaCtGGaTAgATaGATAG	chr7	108827666	+	6
GGCTACGCCGGCTACATTGANRG	GGtTAgGCaGaaTACAgTGACAG	chr7	108854518	-	6
GGCTACGCCGGCTACATTGANRG	aGtTACagCGaCTAgATTGAAGG	chr7	110073884	+	6
GGCTACGCCGGCTACATTGANRG	aGaaACcCCGGCcACATaGAGAG	chr7	110852766	+	6
GGCTACGCCGGCTACATTGANRG	tGCcACcCCtGCTAttTTGAAAG	chr7	112267821	-	6
GGCTACGCCGGCTACATTGANRG	GaCTAgGCtGGCTAaATccAGGG	chr7	112398392	+	6
GGCTACGCCGGCTACATTGANRG	GGCTgtGCtGGaaACcTTGATAG	chr7	113582487	-	6
GGCTACGCCGGCTACATTGANRG	GGCTAgGgtGGCTAgATctAAGG	chr7	114025220	-	6
GGCTACGCCGGCTACATTGANRG	GGCTAaGatGGaTgaATTGACAG	chr7	114210126	-	6
GGCTACGCCGGCTACATTGANRG	GaaTACaCCaGCTACAgTaAAGG	chr7	114633705	+	6
GGCTACGCCGGCTACATTGANRG	aGCTgCGtCGtCTggATTGATAG	chr7	115634638	+	6
GGCTACGCCGGCTACATTGANRG	GGCaAtcCCaGCTACtTgGAGGG	chr7	116813336	-	6
GGCTACGCCGGCTACATTGANRG	GGCagaGCCaGgTACATTGcTAG	chr7	118106724	+	6
GGCTACGCCGGCTACATTGANRG	GGagACcCaGGCTtCATTGtAGG	chr7	118160312	-	6
GGCTACGCCGGCTACATTGANRG	GGCTgaGCtGGCTggAaTGACAG	chr7	119898444	+	6
GGCTACGCCGGCTACATTGANRG	GaCTACtCaGtCTACtTTcAAAG	chr7	120360577	-	6
GGCTACGCCGGCTACATTGANRG	acCTAaaCCctCTACATTGAAGG	chr7	120740695	+	6
GGCTACGCCGGCTACATTGANRG	GGCTACGCtGGaagtATTGgAGG	chr7	121180779	-	6
GGCTACGCCGGCTACATTGANRG	tGCTgCGttGGCTAgAcTGAAGG	chr7	121622149	+	6
GGCTACGCCGGCTACATTGANRG	GGCTAtGCtGaCTgCAaTGtTAG	chr7	122087312	+	6
GGCTACGCCGGCTACATTGANRG	aGCTACcCaaaCTAtATTGATGG	chr7	123376706	+	6
GGCTACGCCGGCTACATTGANRG	GGCgtCGCCGtCcACAgTcAAGG	chr7	123918294	-	6
GGCTACGCCGGCTACATTGANRG	GGCTAaGCCaGCgttAcTGAAGG	chr7	126001752	+	6
GGCTACGCCGGCTACATTGANRG	aGCTgCtCCcaCaACATTGATAG	chr7	126340651	+	6
GGCTACGCCGGCTACATTGANRG	GGaTctGtgGaCTACATTGAGAG	chr7	126743767	-	6
GGCTACGCCGGCTACATTGANRG	GGgTcCaCtGGCcACATTGtGAG	chr7	126833942	+	6
GGCTACGCCGGCTACATTGANRG	aGaTACagCccCTACATTGAAAG	chr7	128497308	+	6
GGCTACGCCGGCTACATTGANRG	GaCTACaCtGGgTAaATTGtCAG	chr7	129630727	+	6
GGCTACGCCGGCTACATTGANRG	GGCTgCagCGtCacCATTGAGAG	chr7	129839249	+	6
GGCTACGCCGGCTACATTGANRG	GcCTAgGCatGtTtCATTGAAGG	chr7	130311083	+	6
GGCTACGCCGGCTACATTGANRG	GGCcACGCaGGCcACAaaGgGAG	chr7	131765073	+	6
GGCTACGCCGGCTACATTGANRG	GcCTACtCCatCTcCcTTGATGG	chr7	132184506	+	6
GGCTACGCCGGCTACATTGANRG	GGCTAgGCaGGCaAggTaGACAG	chr7	132616284	-	6
GGCTACGCCGGCTACATTGANRG	GGCaACcCaGaCTAgAgTGATAG	chr7	132777775	-	6
GGCTACGCCGGCTACATTGANRG	tGCTACaCgGGCTACAaTctGAG	chr7	133136924	-	6
GGCTACGCCGGCTACATTGANRG	GGCTACGtgGGtTcCATTttTGG	chr7	133339480	+	6
GGCTACGCCGGCTACATTGANRG	GGaTACaCaGcCTACAaaGAAGG	chr7	133266303	-	6
GGCTACGCCGGCTACATTGANRG	GGCTAgGCtGcCaAgAgTGAAAG	chr7	133481895	+	6
GGCTACGCCGGCTACATTGANRG	GGCaAtGCaaGCaACATTcAAAG	chr7	133600212	-	6
GGCTACGCCGGCTACATTGANRG	GGtTAtGatGGCTgCAcTGAAGG	chr7	133727577	-	6
GGCTACGCCGGCTACATTGANRG	GGCTACtCtGGCTAgAgcaAAGG	chr7	134760108	+	6
GGCTACGCCGGCTACATTGANRG	tGgTttGCCGGCTACAgTGtAGG	chr7	135147910	+	6
GGCTACGCCGGCTACATTGANRG	GGCTgtcCCaGCTACtTgGAAGG	chr7	135906589	+	6
GGCTACGCCGGCTACATTGANRG	GGCaAaGCtGatTACATTtATGG	chr7	136884437	-	6
GGCTACGCCGGCTACATTGANRG	GGCTgaaaaGGCTgCATTGAGAG	chr7	139173712	+	6
GGCTACGCCGGCTACATTGANRG	GGCaAaGCaGGCTACATaagTAG	chr7	139879246	-	6
GGCTACGCCGGCTACATTGANRG	GGCTAtGCtGGggACATgcAGAG	chr7	140451938	-	6
GGCTACGCCGGCTACATTGANRG	GGCTAaGgCGGaTgaATTaAAAG	chr7	140862517	+	6
GGCTACGCCGGCTACATTGANRG	GGgaAaGCaGGtTACAgTGAGAG	chr7	140866285	-	6
GGCTACGCCGGCTACATTGANRG	GGCaAgGgCGGCcAtATgGACAG	chr7	141206609	-	6
GGCTACGCCGGCTACATTGANRG	aGCTgCcCtGGagACATTGACAG	chr7	141700921	+	6
GGCTACGCCGGCTACATTGANRG	aGCaAaGCCaGCaACcTTGAAGG	chr7	141704573	-	6
GGCTACGCCGGCTACATTGANRG	GGCTAtGCCaaCTggtTTGAAAG	chr7	142334329	-	6
GGCTACGCCGGCTACATTGANRG	GaCcAaGCtGGCTACAcaGATGG	chr7	142591498	+	6
GGCTACGCCGGCTACATTGANRG	aGtTACaCaGGCcACATaGAAAG	chr7	142792275	-	6
GGCTACGCCGGCTACATTGANRG	GGtTAtGCCaGCTAgATgGcAGG	chr7	143558390	+	6
GGCTACGCCGGCTACATTGANRG	GGtTAtGCCaGCTAgATgGcAGG	chr7	143771048	-	6
GGCTACGCCGGCTACATTGANRG	GGCTtCcCtGGgccCATTGAAAG	chr7	147021267	-	6
GGCTACGCCGGCTACATTGANRG	GGCcAgGtCGGCTAtcTTaAGAG	chr7	147657955	-	6
GGCTACGCCGGCTACATTGANRG	GGtccCtCCcGCaACATTGATGG	chr7	148056649	+	6
GGCTACGCCGGCTACATTGANRG	GGCTtCatgGGaTACATTtAGGG	chr7	148690691	+	6
GGCTACGCCGGCTACATTGANRG	GGCggCcCCGGCTcCtgTGAGGG	chr7	149460115	-	6
GGCTACGCCGGCTACATTGANRG	GGCgcCGCCGtgTgCATTGcGGG	chr7	150294289	-	6
GGCTACGCCGGCTACATTGANRG	GGCcACGCCttCcACAgTcAAAG	chr7	150656148	-	6
GGCTACGCCGGCTACATTGANRG	GGCTcCGCaGGCcAgAggGAGGG	chr7	151243500	-	6
GGCTACGCCGGCTACATTGANRG	tcCTAgGgCGtCTACATTcACGG	chr7	151557174	+	6
GGCTACGCCGGCTACATTGANRG	GGCTcCaCCttCaACATTGtGGG	chr7	151970431	-	6
GGCTACGCCGGCTACATTGANRG	GGCTgaGCtGGaaACATTGcTAG	chr7	152294525	+	6
GGCTACGCCGGCTACATTGANRG	GGCTAgGCgaGaTACAaaGAGAG	chr7	152425015	+	6
GGCTACGCCGGCTACATTGANRG	aGCTACtCCaGCTACtTgGgAGG	chr7	152431481	+	6
GGCTACGCCGGCTACATTGANRG	GGggACGtgGGCTAgAaTGAAAG	chr7	152531506	-	6
GGCTACGCCGGCTACATTGANRG	GGCgcCGCCGtgTgCATTGcAGG	chr7	152815587	+	6
GGCTACGCCGGCTACATTGANRG	GatTctGCaGGCTACATaGAAAG	chr7	154727188	+	6
GGCTACGCCGGCTACATTGANRG	aaCTcCGCCGttTACcTTGAAAG	chr7	155652292	+	6
GGCTACGCCGGCTACATTGANRG	GtCTACtCaGGgTtCcTTGAGAG	chr7	155966206	-	6
GGCTACGCCGGCTACATTGANRG	GGCTtCtCCaGCTcCAggGAGAG	chr7	156463532	+	6
GGCTACGCCGGCTACATTGANRG	aGCTgtGgtGGCTACAcTGAAAG	chr7	156738897	+	6
GGCTACGCCGGCTACATTGANRG	GGCTgCaCCaGCTgCcTgGAGAG	chr7	156985774	+	6
GGCTACGCCGGCTACATTGANRG	GaCTAtGCtGcCTACATTtcTGG	chr7	157588123	+	6
GGCTACGCCGGCTACATTGANRG	GGCTAtGCCtGgggCATTtATGG	chr7	157605765	+	6
GGCTACGCCGGCTACATTGANRG	aGCTttGCCaGCTACATcGgAAG	chr7	157807117	-	6
GGCTACGCCGGCTACATTGANRG	caCTcCGCCGGCcACgcTGATGG	chr7	158484950	-	6
GGCTACGCCGGCTACATTGANRG	GGgaACtCCaGaaACATTGACAG	chr7	159179083	-	6
GGCTACGCCGGCTACATTGANRG	cGCTAtGCtGtCTACAcTGcTGG	chr4	831194	-	6
GGCTACGCCGGCTACATTGANRG	GGaTgCGgCctCTACAgTGAGAG	chr4	884185	-	6
GGCTACGCCGGCTACATTGANRG	GGCccCtCCtcCaACATTGAGGG	chr4	924644	-	6
GGCTACGCCGGCTACATTGANRG	GGCcAaGCCaGCcAgATgGACAG	chr4	1168252	+	6
GGCTACGCCGGCTACATTGANRG	GGCcACaCCtGCccCAcTGAGAG	chr4	1243594	+	6
GGCTACGCCGGCTACATTGANRG	tGagAtGCCGGaaACATTGATGG	chr4	1216599	-	6
GGCTACGCCGGCTACATTGANRG	GGCcgCcCCaGCTgCcTTGATGG	chr4	1511613	-	6
GGCTACGCCGGCTACATTGANRG	GGCTtCcCgGGCTtCAggGACGG	chr4	2072799	+	6
GGCTACGCCGGCTACATTGANRG	aGCagCtgCGGCTACATgGAAGG	chr4	2295881	-	6
GGCTACGCCGGCTACATTGANRG	GGCacCGCaaGCTgCAgTGAGGG	chr4	2450521	-	6
GGCTACGCCGGCTACATTGANRG	GGCcACcCaGGaTACAgTaAAGG	chr4	2687004	-	6
GGCTACGCCGGCTACATTGANRG	GcCTcCGCgGGCTtCAgTGcCGG	chr4	3041566	-	6
GGCTACGCCGGCTACATTGANRG	GGtTAgGCCGGgTAgAggGAAAG	chr4	4034405	+	6
GGCTACGCCGGCTACATTGANRG	GGaTttGCtGGtTACATgGAAGG	chr4	4080542	-	6
GGCTACGCCGGCTACATTGANRG	GGtTcCGCCGGaTACAaaGgGAG	chr4	5070847	-	6
GGCTACGCCGGCTACATTGANRG	aGCaAgGCaGGgTACcTTGAGAG	chr4	5768920	-	6
GGCTACGCCGGCTACATTGANRG	GaCTtCGaCGcCTACAgTGtGGG	chr4	5892802	-	6
GGCTACGCCGGCTACATTGANRG	GGCTACaCCGGCcACtcaGcAGG	chr4	6269749	+	6
GGCTACGCCGGCTACATTGANRG	GGCcAgGCCGGCcACcagGATGG	chr4	6301506	-	6
GGCTACGCCGGCTACATTGANRG	tGCTACGCaGGCcACtcaGATGG	chr4	6608998	+	6
GGCTACGCCGGCTACATTGANRG	GGCTgCcCCcGCcACATTagGAG	chr4	6728613	+	6
GGCTACGCCGGCTACATTGANRG	tGCcACGCtGGCagCATTGgCAG	chr4	7374456	+	6
GGCTACGCCGGCTACATTGANRG	GGCaACcCCaGCTcCAggGAGGG	chr4	7434040	+	6
GGCTACGCCGGCTACATTGANRG	GGCTtCtCCaGCTAgAgTtAGGG	chr4	7464241	-	6
GGCTACGCCGGCTACATTGANRG	GGCTgaGCCGGCTgagTTGgGGG	chr4	7637757	+	6
GGCTACGCCGGCTACATTGANRG	GGCcAgGCCGGgctCATgGACAG	chr4	7655836	+	6
GGCTACGCCGGCTACATTGANRG	GGCcACGagGGaTgCAaTGAGGG	chr4	7845549	+	6
GGCTACGCCGGCTACATTGANRG	ttCTgtGCtGGCTcCATTGATAG	chr4	7979961	-	6
GGCTACGCCGGCTACATTGANRG	GaCTACGCtGGCTgCcTgGcAAG	chr4	8553532	-	6
GGCTACGCCGGCTACATTGANRG	GGCTACaCttGCcACATatAAAG	chr4	8682635	+	6
GGCTACGCCGGCTACATTGANRG	GGCTACGggGGCTgCccTGgGGG	chr4	8614563	-	6
GGCTACGCCGGCTACATTGANRG	GGCTcaGCttGCTACccTGACGG	chr4	8679865	-	6
GGCTACGCCGGCTACATTGANRG	caCTtCaCCGGCTtCATTaACAG	chr4	8739507	-	6
GGCTACGCCGGCTACATTGANRG	GGCggCGaCGGCTACAgcGgCGG	chr4	8871410	-	6
GGCTACGCCGGCTACATTGANRG	taCaACcCCGGCTAtATTGgGAG	chr4	8970954	-	6
GGCTACGCCGGCTACATTGANRG	GGCacCcCCGGCgAaATTGgAAG	chr4	9492782	-	6
GGCTACGCCGGCTACATTGANRG	taCaACcCCGGCTAtATTGgGAG	chr4	9505018	-	6
GGCTACGCCGGCTACATTGANRG	GGCTcCtaCctCTACAcTGAAGG	chr4	10327184	+	6
GGCTACGCCGGCTACATTGANRG	GGCTgaGaCaGCTAaAaTGACAG	chr4	10853101	-	6
GGCTACGCCGGCTACATTGANRG	GGggAaGgCaGCTACATTaAAAG	chr4	11312154	+	6
GGCTACGCCGGCTACATTGANRG	GGtTAaGgttGCTACAgTGAGAG	chr4	11332895	-	6
GGCTACGCCGGCTACATTGANRG	GGaTACcCaaGCcACATTaAAAG	chr4	11833944	+	6
GGCTACGCCGGCTACATTGANRG	GGCTtCaaCtaCTtCATTGATGG	chr4	12086227	+	6
GGCTACGCCGGCTACATTGANRG	GGCTACGgaaGgTAgATTGtCAG	chr4	12223347	+	6
GGCTACGCCGGCTACATTGANRG	GGCTgaGatGGCTAaAaTGACAG	chr4	12525282	+	6
GGCTACGCCGGCTACATTGANRG	GGCTcgGCgGGCcgCATTtAGAG	chr4	12609703	+	6
GGCTACGCCGGCTACATTGANRG	GGaaAtcatGGCTACATTGAGGG	chr4	13069900	-	6
GGCTACGCCGGCTACATTGANRG	GGaTAaGCaGcCTgCATaGAAAG	chr4	13125627	-	6
GGCTACGCCGGCTACATTGANRG	GGCTtgGCtGaCTACATTctAAG	chr4	13241283	-	6
GGCTACGCCGGCTACATTGANRG	GGCTcaGCgGGCTgCAcTcAGAG	chr4	13415466	+	6
GGCTACGCCGGCTACATTGANRG	aGacACGCtGGCTgCtTTGAAGG	chr4	13582593	+	6
GGCTACGCCGGCTACATTGANRG	GGtgAtGCtGGCTtCATaGAAGG	chr4	13771701	+	6
GGCTACGCCGGCTACATTGANRG	GGCcgCGCCGGCTgCtgTGtCAG	chr4	15002973	-	6
GGCTACGCCGGCTACATTGANRG	GGCTcCaCCtctaACATTGAAGG	chr4	15481079	-	6
GGCTACGCCGGCTACATTGANRG	GGCTAaGCCtGCTcagcTGAAAG	chr4	16821984	-	6
GGCTACGCCGGCTACATTGANRG	GGCTACaagGGagAaATTGAAAG	chr4	17358163	+	6
GGCTACGCCGGCTACATTGANRG	GGCcAgGCaGGCTACAggcAGGG	chr4	18186172	+	6
GGCTACGCCGGCTACATTGANRG	GGCcAtGaCGcCcACAcTGAAGG	chr4	19634291	+	6
GGCTACGCCGGCTACATTGANRG	GGCTACcCtGGCTAaAagGgAAG	chr4	20208100	+	6
GGCTACGCCGGCTACATTGANRG	GcCTcCtCCcGCaACAgTGAGAG	chr4	20552295	+	6
GGCTACGCCGGCTACATTGANRG	GGCTAgGagGGCatCATTGgAAG	chr4	21685860	+	6
GGCTACGCCGGCTACATTGANRG	GcCTACaCaGtCTcCATTtAGAG	chr4	22331483	+	6
GGCTACGCCGGCTACATTGANRG	GGCTtaGCtaGCTgCAaTGACAG	chr4	22352755	+	6
GGCTACGCCGGCTACATTGANRG	GtCTACGCCGcCTgCAaTatTGG	chr4	22587856	+	6
GGCTACGCCGGCTACATTGANRG	GGCTAgaCaGaCaAtATTGAAGG	chr4	22722576	-	6
GGCTACGCCGGCTACATTGANRG	GGCTAtGCtGcaTACAgTaATAG	chr4	22859965	-	6
GGCTACGCCGGCTACATTGANRG	aGCcACctCaGCTACATTGcTGG	chr4	23871282	+	6
GGCTACGCCGGCTACATTGANRG	GGggACGCaGGaTAgAcTGAAGG	chr4	24811337	-	6
GGCTACGCCGGCTACATTGANRG	GGCTgCtCCaGCTcCccTGAAAG	chr4	24969752	+	6
GGCTACGCCGGCTACATTGANRG	GGaagCcCCaGCTACATTcAGGG	chr4	24949297	-	6
GGCTACGCCGGCTACATTGANRG	GtCTACGCtGGaacCATaGAAAG	chr4	25420075	-	6
GGCTACGCCGGCTACATTGANRG	aaCTAtGaCGGCTACATTtcTGG	chr4	25811225	+	6
GGCTACGCCGGCTACATTGANRG	GGCataGgCcGtTACATTGAGAG	chr4	26396624	-	6
GGCTACGCCGGCTACATTGANRG	GGCTACagCGGaTACATgatAGG	chr4	26481152	+	6
GGCTACGCCGGCTACATTGANRG	GGCTAaGCaGGCaAaAaTtATGG	chr4	26564414	-	6
GGCTACGCCGGCTACATTGANRG	GGCaACtCgGGCTcCATatACAG	chr4	27090137	-	6
GGCTACGCCGGCTACATTGANRG	GtCTACtgCaGCcAtATTGATAG	chr4	27968362	-	6
GGCTACGCCGGCTACATTGANRG	GGCaAaGCtGcaTACATaGATGG	chr4	28013863	-	6
GGCTACGCCGGCTACATTGANRG	acCTgCaCCaGaTACATTGAAGG	chr4	28928304	-	6
GGCTACGCCGGCTACATTGANRG	GGCTcCtCaGGCTtCAgaGAAAG	chr4	31762014	-	6
GGCTACGCCGGCTACATTGANRG	GGCTACatgtGCTtCATTGgGAG	chr4	31966194	-	6
GGCTACGCCGGCTACATTGANRG	GGCcACtaCtGCTctATTGATGG	chr4	32802670	+	6
GGCTACGCCGGCTACATTGANRG	GGCagaGaCGGCTgaATTGATAG	chr4	32910657	+	6
GGCTACGCCGGCTACATTGANRG	GtCcAtGCaGtCTACATTGgCAG	chr4	33187818	-	6
GGCTACGCCGGCTACATTGANRG	GGCTAgGatGGCTACATcatCAG	chr4	34040258	+	6
GGCTACGCCGGCTACATTGANRG	tGCTAaGgaGGtgACATTGAAAG	chr4	35154812	-	6
GGCTACGCCGGCTACATTGANRG	GGCTACGgtGaCTtCAagGAGGG	chr4	39215975	-	6
GGCTACGCCGGCTACATTGANRG	GGaTgCGCCGGtTAatTTGgCAG	chr4	41174411	-	6
GGCTACGCCGGCTACATTGANRG	GGaTgCGgaGtCTACATgGAAAG	chr4	41719816	-	6
GGCTACGCCGGCTACATTGANRG	GGCTAgtCCaGtTtCAaTGAAGG	chr4	45311080	-	6
GGCTACGCCGGCTACATTGANRG	GGCTgtGgCatCTACATTcATAG	chr4	46793918	+	6
GGCTACGCCGGCTACATTGANRG	GGgTgCtCCGGCTcCAggGAAAG	chr4	47729915	+	6
GGCTACGCCGGCTACATTGANRG	tGCatCGCCGGCTgCtTTGtTGG	chr4	48130473	-	6
GGCTACGCCGGCTACATTGANRG	GGCTgaGaCaGCTgaATTGACAG	chr4	48402718	-	6
GGCTACGCCGGCTACATTGANRG	GGCTACaaaGGCaACAagGAGGG	chr4	48617650	+	6
GGCTACGCCGGCTACATTGANRG	GGtTAgaCCGGCTACcTTtgGAG	chr4	48987429	+	6
GGCTACGCCGGCTACATTGANRG	aGCTAaGCtGGCTgaAaTGATAG	chr4	52274594	+	6
GGCTACGCCGGCTACATTGANRG	aGCTACcCtaGCTgCtTTGAAGG	chr4	52413511	-	6
GGCTACGCCGGCTACATTGANRG	GGCTcCtCtGGCTtCtTTcATGG	chr4	52875221	+	6
GGCTACGCCGGCTACATTGANRG	GGCccgGCCtGCTACAaTaAGGG	chr4	53685161	-	6
GGCTACGCCGGCTACATTGANRG	GGaaAaGCaGGgTACATTaAGAG	chr4	55589880	+	6
GGCTACGCCGGCTACATTGANRG	GtCTcCcCCGaCTcCATTGtGAG	chr4	55806757	-	6
GGCTACGCCGGCTACATTGANRG	GaCcctGCtGGCTACAcTGATGG	chr4	56261003	-	6
GGCTACGCCGGCTACATTGANRG	GGaaACcCtGGCTAaAgTGATGG	chr4	56871830	+	6
GGCTACGCCGGCTACATTGANRG	aGCTcaGCtGGtTACATTaAGAG	chr4	57325091	+	6
GGCTACGCCGGCTACATTGANRG	GGCTAtGgtGcCTACATatATGG	chr4	58526861	+	6
GGCTACGCCGGCTACATTGANRG	GGtTgtGCtGGCTgCATTaATAG	chr4	58556651	+	6
GGCTACGCCGGCTACATTGANRG	GaacACtCCGGCaACATTcAAAG	chr4	59573583	+	6
GGCTACGCCGGCTACATTGANRG	GGCTtgtCCtGCTACATTtcTAG	chr4	60256019	+	6
GGCTACGCCGGCTACATTGANRG	GGCaAgGCtGcaTACATaGACGG	chr4	61426518	-	6
GGCTACGCCGGCTACATTGANRG	GGCTAtGCgGGCTcCtTTtgGGG	chr4	62567404	+	6
GGCTACGCCGGCTACATTGANRG	atCTAtGCaGGCTtaATTGAGAG	chr4	62915818	-	6
GGCTACGCCGGCTACATTGANRG	GGCTgaGatGGCTgaATTGACAG	chr4	63218328	-	6
GGCTACGCCGGCTACATTGANRG	tGCTgCcCaGGCTACAgTGgCAG	chr4	63584038	+	6
GGCTACGCCGGCTACATTGANRG	GGCcAaGCttGCTgCATgGAAAG	chr4	67536633	+	6
GGCTACGCCGGCTACATTGANRG	GGtTAtGCCaGCTACtcTcAAAG	chr4	68026343	+	6
GGCTACGCCGGCTACATTGANRG	GGCTAaGatGGCTgaAaTGACAG	chr4	69024939	-	6
GGCTACGCCGGCTACATTGANRG	GGagACtCCGtCTcCATTaAAAG	chr4	69485770	-	6
GGCTACGCCGGCTACATTGANRG	atCTACtCCGGtTtCAgTGAAAG	chr4	69754574	+	6
GGCTACGCCGGCTACATTGANRG	GGgTAtcCCGtCaACATTcAAGG	chr4	70261655	-	6
GGCTACGCCGGCTACATTGANRG	GGaTAaGCCaaCTtCATaGATAG	chr4	73002434	-	6
GGCTACGCCGGCTACATTGANRG	aGCTAtGgtGGCaACAgTGACAG	chr4	73170499	+	6
GGCTACGCCGGCTACATTGANRG	GGCTACaCtGGgTAaATTccAGG	chr4	73303556	+	6
GGCTACGCCGGCTACATTGANRG	aGCTACGgtGGCTAtggTGAGAG	chr4	73568311	-	6
GGCTACGCCGGCTACATTGANRG	GGtcACattGGCTAtATTGATAG	chr4	74111708	+	6
GGCTACGCCGGCTACATTGANRG	aGgTAaGgaGGCTACATgGAGAG	chr4	77535685	+	6
GGCTACGCCGGCTACATTGANRG	GGCaAaGCtGtgTtCATTGACAG	chr4	77635168	-	6
GGCTACGCCGGCTACATTGANRG	GGCagtGCtGcCTACATTtACAG	chr4	78229564	-	6
GGCTACGCCGGCTACATTGANRG	GGCTgCtCtGGggACAaTGACAG	chr4	78750631	-	6
GGCTACGCCGGCTACATTGANRG	GGCTttGCaGGCcAtATgGACAG	chr4	81689494	+	6
GGCTACGCCGGCTACATTGANRG	GGCTgtaCtGtCTACATTcATAG	chr4	81666991	-	6
GGCTACGCCGGCTACATTGANRG	GGCTtCtCCtGaaACATgGAAAG	chr4	82719146	+	6
GGCTACGCCGGCTACATTGANRG	GGCTACtgCcGCTtCAgTaAAGG	chr4	82797348	+	6
GGCTACGCCGGCTACATTGANRG	GGgaAttCCaGCTACcTTGAAAG	chr4	82845435	-	6
GGCTACGCCGGCTACATTGANRG	GGCTACaCaGGCTAacagGAGAG	chr4	83864665	-	6
GGCTACGCCGGCTACATTGANRG	GGCTcaGatGGCTcCATTaAGGG	chr4	86018110	-	6
GGCTACGCCGGCTACATTGANRG	GGCTgaGatGGCTgaATTGACAG	chr4	88899775	+	6
GGCTACGCCGGCTACATTGANRG	GtaaACatCaGCTACATTGAGAG	chr4	89294989	-	6
GGCTACGCCGGCTACATTGANRG	GaCaAaGCtGGCTACAcaGATAG	chr4	89404210	-	6
GGCTACGCCGGCTACATTGANRG	GGCatCGCttGCTAgtTTGATAG	chr4	91292051	-	6
GGCTACGCCGGCTACATTGANRG	GGCTACaCCGGaTACtTattAGG	chr4	93194547	-	6
GGCTACGCCGGCTACATTGANRG	GGCTcCGCCtcCaAtAcTGAGGG	chr4	93814713	-	6
GGCTACGCCGGCTACATTGANRG	aGCTACtCCaGCTACtTgGgAGG	chr4	93838910	-	6
GGCTACGCCGGCTACATTGANRG	GGagACaCtGtCTAaATTGAGAG	chr4	94032030	+	6
GGCTACGCCGGCTACATTGANRG	aaCTACaaCGGCTACATTccTGG	chr4	94783823	-	6
GGCTACGCCGGCTACATTGANRG	GGCTgaGaCcGCTgaATTGAAAG	chr4	97912311	+	6
GGCTACGCCGGCTACATTGANRG	GGCTAaGatGGCTgaAaTGACAG	chr4	98057200	+	6
GGCTACGCCGGCTACATTGANRG	aGCTgtGgtGGCTACAgTGAAAG	chr4	98094428	+	6
GGCTACGCCGGCTACATTGANRG	tGCcAtGCtGGtgACATTGATAG	chr4	98243097	-	6
GGCTACGCCGGCTACATTGANRG	GGtTACGCtGGCTgaATTccAGG	chr4	99655447	+	6
GGCTACGCCGGCTACATTGANRG	aaaTACGtaGGaTACATTGAAAG	chr4	99754062	+	6
GGCTACGCCGGCTACATTGANRG	GGCTgaGaCGGaTgaATTGACAG	chr4	99775041	+	6
GGCTACGCCGGCTACATTGANRG	GaCTACaagGtgTACATTGAGAG	chr4	100830266	-	6
GGCTACGCCGGCTACATTGANRG	GGCTAttCCGtCTACgTTtgTGG	chr4	101703955	-	6
GGCTACGCCGGCTACATTGANRG	GaCTAataCaGCTACcTTGAGAG	chr4	102252728	-	6
GGCTACGCCGGCTACATTGANRG	GGCTtCatCcaCTtCATTGAAGG	chr4	103509262	-	6
GGCTACGCCGGCTACATTGANRG	aGgccCtaCGGCTACATTGAAAG	chr4	104034339	-	6
GGCTACGCCGGCTACATTGANRG	GGCTgCcCCcGCTgCAcTGtGGG	chr4	104581899	+	6
GGCTACGCCGGCTACATTGANRG	GGCTgCcCCcGCTgCAcTGtGGG	chr4	104581793	+	6
GGCTACGCCGGCTACATTGANRG	GGCcACaCCtcCTgCATaGATGG	chr4	105223705	-	6
GGCTACGCCGGCTACATTGANRG	GGCTtgGagGGCTAtATTtAGAG	chr4	105293980	-	6
GGCTACGCCGGCTACATTGANRG	GGCTACataGGCTAtATTttCAG	chr4	105936419	-	6
GGCTACGCCGGCTACATTGANRG	GGtTtCGCaGGCTcaATTaAGAG	chr4	106110533	+	6
GGCTACGCCGGCTACATTGANRG	tcCTAtGCgGGCTcCATTGtCAG	chr4	107062508	+	6
GGCTACGCCGGCTACATTGANRG	GGCcACGgCaGCTgCAgaGATGG	chr4	108024856	+	6
GGCTACGCCGGCTACATTGANRG	tGCaAaGCtGGagACATTGAGGG	chr4	108694046	+	6
GGCTACGCCGGCTACATTGANRG	GGCcACGCCtGacACATgGcAAG	chr4	109627555	-	6
GGCTACGCCGGCTACATTGANRG	GGCTACaaCGGCTgCAgTtcCGG	chr4	111048433	+	6
GGCTACGCCGGCTACATTGANRG	GcCTACGaaGGCcACATgGcAAG	chr4	112291183	+	6
GGCTACGCCGGCTACATTGANRG	GGCTAgaCCaaCTACATgGtTAG	chr4	113551595	+	6
GGCTACGCCGGCTACATTGANRG	tGCaACcCCaGCTACtTgGAAGG	chr4	113876653	-	6
GGCTACGCCGGCTACATTGANRG	GGCTctGagGGgTgCATTGATGG	chr4	114714411	+	6
GGCTACGCCGGCTACATTGANRG	GGCTAgGCaGGaTttcTTGACAG	chr4	114796282	-	6
GGCTACGCCGGCTACATTGANRG	tGCcACtCtGtCTACATTGtCAG	chr4	114869867	-	6
GGCTACGCCGGCTACATTGANRG	GGCTtgGCCtGCcACAcTGgAAG	chr4	115023984	+	6
GGCTACGCCGGCTACATTGANRG	GGaTAtGCCaGCTtaATaGATAG	chr4	115496472	+	6
GGCTACGCCGGCTACATTGANRG	GGCTAtGCCtGgaACtTTtATAG	chr4	115588138	-	6
GGCTACGCCGGCTACATTGANRG	GGtaAtGCtGGCTtCATaGAAAG	chr4	116750138	-	6
GGCTACGCCGGCTACATTGANRG	aGCTcCGCaGGCgACATTccTGG	chr4	117246861	+	6
GGCTACGCCGGCTACATTGANRG	GGCTgaGatGGCTgaATTGAGGG	chr4	117708521	+	6
GGCTACGCCGGCTACATTGANRG	tGgTAtGCCaGCcACATcGAGAG	chr4	118240643	+	6
GGCTACGCCGGCTACATTGANRG	GGaTAtcCCctCTACAgTGAAAG	chr4	119818369	-	6
GGCTACGCCGGCTACATTGANRG	tGgTAtaCCaGCTACATTtACGG	chr4	120429505	-	6
GGCTACGCCGGCTACATTGANRG	GGCTAtGCCtGCTcaAgTGcAAG	chr4	122951752	+	6
GGCTACGCCGGCTACATTGANRG	ataTACaCaGGCTACtTTGAGAG	chr4	122861981	-	6
GGCTACGCCGGCTACATTGANRG	GGgTACtCtGGCTAgtgTGAGAG	chr4	123804147	+	6
GGCTACGCCGGCTACATTGANRG	GctTAgaCCaGCTACATaGACAG	chr4	125064045	+	6
GGCTACGCCGGCTACATTGANRG	GGaTtCtCCcGCTcCAaTGAAAG	chr4	126685855	+	6
GGCTACGCCGGCTACATTGANRG	aGCTgtGgtGGCTACAgTGAAAG	chr4	129305813	-	6
GGCTACGCCGGCTACATTGANRG	GtCTcCtCaGGCcACAcTGAAAG	chr4	130045846	+	6
GGCTACGCCGGCTACATTGANRG	ctCTgtGCaGGCTACAcTGAAAG	chr4	130129275	-	6
GGCTACGCCGGCTACATTGANRG	GtCaAacaCGGCTACATTGtTGG	chr4	130345943	-	6
GGCTACGCCGGCTACATTGANRG	GGCTAttCaGGCcACATcaATGG	chr4	131391141	-	6
GGCTACGCCGGCTACATTGANRG	GGgTACaatGGCTACAaTGtCAG	chr4	132608115	-	6
GGCTACGCCGGCTACATTGANRG	GGCTACaCCctCTgCATaGcTGG	chr4	133560872	-	6
GGCTACGCCGGCTACATTGANRG	taCTACtCCtaCTACATTcATGG	chr4	136970494	+	6
GGCTACGCCGGCTACATTGANRG	GGgcAgGgtGGCTACATTGcTGG	chr4	137070818	+	6
GGCTACGCCGGCTACATTGANRG	tGCTgtGgtGGCTACAgTGAAGG	chr4	136975013	-	6
GGCTACGCCGGCTACATTGANRG	GcCTAttttGGCTcCATTGAAAG	chr4	138832256	-	6
GGCTACGCCGGCTACATTGANRG	GGCTctGCaGGCTACAcaGtAAG	chr4	139564328	+	6
GGCTACGCCGGCTACATTGANRG	GctTACGCCatCTgCATTtAGAG	chr4	141237662	+	6
GGCTACGCCGGCTACATTGANRG	taCattGCaGGCTACATTGAGGG	chr4	141177497	-	6
GGCTACGCCGGCTACATTGANRG	GGCagtGgCGGCaACAaTGATGG	chr4	142145886	-	6
GGCTACGCCGGCTACATTGANRG	GGtTAtGgtGaCTACAaTGATGG	chr4	142360726	+	6
GGCTACGCCGGCTACATTGANRG	GGCTtaGCCtGCTACcaTcAAAG	chr4	142664211	-	6
GGCTACGCCGGCTACATTGANRG	GGCTACctCGGCcAaATgGgCGG	chr4	146655413	-	6
GGCTACGCCGGCTACATTGANRG	tGCTgCtCCtGCTcCAaTGAGGG	chr4	146852587	+	6
GGCTACGCCGGCTACATTGANRG	GGCTAaGCtacCcACATTGcAGG	chr4	149269091	+	6
GGCTACGCCGGCTACATTGANRG	ttCTAtGCCccCTcCATTGACAG	chr4	150032887	-	6
GGCTACGCCGGCTACATTGANRG	GaaTAaGCCaGaTACATTcATGG	chr4	150199164	-	6
GGCTACGCCGGCTACATTGANRG	GGCTgtGCtttaTACATTGATGG	chr4	151575088	-	6
GGCTACGCCGGCTACATTGANRG	GGCTtaGaaGcCTAtATTGAAGG	chr4	151661796	-	6
GGCTACGCCGGCTACATTGANRG	tGtTACctCGGCTgtATTGAGAG	chr4	151958769	-	6
GGCTACGCCGGCTACATTGANRG	GGCTACaaCtGCccCATTtATAG	chr4	152031090	+	6
GGCTACGCCGGCTACATTGANRG	GGCTAatCtGGgTACtTTGgGGG	chr4	153570436	+	6
GGCTACGCCGGCTACATTGANRG	GGCcAtGaCGcCcACAcTGAAGG	chr4	153694314	-	6
GGCTACGCCGGCTACATTGANRG	ctCTAaGCtGGCaACATTGcCAG	chr4	156353456	+	6
GGCTACGCCGGCTACATTGANRG	GGgTAactCGcCTACATTGtAAG	chr4	156930130	+	6
GGCTACGCCGGCTACATTGANRG	GcCTAtGCCaGCTAtATTtcAAG	chr4	158395487	-	6
GGCTACGCCGGCTACATTGANRG	GGacAgGCCtGCTgtATTGAAAG	chr4	159050288	+	6
GGCTACGCCGGCTACATTGANRG	GGtTctGCaGGCTAtATaGAAAG	chr4	159979722	+	6
GGCTACGCCGGCTACATTGANRG	GcCTACaggGGCTtCATTaAAAG	chr4	160485308	-	6
GGCTACGCCGGCTACATTGANRG	GGCacCcaaGGCTACAcTGAAAG	chr4	160685834	-	6
GGCTACGCCGGCTACATTGANRG	GGCTgCtCCcaCTtCAgTGATGG	chr4	164921066	+	6
GGCTACGCCGGCTACATTGANRG	GGaaACaCCaGCcACATgGATGG	chr4	165000224	+	6
GGCTACGCCGGCTACATTGANRG	GGCTgaGatGGaTAaATTGATAG	chr4	166133503	-	6
GGCTACGCCGGCTACATTGANRG	GGCTAaGCCaGCTACtcgGgAGG	chr4	166542643	+	6
GGCTACGCCGGCTACATTGANRG	GGCTAgGgCtaCTACATccAAGG	chr4	169264104	+	6
GGCTACGCCGGCTACATTGANRG	GGtaACtCCaaCTcCATTGATGG	chr4	170868630	+	6
GGCTACGCCGGCTACATTGANRG	GtCTtCtCaGGCTtCATTaAAAG	chr4	171595500	+	6
GGCTACGCCGGCTACATTGANRG	GGtTACaCCatgTACATTcAAGG	chr4	172337266	+	6
GGCTACGCCGGCTACATTGANRG	GGCaACGCCaGCTtCAgcaAGAG	chr4	173371422	+	6
GGCTACGCCGGCTACATTGANRG	GGCaACGtCcaaTcCATTGAGGG	chr4	173679514	-	6
GGCTACGCCGGCTACATTGANRG	aGaTgCGCaGGCTtCAgTGAAAG	chr4	175095879	+	6
GGCTACGCCGGCTACATTGANRG	GaCTAaGCCcaCaACATTtATAG	chr4	176420279	-	6
GGCTACGCCGGCTACATTGANRG	GGaTACtggaGgTACATTGAAAG	chr4	178193750	+	6
GGCTACGCCGGCTACATTGANRG	GGCTcCattGaCTcCATTGACAG	chr4	181052862	-	6
GGCTACGCCGGCTACATTGANRG	GGtgAaGaCGGtTACATTGtTGG	chr4	181090717	-	6
GGCTACGCCGGCTACATTGANRG	GGCcACaCaGaCTgCAcTGAAAG	chr4	181308668	+	6
GGCTACGCCGGCTACATTGANRG	GGaccCGCCtGCTcCATaGACAG	chr4	184053498	-	6
GGCTACGCCGGCTACATTGANRG	GGCTgtttCacCTACATTGACAG	chr4	184567070	+	6
GGCTACGCCGGCTACATTGANRG	tGCTgtGCCtGtTgCATTGATAG	chr4	185809804	-	6
GGCTACGCCGGCTACATTGANRG	GtCTAtaCCcaCaACATTGAAAG	chr4	186011609	+	6
GGCTACGCCGGCTACATTGANRG	atCTgtGCCGGCTACAggGAAGG	chr4	186287781	+	6
GGCTACGCCGGCTACATTGANRG	GGCaAtGggGGCcACAgTGAAAG	chr4	188345264	-	6
GGCTACGCCGGCTACATTGANRG	GttTcCctgGGCTACATTGAAAG	chr4	188847943	-	6
GGCTACGCCGGCTACATTGANRG	GGCTAgagCtGggACATTGATGG	chr5	889354	-	6
GGCTACGCCGGCTACATTGANRG	GGCcctGCCGtgTgCATTGAGAG	chr5	1234587	-	6
GGCTACGCCGGCTACATTGANRG	GGCTcCcCCtcCcACATaGATAG	chr5	1409406	+	6
GGCTACGCCGGCTACATTGANRG	GGCgAtGaCGGCacCtTTGAAAG	chr5	1408657	+	6
GGCTACGCCGGCTACATTGANRG	tGCTAgGtCaGCcACATTGgAAG	chr5	1650697	-	6
GGCTACGCCGGCTACATTGANRG	GGCTgCaaCGGtcACAaTGAGGG	chr5	1778340	+	6
GGCTACGCCGGCTACATTGANRG	GGCTAaGagGGCggCAgTGAGGG	chr5	1733523	-	6
GGCTACGCCGGCTACATTGANRG	aGCTtCGCtGtCcACATaGACAG	chr5	2002316	-	6
GGCTACGCCGGCTACATTGANRG	GGtgACGCaGGCagCAcTGAGGG	chr5	2594033	+	6
GGCTACGCCGGCTACATTGANRG	GGCcAgGCCGGgTcCAaTtAGGG	chr5	2752155	+	6
GGCTACGCCGGCTACATTGANRG	GGCTtCaCtGGCTtCATTagAAG	chr5	2804027	+	6
GGCTACGCCGGCTACATTGANRG	GGCcAtGCaGGCTgCtTTGgGGG	chr5	3097369	-	6
GGCTACGCCGGCTACATTGANRG	GGCcACGCCtGCTtttTgGAAGG	chr5	3092351	-	6
GGCTACGCCGGCTACATTGANRG	GtCaAgGCtGGggACATTGACAG	chr5	3462516	-	6
GGCTACGCCGGCTACATTGANRG	GGCTAgGCCcGCTACtcacACAG	chr5	3533566	-	6
GGCTACGCCGGCTACATTGANRG	GGCgACGCCGGtTcCAgTagCGG	chr5	3600897	-	6
GGCTACGCCGGCTACATTGANRG	acCTACtCCacCTACATTtAAGG	chr5	3846103	+	6
GGCTACGCCGGCTACATTGANRG	GGCTACcaCGGCaAgAcTaAGAG	chr5	3779586	-	6
GGCTACGCCGGCTACATTGANRG	GGCTAtGCCcaCcAgAgTGAGGG	chr5	4301255	-	6
GGCTACGCCGGCTACATTGANRG	aGCTgaGCCaGCcACAcTGAGGG	chr5	6822724	-	6
GGCTACGCCGGCTACATTGANRG	tGCTACcCaGGCgACcTgGAGGG	chr5	7531254	+	6
GGCTACGCCGGCTACATTGANRG	GGCTACcCaGGaTttcTTGAGGG	chr5	9116658	+	6
GGCTACGCCGGCTACATTGANRG	GaaTACGaCtGCTACAgaGAAGG	chr5	9380817	+	6
GGCTACGCCGGCTACATTGANRG	GGCTgaGatGGCTgaATTGATAG	chr5	10813160	+	6
GGCTACGCCGGCTACATTGANRG	GGCTcCaCCaGtTACcTTGcTGG	chr5	11213184	-	6
GGCTACGCCGGCTACATTGANRG	GGCTggGCCGGCggCATaGcTGG	chr5	11346511	+	6
GGCTACGCCGGCTACATTGANRG	GGCTAttCCtGCTctcTTGAAAG	chr5	11279518	-	6
GGCTACGCCGGCTACATTGANRG	GGgTttGggGGCTACATTaAAGG	chr5	11508473	-	6
GGCTACGCCGGCTACATTGANRG	GGCcACtCttaCTAgATTGAGGG	chr5	13257338	+	6
GGCTACGCCGGCTACATTGANRG	aGCTctGCaGGCcACATgGAAGG	chr5	14280109	-	6
GGCTACGCCGGCTACATTGANRG	GtCTACcaCGGCaACAaTGcAAG	chr5	14385301	-	6
GGCTACGCCGGCTACATTGANRG	GaCTctcCCtGtTACATTGAAAG	chr5	14559614	+	6
GGCTACGCCGGCTACATTGANRG	GGCTAgGCCatCTcCATaGcTGG	chr5	14685028	-	6
GGCTACGCCGGCTACATTGANRG	GcCcACcCCGGCcACAgTaACAG	chr5	14777863	+	6
GGCTACGCCGGCTACATTGANRG	GGCTcttCtGGCaACtTTGAAGG	chr5	17100100	-	6
GGCTACGCCGGCTACATTGANRG	GGCTAgGCCaGaTtCAagGAGAG	chr5	17394443	+	6
GGCTACGCCGGCTACATTGANRG	GGCTAtttCaGgTACATTcATGG	chr5	19627815	+	6
GGCTACGCCGGCTACATTGANRG	GGCTtaGCaGGaTtCtTTGATAG	chr5	20445680	+	6
GGCTACGCCGGCTACATTGANRG	GGagAgGCttGCaACATTGAGGG	chr5	20578936	-	6
GGCTACGCCGGCTACATTGANRG	GtCTcaGCaGGCTACAaTcAGGG	chr5	21471892	+	6
GGCTACGCCGGCTACATTGANRG	tGCTAtGCCaGCTggAaTGACAG	chr5	21896134	+	6
GGCTACGCCGGCTACATTGANRG	tGtTAaGCaGGCcACATgGAAAG	chr5	22118911	+	6
GGCTACGCCGGCTACATTGANRG	GGCTttcggaGCTACATTGAAAG	chr5	22613439	+	6
GGCTACGCCGGCTACATTGANRG	GGCctCcCCaGCcACATTGtGAG	chr5	22774682	+	6
GGCTACGCCGGCTACATTGANRG	GGCTACGaCaGCTggtgTGAGAG	chr5	22971220	+	6
GGCTACGCCGGCTACATTGANRG	GGCaAaGCtGcaTACATaGACAG	chr5	23423529	+	6
GGCTACGCCGGCTACATTGANRG	aGCTAaGCCaGCTAtAcTGcTAG	chr5	23376151	-	6
GGCTACGCCGGCTACATTGANRG	GGtTcCaCtGaCTACATTtAGAG	chr5	24254347	+	6
GGCTACGCCGGCTACATTGANRG	aGaTACttCGGCTtCATTGcTAG	chr5	25745454	-	6
GGCTACGCCGGCTACATTGANRG	GGCTtCaatGctTACATTGATGG	chr5	25822216	-	6
GGCTACGCCGGCTACATTGANRG	GGCTgaGgCGGCTACATcacGAG	chr5	29159373	-	6
GGCTACGCCGGCTACATTGANRG	GGCTAaGatGGCTgaAgTGACAG	chr5	29497965	-	6
GGCTACGCCGGCTACATTGANRG	tcCTAacCCaGtTACATTGAGAG	chr5	30902216	+	6
GGCTACGCCGGCTACATTGANRG	GcaTACaCtGcCTACATTcACAG	chr5	31580179	+	6
GGCTACGCCGGCTACATTGANRG	GGtTcaGCCctCTACATTaACGG	chr5	31945541	-	6
GGCTACGCCGGCTACATTGANRG	GGgTACcCCGGaatCATTGtCAG	chr5	32289560	-	6
GGCTACGCCGGCTACATTGANRG	GGCaAaGCCatCTtCcTTGATGG	chr5	33023647	-	6
GGCTACGCCGGCTACATTGANRG	GcCTACcCtGGaTAaAcTGATAG	chr5	33483329	-	6
GGCTACGCCGGCTACATTGANRG	GGCTtCaCgGttTACtTTGAGGG	chr5	34691686	+	6
GGCTACGCCGGCTACATTGANRG	GGCcACGCtGGtgtCATTGtGAG	chr5	34929261	-	6
GGCTACGCCGGCTACATTGANRG	GGCTgaGaCGGCTgaAaTGACAG	chr5	37684291	-	6
GGCTACGCCGGCTACATTGANRG	GGCTAtGaCGcgcACAcTGAAGG	chr5	38332859	-	6
GGCTACGCCGGCTACATTGANRG	aGgTtaGCtaGCTACATTGATAG	chr5	39716809	-	6
GGCTACGCCGGCTACATTGANRG	GGCTAtaCgGGCTcCATTttTGG	chr5	39954668	-	6
GGCTACGCCGGCTACATTGANRG	GGCTACtCtGcCTAaAgTaAGAG	chr5	40359724	+	6
GGCTACGCCGGCTACATTGANRG	GGCTctGCCtGCTgaAcTGAAGG	chr5	42548108	-	6
GGCTACGCCGGCTACATTGANRG	GGCTcatCCtGCTACATTatTGG	chr5	42819795	+	6
GGCTACGCCGGCTACATTGANRG	GGCTtCtCCaGCTggATTGtAAG	chr5	42890058	-	6
GGCTACGCCGGCTACATTGANRG	GtaTAaGCCcagTACATTGACGG	chr5	43410960	+	6
GGCTACGCCGGCTACATTGANRG	GGCTAtGaCacCcACAcTGAAGG	chr5	43359526	-	6
GGCTACGCCGGCTACATTGANRG	aGCTAaGgCcGCTgCATTaATGG	chr5	43568205	+	6
GGCTACGCCGGCTACATTGANRG	GGCTACGttGGagctATTGACAG	chr5	45509677	+	6
GGCTACGCCGGCTACATTGANRG	GGCTggGaaGGCTgaATTGAAGG	chr5	45415667	-	6
GGCTACGCCGGCTACATTGANRG	aGaTAaGCaGGtTAtATTGAGAG	chr5	45518512	+	6
GGCTACGCCGGCTACATTGANRG	GtCTgCaCCtGtTACATTtACAG	chr5	50652319	-	6
GGCTACGCCGGCTACATTGANRG	tGtTACcCCGGCacCATgGAGGG	chr5	52757015	-	6
GGCTACGCCGGCTACATTGANRG	GGgTtCaCtGGaTACATTGcCAG	chr5	52786933	-	6
GGCTACGCCGGCTACATTGANRG	GGCTAaGCaGGCTAgAagGtGGG	chr5	53206630	+	6
GGCTACGCCGGCTACATTGANRG	ataTAtGCCtGCTcCATTGATGG	chr5	53173527	-	6
GGCTACGCCGGCTACATTGANRG	aGaTACagaGGCTACcTTGAAGG	chr5	53469188	+	6
GGCTACGCCGGCTACATTGANRG	GGtTcCcCgGGCcACATTGgAAG	chr5	54661100	-	6
GGCTACGCCGGCTACATTGANRG	GaCcACGCCtGgTACATaGgAGG	chr5	55637626	+	6
GGCTACGCCGGCTACATTGANRG	GGCTcaGCtGcCTcCATTtAGAG	chr5	55828241	-	6
GGCTACGCCGGCTACATTGANRG	GGCTAaaCtGGCTggAaTGACAG	chr5	56390846	+	6
GGCTACGCCGGCTACATTGANRG	GGCcACtCCtGCTtCggTGATAG	chr5	56505075	+	6
GGCTACGCCGGCTACATTGANRG	aGCTggGgaGGCTACATTaATAG	chr5	57013991	+	6
GGCTACGCCGGCTACATTGANRG	GGCTACtCtGGCTgCtTccACAG	chr5	57466773	-	6
GGCTACGCCGGCTACATTGANRG	GGCTtCaCtGGCcACtaTGAAGG	chr5	58097651	-	6
GGCTACGCCGGCTACATTGANRG	GGCTAgtgaGGCTgCAgTGAGGG	chr5	59383277	-	6
GGCTACGCCGGCTACATTGANRG	GGCTtaGCCtGCTcCtTTcAGGG	chr5	59512251	-	6
GGCTACGCCGGCTACATTGANRG	aGCTAaGaCttCTtCATTGAAAG	chr5	59536589	-	6
GGCTACGCCGGCTACATTGANRG	GGgTgCtCaGGCTACAcTGgTAG	chr5	60837027	-	6
GGCTACGCCGGCTACATTGANRG	GGCTtgGCtGGCaAtgTTGAGGG	chr5	61334870	+	6
GGCTACGCCGGCTACATTGANRG	GGCTttGCCGatTtgATTGACGG	chr5	61923201	-	6
GGCTACGCCGGCTACATTGANRG	GGCTgaaCtGGCTAgAaTGACAG	chr5	63460127	+	6
GGCTACGCCGGCTACATTGANRG	caCaAgGCtGcCTACATTGAAGG	chr5	64000992	+	6
GGCTACGCCGGCTACATTGANRG	GGtTACaCtGGtTAtgTTGACAG	chr5	64159975	-	6
GGCTACGCCGGCTACATTGANRG	GGCTgtGCCtGgcACATTGtTAG	chr5	64667612	+	6
GGCTACGCCGGCTACATTGANRG	GtaTcCaCaGGCTACcTTGAGAG	chr5	64825065	-	6
GGCTACGCCGGCTACATTGANRG	tGCTACGCCaGCcACcTcGtCAG	chr5	66703079	-	6
GGCTACGCCGGCTACATTGANRG	GttTACcCCGcCTACcTTGtCAG	chr5	67003441	+	6
GGCTACGCCGGCTACATTGANRG	GGaTACaCaaGaTACATTGtTAG	chr5	67058629	+	6
GGCTACGCCGGCTACATTGANRG	GcCTtaGCCGaCTcCATgGAGAG	chr5	67101253	+	6
GGCTACGCCGGCTACATTGANRG	GGaTcaGCCaGCTAgATTGgGGG	chr5	69001675	-	6
GGCTACGCCGGCTACATTGANRG	GGgTAtGatGGCTgCAcTGAAGG	chr5	69360032	+	6
GGCTACGCCGGCTACATTGANRG	GGaaAtGgCGGCagCATTGAGAG	chr5	71509614	+	6
GGCTACGCCGGCTACATTGANRG	GGCTtCcCtGGtcACATTGgAAG	chr5	72317942	+	6
GGCTACGCCGGCTACATTGANRG	tGCTttGCaaGCTACAaTGACAG	chr5	73918254	-	6
GGCTACGCCGGCTACATTGANRG	ttCTgaGCaGGCTACATgGAGGG	chr5	74001023	-	6
GGCTACGCCGGCTACATTGANRG	tGCTACcCtGGCTAaATaaAAAG	chr5	74286189	-	6
GGCTACGCCGGCTACATTGANRG	GcCTcgGCCccCaACATTGAAAG	chr5	74549253	+	6
GGCTACGCCGGCTACATTGANRG	GGCTcgtCCtGCTACAgTtACAG	chr5	75474391	+	6
GGCTACGCCGGCTACATTGANRG	GGCTtCtCCtctaACATTGAAAG	chr5	75508397	-	6
GGCTACGCCGGCTACATTGANRG	tGCTAtcCCGtCTgaATTGAGAG	chr5	76401750	+	6
GGCTACGCCGGCTACATTGANRG	tGCTcCaCgGGtTACATaGAGAG	chr5	77511595	-	6
GGCTACGCCGGCTACATTGANRG	tGCTAaGCtGGCTtCtgTGAGAG	chr5	77875899	+	6
GGCTACGCCGGCTACATTGANRG	GGCaACtaCGGaTACAgTaATGG	chr5	78014294	+	6
GGCTACGCCGGCTACATTGANRG	cttTcaGCgGGCTACATTGAGAG	chr5	79645115	+	6
GGCTACGCCGGCTACATTGANRG	aGCTACaCCttCTtCATTaAAGG	chr5	79979535	+	6
GGCTACGCCGGCTACATTGANRG	GtCTACttgGGCTtCATTcAGAG	chr5	80678377	+	6
GGCTACGCCGGCTACATTGANRG	GGCTAtGCCttCTgCAgTcAAAG	chr5	80893440	-	6
GGCTACGCCGGCTACATTGANRG	GcCTACGCaGGCTAtgTgaAAAG	chr5	81343708	-	6
GGCTACGCCGGCTACATTGANRG	GGCTctGCCttCTAgATTcAGAG	chr5	82165841	+	6
GGCTACGCCGGCTACATTGANRG	GGCcACtCtGGCTcCATTctCAG	chr5	82544314	+	6
GGCTACGCCGGCTACATTGANRG	GaCaAtGCCtGgcACATTGAAGG	chr5	82698880	-	6
GGCTACGCCGGCTACATTGANRG	aGCTAtGCtGGCTAtgaTGAGAG	chr5	83030214	+	6
GGCTACGCCGGCTACATTGANRG	GGCTACGtgGGacACATTccTGG	chr5	83690105	+	6
GGCTACGCCGGCTACATTGANRG	GaCTACtgCaGCTtCATTcATGG	chr5	83928554	-	6
GGCTACGCCGGCTACATTGANRG	GGgaACtCtGGCTAgcTTGAGAG	chr5	86570566	-	6
GGCTACGCCGGCTACATTGANRG	GGCTACaCaGcagACATTtAAGG	chr5	87628927	-	6
GGCTACGCCGGCTACATTGANRG	aGCTACaCtGaCaAgATTGAAAG	chr5	88474813	+	6
GGCTACGCCGGCTACATTGANRG	GGaTACGCtGcCTttATaGAAAG	chr5	88437650	+	6
GGCTACGCCGGCTACATTGANRG	GaCTcCttCGGCcACAgTGATGG	chr5	89088003	+	6
GGCTACGCCGGCTACATTGANRG	GGagAgGCCaGCaACATTaAAAG	chr5	89006477	-	6
GGCTACGCCGGCTACATTGANRG	GGCTgCtCaGGCTtCATTctGAG	chr5	89313908	+	6
GGCTACGCCGGCTACATTGANRG	GGCTcCtagGcCTACATTtAAAG	chr5	90442154	+	6
GGCTACGCCGGCTACATTGANRG	GGCaACaCtGGaTACAgTGcAGG	chr5	91843943	-	6
GGCTACGCCGGCTACATTGANRG	GtCTgCcCaGtCTgCATTGAAGG	chr5	94834233	+	6
GGCTACGCCGGCTACATTGANRG	GGCgcCGgCGGCagaATTGAGGG	chr5	95620293	-	6
GGCTACGCCGGCTACATTGANRG	tGgTACtCaGGCcACAgTGAAAG	chr5	96096037	+	6
GGCTACGCCGGCTACATTGANRG	GGaTAaGCCaGCctCATTGtGAG	chr5	96472586	+	6
[truncated: 3,741 more rows]
