# Supplementary material for: Hit and go CAS9 delivered through a lentiviral based self-limiting circuit
Source: Nat Commun. 2017 May 22;8:15334. doi: 10.1038/ncomms15334 (PMC5458126; doi:10.1038/ncomms15334)
Supplement: Supplementary Data 2 — GUIDE-seq results for the self-targeting sgRNAs and sequencing statistics for the GUIDE-seq experiments. [file ncomms15334-s3.xlsx]

## Sheet: sgCas9_A
#BED Chromosome	BED Min.Position (hg19)	BED Max.Position (hg19)	BED Name	Filename	WindowIndex	Chromosome (hg19)	Position (hg19)	Sequence	+.mi	-.mi	bi.sum.mi	bi.geometric_mean.mi	+.total	-.total	total.sum	total.geometric_mean	primer1.mi	primer2.mi	primer.geometric_mean	position.stdev	Off-Target Sequence	Mismatches	Length	BED off-target Chromosome	BED off-target start (hg19)	BED off-target end (hg19)	BED off-target name	BED Score	Strand	Cells	Targetsite	Target Sequence
chr12	73234290	73234315	chr12_73234314_25	sgCas9_A.sam	989	12	73234314	ctagttccccagcaagcattcttaatcacactgaaatgtttgaaatgaca	14	11	25	12.4097	14	12	26	12.9615	10	7	8.3666	7.97701										sgCas9_A	sgCas9_A	TACGCCGGCTACATTGACGGNGG
chr15	68132385	68132407	chr15_68132397_29	sgCas9_A.sam	1600	15	68132397	gaagcgagcacGGTGTTTCGTCCTTTCCACAAGATATATAAAGCCAAGAA	29	0	29	0	29	0	29	0	9	1	3	6.36516										sgCas9_A	sgCas9_A	TACGCCGGCTACATTGACGGNGG
chr15	68132493	68132516	chr15_68132516_12	sgCas9_A.sam	1601	15	68132516	CTACCCAAGAAATTATTACTTTCTACGTCACGTATTTTGTACTAATATCT	3	9	12	5.19615	3	9	12	5.19615	0	4	0	7.99228										sgCas9_A	sgCas9_A	TACGCCGGCTACATTGACGGNGG
chrLentiCas9_blast_from_LTR_to_LTR	3093	3175	chrLentiCas9_blast_from_LTR_to_LTR_3142_2310	sgCas9_A.sam	5011	LentiCas9_blast_from_LTR_to_LTR	3142	AGAACGGCTACGCCGGCTACATTGACGGCGGAGCCAGCCAGGAAGAGTTC	893	1417	2310	1124.89	896	1430	2326	1131.94	646	636	640.98	23.0887	TACGCCGGCTACATTGACGGCGG	0	23	chrLentiCas9_blast_from_LTR_to_LTR	3125	3148	chrLentiCas9_blast_from_LTR_to_LTR_3142_2310	1	+	sgCas9_A	sgCas9_A	TACGCCGGCTACATTGACGGNGG

## Sheet: sgCas9_B
#BED Chromosome	BED Min.Position (hg19)	BED Max.Position (hg19)	BED Name	Filename	WindowIndex	Chromosome (hg19)	Position (hg19)	Sequence	+.mi	-.mi	bi.sum.mi	bi.geometric_mean.mi	+.total	-.total	total.sum	total.geometric_mean	primer1.mi	primer2.mi	primer.geometric_mean	position.stdev	Off-Target Sequence	Mismatches	Length	BED off-target Chromosome	BED off-target start (hg19)	BED off-target end (hg19)	BED off-target name	BED Score	Strand	Cells	Targetsite	Target Sequence
chr1	232120676	232120707	chr1_232120676_24	sgCas9_B.sam	424	1	232120676	ggtcaagaacgtagattttggggttagagtacctaattctggcctcctca	1	23	24	4.79583	1	24	25	4.89898	0	3	0	11.0164										sgCas9_B	sgCas9_B	GATCCTTGTAGTCTCCGTCGNGG
chr1	242976497	242976624	chr1_242976595_681	sgCas9_B.sam	453	1	242976595	TTCCATAGACACCTTGTAGTCTCCGACAGGGAACAGTCAGGGCCCTCACA	165	516	681	291.788	165	519	684	292.635	77	158	110.3	36.3551	ACACCTTGTAGTCTCCGACAGGG	5	23	chr1	242976578	242976601	chr1_242976595_681	1	+	sgCas9_B	sgCas9_B	GATCCTTGTAGTCTCCGTCGNGG
chr1	242976641	242976654	chr1_242976644_6	sgCas9_B.sam	454	1	242976644	ATGATTAGAATACAGGGAGCTCCCTGACAAAAGAGAAGTTGAGAAATCTT	6	0	6	0	6	0	6	0	1	1	1	4.86698										sgCas9_B	sgCas9_B	GATCCTTGTAGTCTCCGTCGNGG
chr10	42385302	42385318	chr10_42385318_20	sgCas9_B.sam	560	10	42385318	tcatcgaatggactcaaatggaattatcctcaaatggaatcgaagggaat	0	20	20	0	0	20	20	0	2	7	3.74166	5.98638										sgCas9_B	sgCas9_B	GATCCTTGTAGTCTCCGTCGNGG
chr15	45907352	45907423	chr15_45907391_122	sgCas9_B.sam	1460	15	45907391	cctggcaggagaaACTCTGCCTAGATGGAGACTGCAGGGAATCTCAATGG	43	79	122	58.2838	43	79	122	58.2838	11	25	16.5831	17.0099	ATTCCCTGCAGTCTCCATCTAGG	6	23	chr15	45907385	45907408	chr15_45907391_122	1	-	sgCas9_B	sgCas9_B	GATCCTTGTAGTCTCCGTCGNGG
chr2	3039215	3039300	chr2_3039245_414	sgCas9_B.sam	1992	2	3039245	ggctttgccaccctgcagtctccgtcgcggtgactcagctctgccatggc	361	53	414	138.322	361	53	414	138.322	68	77	72.3602	19.7045	CCACCCTGCAGTCTCCGTCGCGG	5	23	chr2	3039227	3039250	chr2_3039245_414	1	+	sgCas9_B	sgCas9_B	GATCCTTGTAGTCTCCGTCGNGG
chr22	20307715	20307728	chr22_20307728_4	sgCas9_B.sam	2562	22	20307728	AGGCGCGCCCCGCTCCTCTGCGGAGACTCCAAGGAGGGTTTTGCTCAGCC	2	2	4	2	2	2	4	2	0	4	0	4.71699	CCTCCTTGGAGTCTCCGCAGAGG	5	23	chr22	20307717	20307740	chr22_20307728_4	1	-	sgCas9_B	sgCas9_B	GATCCTTGTAGTCTCCGTCGNGG
chr3	57563699	57563718	chr3_57563716_13	sgCas9_B.sam	2731	3	57563716	gaatcacgagcccgagacggaggttgcagggagctgaaatcgcaccactg	11	2	13	4.69042	11	2	13	4.69042	1	5	2.23607	6.3181	GCTCCCTGCAACCTCCGTCTCGG	6	23	chr3	57563702	57563725	chr3_57563716_13	1	-	sgCas9_B	sgCas9_B	GATCCTTGTAGTCTCCGTCGNGG
chr6	101003783	101003826	chr6_101003798_34	sgCas9_B.sam	3852	6	101003798	aggtgggatgattgcttgagcccaggagatggaggctacaatgagccgag	20	14	34	16.7332	20	14	34	16.7332	2	8	4	12.5185	GCTCATTGTAGCCTCCATCTCCT	7	23	chr6	101003796	101003819	chr6_101003798_34	1	-	sgCas9_B	sgCas9_B	GATCCTTGTAGTCTCCGTCGNGG
chrX	9770896	9770962	chrX_9770938_344	sgCas9_B.sam	4724	X	9770938	GAGTCAGGATCCCTGAAGTCTCCATCTGGGTGACATCACAGCTGCAGAtt	239	105	344	158.414	245	105	350	160.39	31	169	72.3809	16.9458	GATCCCTGAAGTCTCCATCTGGG	4	23	chrX	9770920	9770943	chrX_9770938_344	1	+	sgCas9_B	sgCas9_B	GATCCTTGTAGTCTCCGTCGNGG
This Off-Target was excluded from Figure 1b due to the presence of unexpected PAM sequence (CCT). This site might be included considering the possibility of a 2 nt DNA bulge proximal to PAM (TGG).

## Sheet: sgCas9_C
#BED Chromosome	BED Min.Position (hg19)	BED Max.Position (hg19)	BED Name	Filename	WindowIndex	Chromosome (hg19)	Position (hg19)	Sequence	+.mi	-.mi	bi.sum.mi	bi.geometric_mean.mi	+.total	-.total	total.sum	total.geometric_mean	primer1.mi	primer2.mi	primer.geometric_mean	position.stdev	Off-Target Sequence	Mismatches	Length	BED off-target Chromosome	BED off-target start (hg19)	BED off-target end (hg19)	BED off-target name	BED Score	Strand	Cells	Targetsite	Target Sequence
chr15	68132383	68132434	chr15_68132434_444	sgCas9_C.sam	1943	15	68132434	ATAAAGCCAAGAAATCGAAATACTTTCAAGTTACGGTAAGCATATGATAG	143	301	444	207.468	153	329	482	224.359	9	326	54.1664	15.9842										sgCas9_C	sgCas9_C	GGCTACGCCGGCTACATTGANGG
chr15	68132447	68132466	chr15_68132463_10	sgCas9_C.sam	1944	15	68132463	GTTACGGTAAGCATATGATAGTCCATTTTAAAACATAATTTTAAAACTGC	8	2	10	4	8	2	10	4	0	3	0	6.77196										sgCas9_C	sgCas9_C	GGCTACGCCGGCTACATTGANGG
chr15	68132482	68132535	chr15_68132514_118	sgCas9_C.sam	1945	15	68132514	AACTACCCAAGAAATTATTACTTTCTACGTCACGTATTTTGTACTAATAT	84	34	118	53.4416	91	36	127	57.2364	8	53	20.5913	13.9577										sgCas9_C	sgCas9_C	GGCTACGCCGGCTACATTGANGG
chr2	171922666	171922694	chr2_171922678_14	sgCas9_C.sam	2925	2	171922678	CTATTATCTGTAAATATTTACTTGAACCTTTGACCTCTAAAAGAAGATCT	10	4	14	6.32456	11	4	15	6.63325	1	4	2	9										sgCas9_C	sgCas9_C	GGCTACGCCGGCTACATTGANGG
chrLentiCas9_blast_from_LTR_to_LTR	3081	3177	chrLentiCas9_blast_from_LTR_to_LTR_3139_4771	sgCas9_C.sam	5824	LentiCas9_blast_from_LTR_to_LTR	3139	GCAAGAACGGCTACGCCGGCTACATTGACGGCGGAGCCAGCCAGGAAGAG	1721	3050	4771	2291.08	1743	3093	4836	2321.87	1323	1279	1300.81	25.6627	GGCTACGCCGGCTACATTGACGG	0	23	chrLentiCas9_blast_from_LTR_to_LTR	3122	3145	chrLentiCas9_blast_from_LTR_to_LTR_3139_4771	1	+	sgCas9_C	sgCas9_C	GGCTACGCCGGCTACATTGANGG

## Sheet: GUIDEseq stats
Sample name	Sequenced (# reads)	Consolidated (# reads)	Aligned (# reads)	Aligned MAPQ50 (# reads)
sgCas9_A	4276064	1079386	506194	391399
sgCas9_B	4602136	1419544	628278	472997
sgCas9_C	4389610	1004370	497282	391456
