# Supplementary material for: Hit and go CAS9 delivered through a lentiviral based self-limiting circuit
Source: Nat Commun. 2017 May 22;8:15334. doi: 10.1038/ncomms15334 (PMC5458126; doi:10.1038/ncomms15334)
Supplement: Supplementary Data 3 — Targeted deep-sequencing results (percentage of indels) on selected off-target sites of the EMX1, VEGFA and ZSCAN2 loci in primary fibroblasts and sequencing statistics. [file ncomms15334-s4.xlsx]

## Sheet: coverage MAPQ30
	local coverage upon reads filtering (MAPQ30)
Target_Site	NT	lentiCtr	lentiSLiCES
EMX1_ON	158077	194721	332183
EMX1_OT1	162831	120597	139617
EMX1_OT2	99098	99787	114862
EMX1_OT3	128275	235175	232918
EMX1_OT4	221396	224018	277858
EMX1_OT5	208417	113595	173227
VEGFA3_ON	127087	142584	133915
VEGFA3_OT1	216564	358681	125133
VEGFA3_OT3	75166	97386	37795
VEGFA3_OT4	506734	381988	213381
VEGFA3_OT6	148951	141252	98884
VEGFA3_OT7	225317	154710	99925
VEGFA3_OT8	38204	61965	40378
VEGFA3_OT9	217677	155120	67614
VEGFA3_OT10	248471	221711	96282
VEGFA3_OT12	159120	155794	50751
VEGFA3_OT13	226239	247352	130976
VEGFA3_OT14	58948	79301	43664
VEGFA3_OT20	174898	171622	93923
ZSCAN2_ON	381614	305257	107432
ZSCAN2_OT1	78475	96615	137669
ZSCAN2_OT2	156174	162165	182622
ZSCAN2_OT3	69352	125236	226475
ZSCAN2_OT4	119317	118146	170176
ZSCAN2_OT6	73331	95884	102288
ZSCAN2_OT7.1	73344	87508	82416
ZSCAN2_OT7.2	1462	41614	47834
ZSCAN2_OT8	81583	117437	158534
ZSCAN2_OT9	63643	154474	170309

## Sheet: % indels, on-off ratio
	per cent indels			specificity on/off ratio
Target	lentiCtr	lentiSLiCES	NT	lentiCtr	lentiSLiCES	lentiSLiCES/lentiCtr
VEGFA3_ON	64.9344	49.804	0.0141635
VEGFA3_OT1	39.4194	26.5046	0.647845	1.64727	1.87907	1.14072
VEGFA3_OT3	21.2525	9.6653	0.00399117	3.05537	5.15286	1.6865
VEGFA3_OT4	3.57812	1.23582	0.00217076	18.1476	40.3004	2.2207
VEGFA3_OT6	0.0247784	0.014158	0.0100704	2620.6	3517.73	1.34234
VEGFA3_OT7	0.252085	0.0990743	0.00710111	257.59	502.693	1.95153
VEGFA3_OT8	0.513193	0.118877	0.00523505	126.53	418.955	3.31111
VEGFA3_OT9	0.0941207	0.0532434	0.00183759	689.905	935.402	1.35584
VEGFA3_OT10	0.240403	0.0477763	0.00160985	270.106	1042.44	3.85937
VEGFA3_OT12	0.86011	0.356643	0.00314228	75.4954	139.647	1.84974
VEGFA3_OT13	2.19768	1.61785	0.0172384	29.5468	30.784	1.04187
VEGFA3_OT14	10.9948	11.8977	5.39628	5.90591	4.18603	0.708787
VEGFA3_OT20	0.0268031	0.00319411	0.00686114	2422.64	15592.5	6.43613
ZSCAN2_ON	73.331	45.6922	0.00917157
ZSCAN2_OT1	26.2527	7.94878	0.00509716	2.79328	5.74833	2.05791
ZSCAN2_OT3	0.551758	0.0746219	0.0001	132.904	612.315	4.60719
ZSCAN2_OT4	1.26284	0.364329	0.0001	58.0681	125.415	2.15978
ZSCAN2_OT6	0.13558	0.00488816	0	540.867	9347.52	17.2825
ZSCAN2_OT7.1	0.127988	0.016987	0.00136344	572.951	2689.83	4.6947
ZSCAN2_OT7.2	0.103331	0.0397207	0.0001	709.674	1150.34	1.62094
ZSCAN2_OT8	0.0579034	0.00063078	0.0001	1266.44	72437.6	57.198
ZSCAN2_OT9	0.0187734	0.0006	0.0001	3906.11	76153.6	19.496
EMX1_ON	35.2068	28.4747	0.0196107
EMX1_OT1	14.8702	11.3045	0.00798374	2.36761	2.51888	1.06389
EMX1_OT2	2.0664	1.03341	0.0383459	17.0377	27.554	1.61723
EMX1_OT3	0.061231	0.0180321	0.0001	574.983	1579.11	2.74636
EMX1_OT4	0.0526743	0.0305912	0.0298108	668.386	930.813	1.39263
EMX1_OT5	0.864475	0.122383	0.00527788	40.7262	232.669	5.713
The observed values equal to 0 were approximated to 1e-05 normalized to sequence coverage
