# Supplementary material for: Hit and go CAS9 delivered through a lentiviral based self-limiting circuit
Source: Nat Commun. 2017 May 22;8:15334. doi: 10.1038/ncomms15334 (PMC5458126; doi:10.1038/ncomms15334)
Supplement: Supplementary Data 4 — Sequences of oligonucleotides used to construct sgRNA expression plasmids and sequences of relative target sites. [file ncomms15334-s5.xlsx]

## Sheet: Foglio1
Supplementary Data 4. Sequences of oligonucleotides used to construct sgRNA expression plasmids and sequences of relative target sites
SpCas9	name	protospacer (*)	target (**)
	GFPW	gCTCGTGACCACCCTGACCTA	accCTCGTGACCACCCTGACCTACGGcgt
	Rep. SV5		agcCTCGTGACCACCCTGACCTACGGagt
	GFPM	gCTCGTGACCACCCTGACCTC
	GFPMM	gCTCGTCACCACCCTGACCTC
	VEGFA	GGTGAGTGAGTGTGTGCGTG	gtgGGTGAGTGAGTGTGTGCGTGTGGggt
	VEGFA OT1		gtgAGTGAGTGAGTGTGTGTGTGGGGggg
	VEGFA OT3		atgTGTGGGTGAGTGTGTGCGTGAGGaca
	ZSCAN	GTGCGGCAAGAGCTTCAGCC	catGTGCGGCAAGAGCTTCAGCCGGGgct
	ZSCAN OT1		ggaGTGTGGCAAGGGCTTCAGCCAGGcct
	ZSCAN OT3		ttcATGGGGAAAGAGCTTCAGCCTGGgct
	EMX1-k	GAGTCCGAGCAGAAGAAGAA	cctGAGTCCGAGCAGAAGAAGAAGGGctc
	EMX1-k OT2		caaGAGTCTAAGCAGAAGAAGAAGAGagc
	EMX1-k OT1		tcaGAGTTAGAGCAGAAGAAGAAAGGcat
	EMX1-r	GGCCTCCCCAAAGCCTGGCCA	cagGCCTCCCCAAAGCCTGGCCAGGGagt
	EMX1-r OT1		aagACCTCCCCATAGCCTGGCCAGGGagg
	EMX1-r OT2		cacTCCTCCCCACAGCCTGGCCAGGGgaa
	Cas-a	gTACGCCGGCTACATTGACGG	ggcTACGCCGGCTACATTGACGGcgg
	Cas-b	GATCCTTGTAGTCTCCGTCG	catGATCCTTGTAGTCTCCGTCGTGGtcc
	Cas-c	GGCTACGCCGGCTACATTGA	aacGGCTACGCCGGCTACATTGACGGcgg
	control	GGGTCTTCGAGAAGACCT
STh1Cas9	NHEJ-Rep.W	GTCCCCTCCACCCCACAGTG	agaGTCCCCTCCACCCCACAGTGCAAGAAAtcc
	NHEJ-Rep.M		agaGTCCCCTCCACCCAACAGTGCAAGAAAtcc
	STh1-1	GGCAGAAGGCTGACCCGGCG	cagGGCAGAAGGCTGACCCGGCGGAAGAAAcac
	STh1-2	gGCCTACAGAAGCGAGGCCC	agcGCCTACAGAAGCGAGGCCCTGAGAATcct
	STh1-3	gAGACTAACGAGGACGACGA	cgcGAGACTAACGAGGACGACGAGAAGAAAgcc
	control	GAGACGATTAATGCGTCTC
(*) Lowercase indicates non-matching additional 5'g.
(**) Mismatches are highlighted in red, PAM is in bold. Context sequence around target site are in lowercase.
