# Supplementary material for: Hit and go CAS9 delivered through a lentiviral based self-limiting circuit
Source: Nat Commun. 2017 May 22;8:15334. doi: 10.1038/ncomms15334 (PMC5458126; doi:10.1038/ncomms15334)
Supplement: Supplementary Data 5 — Sequences of the oligos used to amplify EGFP, lentiSpCas9, the genomic loci (VEGFA, ZSCAN, EMX) and relative off-target sites. [file ncomms15334-s6.xlsx]

## Sheet: Foglio1
Supplementary Data 5. Sequences of the oligos used to amplify EGFP, lentiSpCas9, the genomic loci (VEGFA, ZSCAN, EMX) and relative off-target sites.
TIDE oligo
locus	oligo1	oligo2
GFP	ACCATGGTGAGCAAGGGCGAGGA	AGCTCGTCCATGCCGAGAGTGATC
lentiSpCas9	GGCTAATTCACTCCCAACGAAGAC	GGTCATCCGCTCGATGAAGCTC
VEGFA	GCATACGTGGGCTCCAACAGGT	CCGCAATGAAGGGGAAGCTCGA
VEGFA OT1	CAGGCGCCTTGGGCTCCGTCA	CCCCAGGATCCGCGGGTCAC
VEGFA OT3	AGTCAGCCCTCTGTATCCCTGGA	GAGATATCTGCACCCTCATGTTCAC
ZSCAN	GACTGTGGGCAGAGGTTCAGC	TGTATACGGGACTTGACTCAGACC
ZSCAN OT1	CACGACTGCAGGCTCATGAGC	GAAGCGCTTACCACACACATCAC
ZSCAN OT3	AGTCACATGCTGCCTGGATTGAC	GTGGAGGAGATTTCTCTAGGAGAG
EMX1	CTGCCATCCCCTTCTGTGAATGT	GGAATCTACCACCCCAGGCTCT
EMX1-k OT2	CTGCTGTTTCCTGAAGCTGCCACT	CTGCCATGGAAATTCCAGAGGGAAC
EMX1-k OT1	TGTGGGGAGATTTGCATCTGTGGA	TTGAGACATGGGGATAGAATCATGAAC
EMX1-r OT1	TGAACGAATCAGGTCTGAGAGGATC	GAGCTTCACTCCAGAGAGGCTGT
EMX1-r OT2	TGCTACTGCTGGCTGCAGAGATG	GCATTCGTTTTGGGAGGCAGAGGA
deep sequencing
Common forward overhang: 5’-TCGTCGGCAGCGTCAGATGTGTATAAGAGACAG-3’
Common reverse overhang: 5’-GTCTCGTGGGCTCGGAGATGTGTATAAGAGACAG-3’
The PAM sequence is indicate in lowercase. Mismacthed nucleotides are indicated in bold.
Locus	Target Site	Forward (5'-…-3')	Reverse (5'-…-3')
EMX1-on	GAGTCCGAGCAGAAGAAGAAggg	CCGGAGGACAAAGTACAAACGGC	AAGCAGCACTCTGCCCTCGTG
EMX1-ot1	GAGTTAGAGCAGAAGAAGAAagg	CTTTTATACCATCTTGGGGTTACAG	CTAGGAAAGATTAACAGAGAGTCTGAC
EMX1-ot2	GAGTCTAAGCAGAAGAAGAAgag	CAATGTGCTTCAACCCATCACGGC	CCTCTACTTCATTGTACTCAAGGTAAG
EMX1-ot3	GAGGCCGAGCAGAAGAAAGAcgg	CAGGAGCCGGGTGGGAG	CCTCAGCCTTCCCTCAGCCAC
EMX1-ot4	GAGTCCTAGCAGGAGAAGAAgag	AAAGCCTGGAGGCTGCCAGGT	ATCTAGCTGTCCTGTCTCATTGGC
EMX1-ot5	AAGTCTGAGCACAAGAAGAAtgg	TAGTTCTGACATTCCTCCTGAGGG	CTCTGTTGTTATTTTTTGGTCAATATCTG
VEGFA3-on	GGTGAGTGAGTGTGTGCGTGtgg	CTGGGTGAATGGAGCGAGCAG	GGAAGGCGGAGAGCCGGACA
VEGFA3-ot1	AGTGAGTGAGTGTGTGTGTGggg	GAAGGGGAGGGGGAAGTCACC	CGTGCGTGCCGCCGTTGATC
VEGFA3-ot3	TGTGGGTGAGTGTGTGCGTGagg	TCTGTCACCACACAGTTACCACC	GTAGTTGCCTGGGGATGGGGTATG
VEGFA3-ot4	GCTGAGTGAGTGTATGCGTGtgg	CACCTGGCCCATTTCTCCTTTGAGG	TGGGGACAGCATGTGCAAGCCACA
VEGFA3-ot6	TGTGAGTGAGTGTGTGCGTGtga	GGAGGGTTGAACTGTGACAGAACTG	TGAGTATGTGTGAGTGAGAGTGTGCA
VEGFA3-ot7	GGTGAGTGAGTGCGTGCGGGtgg	CCACAGGAATTTGAAGTCCGTGCT	CCCCACGTCCACCCATACACAC
VEGFA3-ot8	AGTGTGTGAGTGTGTGCGTGtgg	CCTTGGGAATCTATCTTGAATAGGCCT	GACACCCCACACACTCTCATGC
VEGFA3-ot9	ACTGTGTGAGTGTGTGCGTGagg	GATCCTTAGGCGTGCGTGTGC	CACCGGCACAGTGACACTCAC
VEGFA3-ot10	GTTGAGTGAATGTGTGCGTGagg	GCCCTCTCCGGAAGTGCCTTG	GAAGGGTTGGTTTGGAAGGCTGTC
VEGFA3-ot12	AGCGAGTGGGTGTGTGCGTGggg	GACGTCTGGGTCCCGAGCAGT	GGCCGTCAGTCGGTCCCGA
VEGFA3-ot13	TGTGAGTAAGTGTGTGTGTGtgg	CCTAAGCTGTATGTGAGTCCCTGA	CTGTTTTGCTAAGAGATGATTAGATGGTC
VEGFA3-ot14	GGTGAGTGAGTGTGTGTGTGagg	GGACCCCTCTGACAGACTGCA	CACACACCCTCACATACCCTCAC
VEGFA3-ot20	TGTGAGTGAGTGTGTGTATGggg	AGACCTTCAATGTGGATGTGCGTG	CATAGAGTGTAGCAGATTTCCATAACTTC
ZSCAN-on	GTGCGGCAAGAGCTTCAGCCggg	TGCACCAGCGGACCCACACG	TTCTCCCCAGTGTGGATTCGCTG
ZSCAN-ot1	GTGTGGCAAGGGCTTCAGCCagg	TACCACATTTGTAGGGTTTCTCTCC	GTAAGGGCTTCAGTCGTAGCTC
ZSCAN-ot3	ATGGGGAAAGAGCTTCAGCCtgg	ACATTCACAGCGTTGCGCAGC	CCAGTGAATCACCTCCAATTTATAGAG
ZSCAN-ot4	GTGAGGGAAGAGCTTCAGCAagg	CACAAAGTGGAAGAGTTCTTCACCAG	CTACAAAAAGTCTCTTCACTTTCTTCC
ZSCAN-ot6	GTGGGGCAAGAGGTTCAGCCtgg	CACAAGTGCTGTCCATCCTGG	CATGTGTCAGGGGCTTGGAGC
ZSCAN-ot7.1	GTGCGGCAAGAGCTTCAGCCaga	GAGCACACGAACAGGTTCTCG	CTACAAGTGTTCCGACTGCGGC
ZSCAN-ot7.2	GTGCGGCAAGAGCTTCAGCCaga	GCAGCAGAAGGGTCGCTCG	GGTCACTTTGTATGCCTGGACTG
ZSCAN-ot8	CTGTGGCAAGAGCTTCAGCCaga	ACCAGCAAGATCACCTAGGCAAG	ACCTGTGTGGGTGCGGTGATG
ZSCAN-ot9	TCGCAGCAAGAGCTTCAGCCtga	ATGGGTATCTATGGGTATCTATGGG	TAGAGATGTCTAGCAGACTGATTCC
